# Supplementary material for: Assessing genetic diversity and performing genome‐wide association studies (GWAS) using multiple marker types across desi, kabuli, and wild accessions in chickpea (Cicer arietinum L.)
Source: Plant Genome. 2025 Nov 23;18(4):e70149. doi: 10.1002/tpg2.70149 (PMC12640892; doi:10.1002/tpg2.70149)
Supplement: Supplementary file 2 — Supplementary Table 1: Chickpea diverse desi, kabuli and wild accessions. Supplementary Table 2: The list of variable genes present in different populations. Supplementary Table 3: Fisher test in highly variable genes. Supplementary Table 4: Gene count in wild accessions and its subgroups. Supplementary Table 5: Significant markers showing the MTA's. Supplementary Table 6: Phenotypic variance explained for traits associated SNP markers. Supplementary Table 7: High and low fixation index (FST) of chickpea genes. Supplementary Table 8: Chickpea pangenome genes annotations. [file TPG2-18-e70149-s001.xlsx]

## Sheet: STable1
Supplementary Table 1: Chickpea diverse desi, kabuli and wild accessions
SRAId	Genotype	Cicer species	Biological status	Market class	Geographic region	Rawbases(Gb)	GenomeCoverage(X)
SRR12902200	ICC9441	Cicer arietinum	Kabuli	Landrace	Central Asia	10.09	15.56
SRR13014688	ICC9279	Cicer arietinum	Kabuli	Landrace	Central Asia	8.4	13.42
SRR12919017	ICC13649	Cicer arietinum	Kabuli	Landrace	Central Asia	8.98	13.64
SRR12814235	IG75740	Cicer arietinum	Kabuli	Breeding line	Middle East	12.45	17.76
SRR12814233	IG75807	Cicer arietinum	Kabuli	Unknown	Middle East	12.81	18.35
SRR12814310	ICC5811	Cicer arietinum	Kabuli	Breeding line	South Asia	14.81	18.56
SRR12919014	ICC13684	Cicer arietinum	Kabuli	Landrace	Central Asia	9.06	13.99
SRR12902447	IG72018	Cicer arietinum	Kabuli	Landrace	Middle East	10.22	14.54
SRR13556243	ICC20259	Cicer arietinum	Kabuli	Landrace	Middle East	6.97	11.02
SRR12919029	ICC13380	Cicer arietinum	Kabuli	Landrace	Central Asia	7.95	12.62
SRR13014644	IG6469	Cicer arietinum	Kabuli	Landrace	Mediterranean	9.11	13.02
SRR13556325	ICC13441	Cicer arietinum	Kabuli	Landrace	Central Asia	9.14	15.67
SRR12902180	IG5866	Cicer arietinum	Kabuli	Landrace	Middle East	10.59	16.38
SRR13015151	ICC7898	Cicer arietinum	Kabuli	Landrace	Central Asia	9.21	14.67
SRR12814183	ICC12428	Cicer arietinum	Kabuli	Breeding line	South Asia	13.71	15.71
SRR12834258	ICC16633	Cicer arietinum	Kabuli	Landrace	South Asia	9.69	14.28
SRR13015135	ICC8126	Cicer arietinum	Kabuli	Landrace	Central Asia	9.04	13.24
SRR13014897	ICC7822	Cicer arietinum	Kabuli	Landrace	Central Asia	7.84	12.9
SRR12814268	IG71826	Cicer arietinum	Kabuli	Landrace	Mediterranean	13.66	16.15
SRR12834627	ICC13692	Cicer arietinum	Kabuli	Landrace	Central Asia	10.19	15.16
SRR12919010	ICC13707	Cicer arietinum	Kabuli	Landrace	Central Asia	9.03	13.49
SRR12814252	IG72004	Cicer arietinum	Kabuli	Landrace	Middle East	11.91	16.85
SRR12814247	IG7297	Cicer arietinum	Kabuli	Landrace	Central Asia	12.89	17.45
SRR12902444	IG72039	Cicer arietinum	Kabuli	Landrace	Middle East	11.02	15.64
SRR12814298	ICC8661	Cicer arietinum	Kabuli	Landrace	Central Asia	11.34	16.37
SRR12834260	ICC16624	Cicer arietinum	Kabuli	Landrace	South Asia	10.71	15.89
SRR12834597	ICC10326	Cicer arietinum	Kabuli	Landrace	Middle East	10.34	15.32
SRR12919009	ICC13712	Cicer arietinum	Kabuli	Landrace	Central Asia	9.32	14.57
SRR12902197	ICC9483	Cicer arietinum	Kabuli	Landrace	Central Asia	10.73	15.54
SRR13015137	ICC8085	Cicer arietinum	Kabuli	Landrace	Central Asia	8.14	12.87
SRR12814224	IG9369	Cicer arietinum	Kabuli	Landrace	Mediterranean	12.27	16.19
SRR12918677	ICC13340	Cicer arietinum	Kabuli	Landrace	Central Asia	8.83	13.73
SRR13015301	IG73459	Cicer arietinum	Kabuli	Unknown	Middle East	8.72	13.03
SRR12918686	ICC13178	Cicer arietinum	Kabuli	Landrace	Central Asia	9.35	13.73
SRR12834469	ICC11307	Cicer arietinum	Kabuli	Landrace	Americas	9.65	15.06
SRR13014900	ICC7811	Cicer arietinum	Kabuli	Landrace	Central Asia	7.4	12.05
SRR12814234	IG75787	Cicer arietinum	Kabuli	Unknown	Middle East	11.85	17
SRR13555489	ICC7295	Cicer arietinum	Kabuli	Landrace	Mediterranean	15.92	21.07
SRR12834641	ICC13249	Cicer arietinum	Kabuli	Landrace	Central Asia	9.72	15.12
SRR12814212	IG9709	Cicer arietinum	Kabuli	Landrace	Black Sea	13.96	17.81
SRR13015436	ICC3575	Cicer arietinum	Kabuli	Landrace	South Asia	8.74	13.49
SRR12834320	ICC12461	Cicer arietinum	Kabuli	Breeding line	South Asia	10.19	14.26
SRR12902232	ICC4740	Cicer arietinum	Kabuli	Landrace	Central Asia	10.61	15.42
SRR12834642	ICC13189	Cicer arietinum	Kabuli	Landrace	Central Asia	9.73	14.19
SRR12814149	ICC14190	Cicer arietinum	Kabuli	Landrace	South Asia	11.44	15.31
SRR12902231	ICC4766	Cicer arietinum	Kabuli	Landrace	Central Asia	10.36	14.99
SRR13556313	ICC13719	Cicer arietinum	Kabuli	Landrace	Central Asia	8.11	12.76
SRR13015394	ICCV2NN	Cicer arietinum	Kabuli	Breeding line	South Asia	9.34	13.01
SRR12834540	ICC2887	Cicer arietinum	Kabuli	Landrace	Central Asia	9.42	12.44
SRR12814251	IG72050	Cicer arietinum	Kabuli	Landrace	Middle East	11.51	16.05
SRR12814219	IG9673	Cicer arietinum	Kabuli	Landrace	Mediterranean	12.19	13.63
SRR12919028	ICC13383	Cicer arietinum	Kabuli	Landrace	Central Asia	8.69	13.71
SRR12902076	IG10517	Cicer arietinum	Kabuli	Unknown	Middle East	10.61	15.95
SRR12902166	IG73339	Cicer arietinum	Kabuli	Landrace	Middle East	10.02	12.32
SRR13015479	IG9293	Cicer arietinum	Kabuli	Unknown	Mediterranean	9.03	13.36
SRR12902104	IG9308	Cicer arietinum	Kabuli	Unknown	Mediterranean	10.47	14.86
SRR12902214	ICC8142	Cicer arietinum	Kabuli	Landrace	Central Asia	10.34	15
SRR12814336	ICC4835	Cicer arietinum	Kabuli	Landrace	Middle East	12.29	19.55
SRR13014664	ICC3378	Cicer arietinum	Kabuli	Landrace	Central Asia	9.02	10.14
SRR12902222	ICC7927	Cicer arietinum	Kabuli	Landrace	Central Asia	9.59	14.99
SRR13015132	ICC8147	Cicer arietinum	Kabuli	Landrace	Central Asia	8.96	12.94
SRR13015234	IG6263	Cicer arietinum	Kabuli	Landrace	Central Asia	9.05	14.53
SRR13015380	IG5895	Cicer arietinum	Kabuli	Landrace	Middle East	8.16	12.76
SRR12834636	ICC13478	Cicer arietinum	Kabuli	Landrace	Central Asia	10.15	15.24
SRR12834526	ICC10740	Cicer arietinum	Kabuli	Landrace	Middle East	11	15.91
SRR12814230	IG9327	Cicer arietinum	Kabuli	Unknown	Mediterranean	11.55	15.97
SRR12902074	IG10531	Cicer arietinum	Kabuli	Unknown	Middle East	9.39	13.81
SRR12902215	ICC8101	Cicer arietinum	Kabuli	Landrace	Central Asia	9.64	14.25
SRR12902101	IG9341	Cicer arietinum	Kabuli	Unknown	Mediterranean	10.61	13.98
SRR13556460	ICC8855	Cicer arietinum	Kabuli	Landrace	Central Asia	7.59	12.6
SRR12814222	IG9662	Cicer arietinum	Kabuli	Landrace	Mediterranean	12.16	16.44
SRR13015150	ICC7930	Cicer arietinum	Kabuli	Landrace	Central Asia	9.15	14.21
SRR13015146	ICC7993	Cicer arietinum	Kabuli	Landrace	Central Asia	8.95	12.23
SRR12814221	IG9666	Cicer arietinum	Kabuli	Landrace	Mediterranean	12.32	16.12
SRR12814213	IG9708	Cicer arietinum	Kabuli	Landrace	Black Sea	11.96	14.99
SRR13014842	ICC2568	Cicer arietinum	Kabuli	Landrace	Central Asia	9.16	11.54
SRR12834549	ICC2544	Cicer arietinum	Kabuli	Landrace	Central Asia	10	10.81
SRR12814271	IG71759	Cicer arietinum	Kabuli	Landrace	Mediterranean	11.46	14.67
SRR13015478	IG9321	Cicer arietinum	Kabuli	Unknown	Mediterranean	8.32	11.84
SRR13015205	IG7282	Cicer arietinum	Kabuli	Landrace	Central Asia	8.96	13.92
SRR13015463	IG70505	Cicer arietinum	Kabuli	Landrace	Middle East	7.89	11.59
SRR12902023	IG71980	Cicer arietinum	Kabuli	Landrace	Middle East	10.15	14.46
SRR12902064	IG10705	Cicer arietinum	Kabuli	Unknown	Middle East	10.22	12.45
SRR13558024	Yezin3	Cicer arietinum	Kabuli	Breeding line	South Asia	8.84	15.62
SRR13015257	IG10487	Cicer arietinum	Kabuli	Unknown	Middle East	6.74	10.33
SRR13556323	ICC13523	Cicer arietinum	Kabuli	Landrace	Central Asia	7.79	11.71
SRR12902040	IG71107	Cicer arietinum	Kabuli	Unknown	Middle East	10.41	15.33
SRR12902217	ICC8032	Cicer arietinum	Kabuli	Landrace	Central Asia	10.11	15.19
SRR13015113	ICC9464	Cicer arietinum	Kabuli	Landrace	Central Asia	9.23	14.24
SRR13556222	ICCV92318	Cicer arietinum	Kabuli	Cultivar	South Asia	5.78	10.65
SRR12834555	ICC2338	Cicer arietinum	Kabuli	Landrace	Central Asia	9.74	10.96
SRR13556425	ICC4841	Cicer arietinum	Kabuli	Landrace	Mediterranean	6.76	10.63
SRR12902096	IG75502	Cicer arietinum	Kabuli	Landrace	Mediterranean	10.49	13.88
SRR12918682	ICC13245	Cicer arietinum	Kabuli	Landrace	Central Asia	9.1	14.25
SRR13556252	ICC18884	Cicer arietinum	Kabuli	Unknown	Middle East	8.62	14.34
SRR13014848	ICC2503	Cicer arietinum	Kabuli	Landrace	Central Asia	7.5	11.36
SRR13556369	ICC10755	Cicer arietinum	Kabuli	Landrace	Middle East	6.93	11.29
SRR12901992	ICC5055	Cicer arietinum	Kabuli	Breeding line	South Asia	10.44	14.7
SRR12918665	ICC1032	Cicer arietinum	Kabuli	Landrace	South Asia	8.21	11.62
SRR12902082	IG10311	Cicer arietinum	Kabuli	Landrace	Middle East	9.96	14.06
SRR13014902	ICC7797	Cicer arietinum	Kabuli	Landrace	Central Asia	7.6	12.4
SRR13015225	IG6320	Cicer arietinum	Kabuli	Landrace	Middle East	9.36	12.33
SRR12902108	IG5985	Cicer arietinum	Kabuli	Landrace	Mediterranean	10.49	15.1
SRR13015122	ICC9295	Cicer arietinum	Kabuli	Landrace	Central Asia	8.54	13.45
SRR12902189	IG5892	Cicer arietinum	Kabuli	Landrace	Middle East	9.47	13.59
SRR12834266	ICC12875	Cicer arietinum	Kabuli	Landrace	East Africa	10.67	15
SRR12834638	ICC13302	Cicer arietinum	Kabuli	Landrace	Central Asia	10.13	15.45
SRR13014905	ICC7773	Cicer arietinum	Kabuli	Landrace	Middle East	7.69	12.57
SRR12918977	ICC13960	Cicer arietinum	Kabuli	Landrace	East Africa	9	12.45
SRR12902128	IG6280	Cicer arietinum	Kabuli	Landrace	Mediterranean	9.51	14.53
SRR12814281	IG69768	Cicer arietinum	Kabuli	Landrace	Black Sea	11.75	15.47
SRR13015251	IG10870	Cicer arietinum	Kabuli	Unknown	Middle East	8.91	12.06
SRR12834434	ICC11832	Cicer arietinum	Kabuli	Landrace	Americas	10.72	15.38
SRR12902084	IG10306	Cicer arietinum	Kabuli	Landrace	Middle East	10.61	15.13
SRR12834731	ICC11266	Cicer arietinum	Kabuli	Landrace	Black Sea	9.78	14.68
SRR12814210	IG9729	Cicer arietinum	Kabuli	Breeding line	Americas	11.26	13.98
SRR13014643	IG6632	Cicer arietinum	Kabuli	Landrace	Central Asia	9.36	13.47
SRR12919023	ICC11263	Cicer arietinum	Kabuli	Landrace	Black Sea	9.22	13.44
SRR12834328	ICC12434	Cicer arietinum	Kabuli	Breeding line	South Asia	10.09	14.15
SRR12902366	IG75555	Cicer arietinum	Kabuli	Unknown	Black Sea	10.37	13.82
SRR12834720	ICC11270	Cicer arietinum	Kabuli	Landrace	Black Sea	9.95	14.39
SRR12902162	IG69732	Cicer arietinum	Kabuli	Landrace	Mediterranean	10.97	16.4
SRR12902003	IG69751	Cicer arietinum	Kabuli	Landrace	Central Asia	10.92	14.7
SRR12902065	IG10654	Cicer arietinum	Kabuli	Unknown	Middle East	10.8	15.31
SRR13555528	ICC4858	Cicer arietinum	Kabuli	Landrace	Americas	15.76	19.35
SRR12814229	IG9343	Cicer arietinum	Kabuli	Unknown	Mediterranean	12.07	16.22
SRR12901966	IG7634	Cicer arietinum	Kabuli	Landrace	Mediterranean	10.44	14.43
SRR13014809	ICC2987	Cicer arietinum	Kabuli	Landrace	Central Asia	8.44	10.63
SRR12902107	IG9212	Cicer arietinum	Kabuli	Unknown	Mediterranean	10.91	15.37
SRR12919012	ICC11267	Cicer arietinum	Kabuli	Landrace	Black Sea	8.46	12.69
SRR12902347	IG69786	Cicer arietinum	Kabuli	Landrace	Black Sea	10.47	14.39
SRR12902012	IG74018	Cicer arietinum	Kabuli	Landrace	Middle East	11	16.83
SRR12814205	ICC11823	Cicer arietinum	Kabuli	Breeding line	Americas	11.26	16.14
SRR13015487	IG9226	Cicer arietinum	Kabuli	Landrace	Middle East	7.82	11.2
SRR13015060	IG70904	Cicer arietinum	Kabuli	Landrace	Mediterranean	7.4	11.99
SRR12814220	IG9668	Cicer arietinum	Kabuli	Landrace	Mediterranean	12.44	15.93
SRR12902103	IG9312	Cicer arietinum	Kabuli	Unknown	Mediterranean	10.73	15.17
SRR13015761	CPAM75	Cicer arietinum	Kabuli	Breeding line	Middle East	7.79	11.93
SRR12814232	IG9296	Cicer arietinum	Kabuli	Unknown	Mediterranean	12.44	17.64
SRR13015453	IG70549	Cicer arietinum	Kabuli	Landrace	Black Sea	7.96	12.68
SRR12814215	IG9690	Cicer arietinum	Kabuli	Landrace	Mediterranean	11.55	14.24
SRR12918899	ICC16653	Cicer arietinum	Kabuli	Landrace	Others	9.18	13.38
SRR12814209	IG9740	Cicer arietinum	Kabuli	Breeding line	Americas	12.84	16.9
SRR13014964	IG69608	Cicer arietinum	Kabuli	Unknown	Black Sea	8.59	12.61
SRR13014735	IG73296	Cicer arietinum	Kabuli	Landrace	Black Sea	8.4	10.76
SRR12814206	IG9815	Cicer arietinum	Kabuli	Breeding line	Americas	13.35	17.84
SRR12814208	IG9745	Cicer arietinum	Kabuli	Unknown	Americas	14.64	18.66
SRR12834645	ICC13170	Cicer arietinum	Kabuli	Landrace	Central Asia	10.44	15.14
SRR12814227	ICC11766	Cicer arietinum	Kabuli	Landrace	Americas	13.67	20.19
SRR12902192	IG74094	Cicer arietinum	Kabuli	Landrace	Central Asia	10.12	12.7
SRR12902102	IG9330	Cicer arietinum	Kabuli	Unknown	Mediterranean	10.27	13.75
SRR12814293	IG10653	Cicer arietinum	Kabuli	Unknown	Middle East	12.04	16.95
SRR12814211	IG9723	Cicer arietinum	Kabuli	Landrace	Middle East	11.95	14.92
SRR12834457	ICC11749	Cicer arietinum	Kabuli	Landrace	Americas	10.72	15.41
SRR12902095	IG9710	Cicer arietinum	Kabuli	Landrace	East Africa	10.63	13.79
SRR12814240	IG75521	Cicer arietinum	Kabuli	Unknown	Others	11.6	15.15
SRR12902079	IG10411	Cicer arietinum	Kabuli	Unknown	Middle East	10.83	15.8
SRR12834692	ICC11738	Cicer arietinum	Kabuli	Landrace	Americas	11.08	15.67
SRR12814226	IG9346	Cicer arietinum	Kabuli	Unknown	Mediterranean	11.58	14.32
SRR12814225	IG9364	Cicer arietinum	Kabuli	Unknown	Mediterranean	11.51	13.75
SRR12902144	IG9681	Cicer arietinum	Kabuli	Landrace	Mediterranean	9.98	11.25
SRR13015682	CPAM52	Cicer arietinum	Kabuli	Breeding line	Americas	8.17	11.53
SRR12834296	ICC16647	Cicer arietinum	Kabuli	Landrace	Others	10.25	15.32
SRR13015452	IG70553	Cicer arietinum	Kabuli	Landrace	Central Asia	7.48	12
SRR13015663	CPAM68	Cicer arietinum	Kabuli	Breeding line	Middle East	8	11.95
SRR13015731	CPRT16	Cicer arietinum	Kabuli	Breeding line	Americas	7.18	11.31
SRR12902043	IG69355	Cicer arietinum	Kabuli	Breeding line	Middle East	10.22	13.89
SRR12834480	ICC15976	Cicer arietinum	Kabuli	Landrace	Black Sea	10.01	13.27
SRR13014974	IG69409	Cicer arietinum	Kabuli	Breeding line	Middle East	8.18	11.47
SRR13014733	IG75717	Cicer arietinum	Kabuli	Breeding line	Middle East	8.99	12.44
SRR13556254	ICC18858	Cicer arietinum	Kabuli	Unknown	Middle East	8.6	14.24
SRR12902379	IG10265	Cicer arietinum	Kabuli	Landrace	Central Asia	10.07	14.79
SRR13014737	IG73294	Cicer arietinum	Kabuli	Unknown	Middle East	9.28	12.73
SRR12918877	ICC16663	Cicer arietinum	Kabuli	Landrace	Others	9.14	13.29
SRR12902057	IG10831	Cicer arietinum	Kabuli	Unknown	Middle East	9.8	13.57
SRR12902048	IG10978	Cicer arietinum	Kabuli	Unknown	Middle East	10.65	15.14
SRR12814292	IG10667	Cicer arietinum	Kabuli	Unknown	Middle East	11.61	16.2
SRR13015701	CPAM37	Cicer arietinum	Kabuli	Landrace	Mediterranean	8.42	12.5
SRR12902007	IG75712	Cicer arietinum	Kabuli	Breeding line	Middle East	10.03	13.9
SRR12902004	IG6028	Cicer arietinum	Kabuli	Unknown	Central Asia	10.1	15.09
SRR12902059	IG10811	Cicer arietinum	Kabuli	Unknown	Middle East	9.89	14.15
SRR12814284	IG69764	Cicer arietinum	Kabuli	Landrace	Central Asia	12.63	16.61
SRR12814217	IG9686	Cicer arietinum	Kabuli	Landrace	Mediterranean	12.13	15.23
SRR12814241	IG75507	Cicer arietinum	Kabuli	Unknown	Others	11.97	15.6
SRR12902296	ICC8512	Cicer arietinum	Kabuli	Landrace	Mediterranean	9.63	13.45
SRR12834617	ICC14915	Cicer arietinum	Kabuli	Landrace	Black Sea	9.82	14.06
SRR12814285	IG69756	Cicer arietinum	Kabuli	Landrace	Central Asia	11.41	13.91
SRR13015218	IG7142	Cicer arietinum	Kabuli	Landrace	Middle East	7.92	12.64
SRR12918729	ICC15975	Cicer arietinum	Kabuli	Landrace	Black Sea	8.52	12.21
SRR13015253	IG10776	Cicer arietinum	Kabuli	Unknown	Middle East	9.17	12.07
SRR13015703	CPAM35	Cicer arietinum	Kabuli	Breeding line	Americas	7.02	10.42
SRR12814287	IG5997	Cicer arietinum	Kabuli	Landrace	Mediterranean	11.99	17.13
SRR13015727	CPAM20	Cicer arietinum	Kabuli	Cultivar	Middle East	7.14	10.8
SRR12918718	ICC15978	Cicer arietinum	Kabuli	Landrace	Black Sea	8.17	12.01
SRR12918842	ICC14917	Cicer arietinum	Kabuli	Landrace	Others	6.86	10.12
SRR12902054	IG10921	Cicer arietinum	Kabuli	Unknown	Middle East	10.13	13.67
SRR12902117	IG6038	Cicer arietinum	Kabuli	Landrace	Black Sea	9.72	14.23
SRR12814239	IG75522	Cicer arietinum	Kabuli	Unknown	Others	11.43	15.22
SRR12814288	IG11173	Cicer arietinum	Kabuli	Unknown	Middle East	11.8	16.73
SRR12902132	IG70764	Cicer arietinum	Kabuli	Landrace	South Asia	10.07	14.47
SRR12834527	ICC3580	Cicer arietinum	Desi	Landrace	Central Asia	9.88	15.22
SRR13015435	ICC3581	Cicer arietinum	Desi	Landrace	Central Asia	8.8	13.56
SRR13555494	ICC3907	Cicer arietinum	Desi	Landrace	Central Asia	20.21	22.35
SRR13555529	ICC3834	Cicer arietinum	Desi	Landrace	Central Asia	19.81	22.32
SRR12834263	ICC16607	Cicer arietinum	Desi	Landrace	South Asia	10.85	15.73
SRR13555555	ICC3803	Cicer arietinum	Desi	Landrace	Central Asia	19.95	24.71
SRR12902244	ICC4371	Cicer arietinum	Desi	Landrace	Central Asia	10.15	14.48
SRR12918940	ICC15427	Cicer arietinum	Desi	Landrace	Mediterranean	8.61	13.41
SRR12902311	ICC4282	Cicer arietinum	Desi	Landrace	Central Asia	10.96	15.56
SRR12918611	ICC15504	Cicer arietinum	Desi	Landrace	Mediterranean	8	12.61
SRR12834438	ICC13097	Cicer arietinum	Desi	Landrace	South Asia	10.75	15.55
SRR12902341	ICC8449	Cicer arietinum	Desi	Landrace	East Africa	10.15	14.21
SRR12834362	ICC15455	Cicer arietinum	Desi	Landrace	Mediterranean	9.56	14.92
SRR12902309	ICC4287	Cicer arietinum	Desi	Landrace	Central Asia	9.84	14.08
SRR12918935	ICC15466	Cicer arietinum	Desi	Landrace	Mediterranean	7.98	11.18
SRR12834640	ICC13292	Cicer arietinum	Desi	Landrace	Central Asia	10.54	16.04
SRR13015372	ICC4065	Cicer arietinum	Desi	Landrace	Central Asia	8.72	13.37
SRR12902289	ICCV96030	Cicer arietinum	Desi	Cultivar	South Asia	11	13.5
SRR12918939	ICC15445	Cicer arietinum	Desi	Landrace	Mediterranean	8.3	13.24
SRR12814367	ICC14528	Cicer arietinum	Desi	Landrace	South Asia	12.15	16.74
SRR13555520	ICC3744	Cicer arietinum	Desi	Landrace	Central Asia	22	29.74
SRR12834272	ICC16485	Cicer arietinum	Desi	Landrace	South Asia	10.58	15.19
SRR13014868	ICC2270	Cicer arietinum	Desi	Landrace	Central Asia	7.41	11.02
SRR12814152	ICC14137	Cicer arietinum	Desi	Landrace	East Africa	12.79	17.54
SRR12814345	ICC3453	Cicer arietinum	Desi	Landrace	Central Asia	14.35	21.86
SRR12918943	ICC15376	Cicer arietinum	Desi	Landrace	Mediterranean	7.63	12
SRR13015188	IG7599	Cicer arietinum	Desi	Landrace	Americas	9.34	12.67
SRR12918946	ICC1013	Cicer arietinum	Desi	Landrace	Mediterranean	8.09	12.25
SRR12814348	ICC3425	Cicer arietinum	Desi	Landrace	Middle East	12.03	17.74
SRR12814124	ICC14490	Cicer arietinum	Desi	Landrace	South Asia	13.55	11.52
SRR13015697	CPAM3	Cicer arietinum	Desi	Landrace	Others	6.72	10.31
SRR12814346	ICC3432	Cicer arietinum	Desi	Landrace	Central Asia	12.02	17.57
SRR13555508	ICC4871	Cicer arietinum	Desi	Landrace	South Asia	13.57	16.99
SRR12814300	ICC8314	Cicer arietinum	Desi	Landrace	South Asia	11.21	16.66
SRR13556219	ICCV92944	Cicer arietinum	Desi	Cultivar	South Asia	9.86	16.32
SRR12902308	ICC8452	Cicer arietinum	Desi	Landrace	East Africa	10.29	14.49
SRR12814144	ICC14226	Cicer arietinum	Desi	Landrace	Americas	12.85	16.21
SRR13556277	ICC15785	Cicer arietinum	Desi	Landrace	Middle East	6.38	11.24
SRR12902373	IG69938	Cicer arietinum	Desi	Landrace	Others	10.46	14.25
SRR12834529	ICC3440	Cicer arietinum	Desi	Landrace	Central Asia	10.47	15.72
SRR12834459	ICC1229	Cicer arietinum	Desi	Landrace	South Asia	9.94	13.19
SRR12918723	ICC10819	Cicer arietinum	Desi	Landrace	South Asia	8.93	10.85
SRR12834585	ICC12478	Cicer arietinum	Desi	Breeding line	South Asia	11.1	15.49
SRR12814125	ICC14489	Cicer arietinum	Desi	Landrace	South Asia	12.42	10.37
SRR13557948	CSG8962	Cicer arietinum	Desi	Cultivar	South Asia	7.85	14.15
SRR13015166	ICC5927	Cicer arietinum	Desi	Landrace	South Asia	9.32	13.68
SRR12918828	ICC12197	Cicer arietinum	Desi	Breeding line	South Asia	9.32	13.48
SRR12814370	ICC14495	Cicer arietinum	Desi	Landrace	South Asia	13.07	10.74
SRR12901998	ICC4984	Cicer arietinum	Desi	Landrace	South Asia	11.06	15.99
SRR12918996	ICC12638	Cicer arietinum	Desi	Landrace	East Africa	7.15	11.21
SRR13555561	ICC1932	Cicer arietinum	Desi	Landrace	South Asia	19.29	24.78
SRR12902338	ICC8324	Cicer arietinum	Desi	Landrace	South Asia	9.87	14.31
SRR12834633	ICC13528	Cicer arietinum	Desi	Landrace	Central Asia	10.01	15.42
SRR12902325	ICC8932	Cicer arietinum	Desi	Landrace	South Asia	10.54	14.11
SRR12834344	ICC12159	Cicer arietinum	Desi	Landrace	South Asia	9.92	14.66
SRR12814141	ICC14327	Cicer arietinum	Desi	Breeding line	South Asia	17.05	20.48
SRR12814372	ICC1070	Cicer arietinum	Desi	Landrace	Black Sea	11.49	14.36
SRR12834427	ICC3617	Cicer arietinum	Desi	Landrace	Central Asia	9.89	15.06
SRR12902111	ICC8474	Cicer arietinum	Desi	Landrace	Mediterranean	10.84	15.65
SRR13015017	ICC8348	Cicer arietinum	Desi	Landrace	South Asia	8.73	13.32
SRR13014698	ICC9177	Cicer arietinum	Desi	Landrace	Central Asia	9.06	14.76
SRR13555516	ICC3721	Cicer arietinum	Desi	Landrace	Central Asia	21.19	29.2
SRR12918711	ICC11152	Cicer arietinum	Desi	Landrace	South Asia	9.21	13.99
SRR12834670	ICC16862	Cicer arietinum	Desi	Landrace	South Asia	9.69	13.9
SRR12814191	ICC12103	Cicer arietinum	Desi	Landrace	Americas	12.4	15.73
SRR12814143	ICC14230	Cicer arietinum	Desi	Landrace	South Asia	12.76	16.38
SRR13556412	ICC5845	Cicer arietinum	Desi	Landrace	South Asia	7.25	11.05
SRR12814196	ICC12010	Cicer arietinum	Desi	Landrace	Others	12.25	17.48
SRR12902339	ICC8319	Cicer arietinum	Desi	Landrace	South Asia	10.3	15.5
SRR12902334	ICC8347	Cicer arietinum	Desi	Landrace	South Asia	10.13	15.26
SRR12834542	ICC2698	Cicer arietinum	Desi	Landrace	Central Asia	9.91	12.29
SRR12902415	ICC6006	Cicer arietinum	Desi	Landrace	South Asia	9.5	13.28
SRR12814190	ICC12108	Cicer arietinum	Desi	Landrace	Americas	12.49	15.77
SRR12902315	ICC4254	Cicer arietinum	Desi	Landrace	Central Asia	10.85	15.4
SRR12918630	ICC16934	Cicer arietinum	Desi	Landrace	South Asia	8.58	12.08
SRR13015370	ICC4075	Cicer arietinum	Desi	Landrace	Central Asia	8.84	13.66
SRR12918684	ICC13200	Cicer arietinum	Desi	Landrace	Central Asia	8.97	13.94
SRR12834650	ICC3542	Cicer arietinum	Desi	Landrace	South Asia	9.41	14.52
SRR13556265	ICC16903	Cicer arietinum	Desi	Landrace	South Asia	6.1	10.79
SRR13556253	ICC2263	Cicer arietinum	Desi	Landrace	Central Asia	6.5	11.04
SRR12814299	ICC8558	Cicer arietinum	Desi	Landrace	Others	11.25	16.45
SRR12834426	ICC3832	Cicer arietinum	Desi	Landrace	Central Asia	10.83	13.73
SRR12918810	ICC14331	Cicer arietinum	Desi	Breeding line	South Asia	9.36	10.57
SRR12834408	ICC12075	Cicer arietinum	Desi	Landrace	Americas	10.47	13.29
SRR12834399	ICC2177	Cicer arietinum	Desi	Landrace	Americas	9.97	13.12
SRR13557996	ICCL85222	Cicer arietinum	Desi	Cultivar	South Asia	8.23	11.5
SRR12901990	ICC5081	Cicer arietinum	Desi	Landrace	South Asia	9.88	13.98
SRR13555491	ICC4074	Cicer arietinum	Desi	Landrace	Central Asia	9.97	11.81
SRR13015336	ICC4958	Cicer arietinum	Desi	Cultivar	South Asia	7.18	10.24
SRR13556458	ICC9002	Cicer arietinum	Desi	Landrace	Central Asia	8.35	13.29
SRR12814329	ICC5491	Cicer arietinum	Desi	Landrace	Americas	11.77	10.24
SRR12834409	ICC12064	Cicer arietinum	Desi	Landrace	Americas	10.02	12.51
SRR13557978	ICCV96970	Cicer arietinum	Desi	Cultivar	South Asia	7.36	10.31
SRR12902237	ICC4417	Cicer arietinum	Desi	Landrace	Central Asia	9.5	13.8
SRR13556281	ICC15614	Cicer arietinum	Desi	Landrace	East Africa	6.45	11.45
SRR13556299	ICC14799	Cicer arietinum	Desi	Landrace	South Asia	6.84	10.63
SRR12918901	ICC14648	Cicer arietinum	Desi	Landrace	South Asia	6.16	10.1
SRR13556419	ICC5221	Cicer arietinum	Desi	Breeding line	South Asia	7.78	13.22
SRR12902156	ICC5474	Cicer arietinum	Desi	Landrace	Americas	10.83	10.28
SRR13015692	CPAM44	Cicer arietinum	Desi	Breeding line	Americas	7.31	10.7
SRR13556218	ICCV93954	Cicer arietinum	Desi	Breeding line	South Asia	7.73	14.55
SRR12902151	ICC5577	Cicer arietinum	Desi	Landrace	Americas	11.08	12.81
SRR12902219	ICC8000	Cicer arietinum	Desi	Landrace	Central Asia	10.92	16.81
SRR12814193	ICC12048	Cicer arietinum	Desi	Landrace	Americas	12.21	13.44
SRR12834401	ICC2100	Cicer arietinum	Desi	Landrace	Americas	9.41	13.1
SRR12814344	ICC4135	Cicer arietinum	Desi	Landrace	Central Asia	11.5	10.63
SRR13015124	ICC8258	Cicer arietinum	Desi	Landrace	South Asia	8.29	12.69
SRR13015719	CPAM21	Cicer arietinum	Desi	Cultivar	Americas	7.54	11.14
SRR12902150	ICC5579	Cicer arietinum	Desi	Landrace	Americas	9.59	11.19
SRR13556294	ICC15248	Cicer arietinum	Desi	Landrace	Central Asia	7.24	11.73
SRR12918606	ICC15554	Cicer arietinum	Desi	Landrace	Mediterranean	7.68	12.31
SRR13558028	Slasher	Cicer arietinum	Desi	Breeding line	South Asia	6.28	11.91
SRR12814358	ICC1903	Cicer arietinum	Desi	Landrace	Mediterranean	11.47	15.18
SRR13556439	ICC3946	Cicer arietinum	Desi	Landrace	Central Asia	6.33	10
SRR12902157	ICC5472	Cicer arietinum	Desi	Landrace	Americas	10.55	10.13
SRR12902253	ICC4309	Cicer arietinum	Desi	Landrace	Central Asia	10.35	15.06
SRR12902383	ICC5458	Cicer arietinum	Desi	Breeding line	Americas	10.82	10.44
SRR12834407	ICC12099	Cicer arietinum	Desi	Landrace	Americas	10.25	13.13
SRR13558011	HC5	Cicer arietinum	Desi	Cultivar	South Asia	6.16	11.55
SRR13014862	ICC2358	Cicer arietinum	Desi	Landrace	Central Asia	6.78	10.04
SRR13558029	Sadabahar	Cicer arietinum	Desi	Cultivar	South Asia	7.76	10.65
SRR13557983	ICCV93958	Cicer arietinum	Desi	Cultivar	South Asia	7.57	10
SRR12814353	ICC2675	Cicer arietinum	Desi	Landrace	Central Asia	11.61	10.8
SRR12902252	ICC4310	Cicer arietinum	Desi	Landrace	Central Asia	9.92	14.47
SRR12834647	ICC11867	Cicer arietinum	Desi	Landrace	Central Asia	10.29	14.69
SRR12834425	ICC3934	Cicer arietinum	Desi	Landrace	Central Asia	9.8	11.96
SRR13014963	IG69656	Cicer arietinum	Desi	Landrace	Mediterranean	9.19	13.45
SRR13014831	ICC2737	Cicer arietinum	Desi	Landrace	Central Asia	9.3	10.33
SRR12902234	ICC4444	Cicer arietinum	Desi	Landrace	Central Asia	9.79	14.49
SRR13015419	ICC3973	Cicer arietinum	Desi	Landrace	Central Asia	8.3	10.05
SRR13014864	ICC2357	Cicer arietinum	Desi	Landrace	Central Asia	7.46	11.71
SRR12918687	ICC10880	Cicer arietinum	Desi	Landrace	Central Asia	9.37	12.31
SRR12814159	ICC14050	Cicer arietinum	Desi	Landrace	East Africa	11.32	15.73
SRR13558007	ICC2884	Cicer arietinum	Desi	Landrace	Central Asia	7.25	11.58
SRR12814160	ICC14029	Cicer arietinum	Desi	Landrace	East Africa	13.25	18.2
SRR12814150	ICC14177	Cicer arietinum	Desi	Landrace	Mediterranean	12.81	16.31
SRR12814161	ICC14005	Cicer arietinum	Desi	Landrace	East Africa	12.17	16.44
SRR12834393	ICC14141	Cicer arietinum	Desi	Landrace	East Africa	10.72	14.18
SRR12902305	ICC8579	Cicer arietinum	Desi	Landrace	East Africa	10.58	14.98
SRR13015131	ICC579	Cicer arietinum	Desi	Landrace	South Asia	7.58	11.95
SRR13014922	ICC7593	Cicer arietinum	Desi	Landrace	East Africa	7.36	12.8
SRR12814153	ICC14129	Cicer arietinum	Desi	Landrace	East Africa	11.46	14.68
SRR13558027	Vaibhav	Cicer arietinum	Desi	Cultivar	Others	8.82	12.51
SRR13556321	ICC13599	Cicer arietinum	Desi	Landrace	Central Asia	7.18	10.17
SRR12814154	ICC14113	Cicer arietinum	Desi	Landrace	East Africa	12.6	16.08
SRR12902343	ICC8447	Cicer arietinum	Desi	Landrace	East Africa	9.44	13.74
SRR12902306	ICC8576	Cicer arietinum	Desi	Landrace	East Africa	10.05	14.48
SRR13015010	ICC8618	Cicer arietinum	Desi	Landrace	East Africa	8.6	11.9
SRR12834654	ICC12617	Cicer arietinum	Desi	Landrace	East Africa	10.63	16.16
SRR12834643	ICC12627	Cicer arietinum	Desi	Landrace	East Africa	10.17	15.79
SRR13555514	ICC3745	Cicer arietinum	Desi	Landrace	Central Asia	23.24	31.3
SRR12902303	ICC8588	Cicer arietinum	Desi	Landrace	East Africa	9.63	14.17
SRR13555537	ICC12680	Cicer arietinum	Desi	Landrace	East Africa	15.17	16.74
SRR13555558	ICC3705	Cicer arietinum	Desi	Landrace	Central Asia	21.84	30.09
SRR13015128	ICC8164	Cicer arietinum	Desi	Landrace	East Africa	7.88	12.01
SRR13557995	ICCL87207	Cicer arietinum	Desi	Cultivar	South Asia	7.43	10.68
SRR12834666	ICC10883	Cicer arietinum	Desi	Landrace	East Africa	9.46	13.82
SRR12834363	ICC12847	Cicer arietinum	Desi	Landrace	East Africa	9.81	14.31
SRR12814169	ICC13874	Cicer arietinum	Desi	Landrace	East Africa	11.19	16.29
SRR12834398	ICC13950	Cicer arietinum	Desi	Landrace	East Africa	10.64	15.4
SRR12834495	ICC13912	Cicer arietinum	Desi	Landrace	East Africa	10.23	14.66
SRR12834508	ICC13895	Cicer arietinum	Desi	Landrace	East Africa	9.57	13.7
SRR12834519	ICC13894	Cicer arietinum	Desi	Landrace	East Africa	9.8	14.7
SRR12918983	ICC12805	Cicer arietinum	Desi	Landrace	East Africa	9.36	13.89
SRR12918990	ICC12691	Cicer arietinum	Desi	Landrace	East Africa	9.19	14.35
SRR13557971	JG218	Cicer arietinum	Desi	Cultivar	South Asia	7.06	10.26
SRR12918840	ICC10900	Cicer arietinum	Desi	Breeding line	Americas	8.68	13.14
SRR12834496	ICC13897	Cicer arietinum	Desi	Landrace	East Africa	9.65	14.14
SRR13555573	ICC14335	Cicer arietinum	Desi	Breeding line	South Asia	25.35	29.8
SRR12834557	ICC12669	Cicer arietinum	Desi	Landrace	East Africa	9.68	15.01
SRR12902245	ICC4366	Cicer arietinum	Desi	Landrace	Central Asia	10.32	14.95
SRR12918780	ICC12527	Cicer arietinum	Desi	Landrace	East Africa	7.95	12.29
SRR12918858	ICC12600	Cicer arietinum	Desi	Landrace	East Africa	7.54	11.78
SRR12902121	ICC8508	Cicer arietinum	Desi	Landrace	Black Sea	9.98	14.8
SRR12902302	ICC8594	Cicer arietinum	Desi	Landrace	East Africa	10.15	14.36
SRR13555545	ICC12023	Cicer arietinum	Desi	Landrace	Others	9.56	13.51
SRR12902241	ICC4394	Cicer arietinum	Desi	Landrace	Central Asia	10.54	15.09
SRR12814168	ICC13879	Cicer arietinum	Desi	Landrace	East Africa	11.59	17.46
SRR12834257	ICC16635	Cicer arietinum	Desi	Landrace	South Asia	9.82	13.84
SRR12918979	ICC13837	Cicer arietinum	Desi	Landrace	East Africa	6.4	10.14
SRR13557979	ICCV96836	Cicer arietinum	Desi	Breeding line	South Asia	5.93	11.84
SRR13015678	CPAM56	Cicer arietinum	Desi	Breeding line	Americas	7.89	10.86
SRR12918824	ICC12512	Cicer arietinum	Desi	Breeding line	South Asia	8.29	12.75
SRR13014924	ICC7580	Cicer arietinum	Desi	Landrace	East Africa	7.48	11.03
SRR12814162	ICC14003	Cicer arietinum	Desi	Landrace	East Africa	13.39	18.52
SRR12814165	ICC13963	Cicer arietinum	Desi	Landrace	East Africa	11.41	14.85
SRR12814166	ICC13946	Cicer arietinum	Desi	Landrace	East Africa	11.55	16.1
SRR12834417	ICC12797	Cicer arietinum	Desi	Landrace	East Africa	10.59	15.45
SRR12918981	ICC12879	Cicer arietinum	Desi	Landrace	East Africa	8.78	10.6
SRR12918988	ICC12760	Cicer arietinum	Desi	Landrace	East Africa	9.27	14.26
SRR12834351	ICC12853	Cicer arietinum	Desi	Landrace	East Africa	10.03	14.4
SRR12834391	ICC14163	Cicer arietinum	Desi	Landrace	East Africa	11.11	14.03
SRR12902307	ICC8571	Cicer arietinum	Desi	Landrace	East Africa	10.65	15.67
SRR12814163	ICC13972	Cicer arietinum	Desi	Landrace	East Africa	11.97	15.71
SRR12814157	ICC14083	Cicer arietinum	Desi	Landrace	East Africa	12.33	15.87
SRR12834394	ICC14119	Cicer arietinum	Desi	Landrace	East Africa	10.6	13.36
SRR12834255	ICC12888	Cicer arietinum	Desi	Landrace	East Africa	9.45	13.84
SRR12834389	ICC14176	Cicer arietinum	Desi	Landrace	East Africa	11.15	14.24
SRR12834387	ICC15591	Cicer arietinum	Desi	Landrace	East Africa	10.35	14.16
SRR12814158	ICC14059	Cicer arietinum	Desi	Landrace	East Africa	11.16	14.29
SRR12814302	IG73076	Cicer reticulatum	Wild	Wild	Middle East	11.99	6.51
SRR12814356	ICC20192	Cicer echinospermum	Wild	Wild	Middle East	16.67	13.63
SRR12834511	ICC20218	Cicer echinospermum	Wild	Wild	Middle East	9.42	12.3
SRR12834512	ICC20195	Cicer reticulatum	Wild	Wild	Middle East	9.94	13.89
SRR12834513	ICC20193	Cicer reticulatum	Wild	Wild	Middle East	9.63	12.4
SRR12834514	ICC20190	Cicer echinospermum	Wild	Wild	Middle East	10.93	15.16
SRR12834515	ICC20187	Cicer reticulatum	Wild	Wild	Middle East	10.23	13.69
SRR12834516	ICC20186	Cicer reticulatum	Wild	Wild	Middle East	10	13.24
SRR12834517	ICC20183	Cicer reticulatum	Wild	Wild	Middle East	10.14	13.04
SRR12834518	ICC20174	Cicer echinospermum	Wild	Wild	Middle East	10.9	14.15
SRR12834520	ICC17159	Cicer echinospermum	Wild	Wild	Middle East	9.97	13.14
SRR12834521	ICC17123	Cicer reticulatum	Wild	Wild	Middle East	9.77	12.73
SRR12834522	ICC17121	Cicer reticulatum	Wild	Wild	Middle East	9.91	13.09
SRR13015400	IG73071	Cicer reticulatum	Wild	Wild	Middle East	8.1	3.97
SRR13015401	IG70020	Cicer reticulatum	Wild	Wild	Middle East	8.59	4.56
SRR13015402	ICC20194	Cicer reticulatum	Wild	Wild	Middle East	9.24	12.1
SRR13015403	ICC17267	Cicer reticulatum	Wild	Wild	Middle East	8.86	11.68
SRR13566103	ICC17306	Cicer pinnatifidum	Wild	Wild	Middle East	10.14	14.81
SRR13566104	ICC17305	Cicer bijugum	Wild	Wild	Middle East	8.96	13.35
SRR13566105	ICC17304	Cicer bijugum	Wild	Wild	Middle East	8.51	12.86
SRR13566106	ICC17151	Cicer judaicum	Wild	Wild	Middle East	5.98	12.03
SRR13566107	ICC17303	Cicer pinnatifidum	Wild	Wild	Middle East	9.54	13.69
SRR13566108	ICC17302	Cicer bijugum	Wild	Wild	Middle East	10.48	15.3
SRR13566109	ICC17301	Cicer bijugum	Wild	Wild	Middle East	8.82	12.9
SRR13566110	ICC17300	Cicer bijugum	Wild	Wild	Middle East	6.23	10.45
SRR13566111	ICC17299	Cicer bijugum	Wild	Wild	Middle East	7.92	12.46
SRR13566112	ICC17298	Cicer bijugum	Wild	Wild	Middle East	8.57	13.57
SRR13566113	ICC17297	Cicer bijugum	Wild	Wild	Middle East	8.57	13.67
SRR13566114	ICC17296	Cicer bijugum	Wild	Wild	Middle East	8.01	12.69
SRR13566115	ICC17295	Cicer bijugum	Wild	Wild	Middle East	7.69	12.55
SRR13566116	ICC17294	Cicer bijugum	Wild	Wild	Middle East	7.46	12.05
SRR13566117	ICC17150	Cicer judaicum	Wild	Wild	Middle East	6.08	12.35
SRR13566118	ICC17293	Cicer bijugum	Wild	Wild	Middle East	8.29	13.17
SRR13566119	ICC17292	Cicer bijugum	Wild	Wild	Middle East	7.9	12.51
SRR13566120	ICC17291	Cicer bijugum	Wild	Wild	Middle East	7.93	12.36
SRR13566121	ICC17290	Cicer bijugum	Wild	Wild	Middle East	9.31	14.48
SRR13566122	ICC17288	Cicer bijugum	Wild	Wild	Middle East	8.59	13.57
SRR13566123	ICC17287	Cicer judaicum	Wild	Wild	Middle East	8.29	13.78
SRR13566124	ICC17286	Cicer pinnatifidum	Wild	Wild	Middle East	9.84	13.99
SRR13566125	ICC17285	Cicer judaicum	Wild	Wild	Middle East	11.04	16.86
SRR13566126	ICC17284	Cicer judaicum	Wild	Wild	Middle East	8.75	13.8
SRR13566127	ICC17283	Cicer judaicum	Wild	Wild	Middle East	8.87	14.09
SRR13566128	ICC17149	Cicer judaicum	Wild	Wild	Middle East	6.53	13.15
SRR13566129	ICC17282	Cicer judaicum	Wild	Wild	Middle East	9.82	15.4
SRR13566130	ICC17280	Cicer judaicum	Wild	Wild	Central Asia	9.77	15.04
SRR13566131	ICC17279	Cicer yamashitae	Wild	Wild	Central Asia	10.96	15.88
SRR13566132	ICC17278	Cicer pinnatifidum	Wild	Wild	Others	10.35	14.96
SRR13566133	ICC17277	Cicer judaicum	Wild	Wild	Middle East	8.87	13.6
SRR13566134	ICC17276	Cicer pinnatifidum	Wild	Wild	Middle East	10.1	14.65
SRR13566135	ICC17197	Cicer judaicum	Wild	Wild	Middle East	8.01	14.05
SRR13566136	ICC17196	Cicer judaicum	Wild	Wild	Middle East	7.39	13.27
SRR13566137	ICC17195	Cicer judaicum	Wild	Wild	Middle East	6.74	12.24
SRR13566138	ICC17194	Cicer judaicum	Wild	Wild	Middle East	6.86	12.69
SRR13566139	ICC17193	Cicer judaicum	Wild	Wild	Middle East	8.38	15.18
SRR13566140	ICC17118	Cicer yamashitae	Wild	Wild	Central Asia	7.92	16.21
SRR13566141	ICC17192	Cicer judaicum	Wild	Wild	Middle East	7.22	12.91
SRR13566142	ICC17191	Cicer judaicum	Wild	Wild	Middle East	7.01	12.58
SRR13566143	ICC20246	Cicer pinnatifidum	Wild	Wild	Others	9.16	14.84
SRR13566144	ICC20245	Cicer reticulatum	Wild	Wild	Others	10.53	14.79
SRR13566145	ICC20244	Cicer echinospermum	Wild	Wild	Middle East	8.27	12.6
SRR13566146	ICC20243	Cicer reticulatum	Wild	Wild	Others	7.99	10.38
SRR13566147	ICC20242	Cicer echinospermum	Wild	Wild	Others	8.48	11.59
SRR13566148	ICC20241	Cicer pinnatifidum	Wild	Wild	Others	9.16	14.77
SRR13566149	ICC20240	Cicer pinnatifidum	Wild	Wild	Others	10.2	15.39
SRR13566150	ICC20239	Cicer pinnatifidum	Wild	Wild	Others	8.95	14.26
SRR13566151	ICC17190	Cicer judaicum	Wild	Wild	Middle East	9.18	17.01
SRR13566152	ICC20238	Cicer pinnatifidum	Wild	Wild	Others	8.95	13.26
SRR13566153	ICC20237	Cicer judaicum	Wild	Wild	Middle East	9.99	15.95
SRR13566154	ICC20235	Cicer reticulatum	Wild	Wild	Middle East	8.19	11.67
SRR13566155	ICC20234	Cicer bijugum	Wild	Wild	Middle East	8.12	11.41
SRR13566156	ICC20233	Cicer bijugum	Wild	Wild	Others	9.03	12.69
SRR13566157	ICC20230	Cicer reticulatum	Wild	Wild	Others	7.9	10.84
SRR13566158	ICC20228	Cicer pinnatifidum	Wild	Wild	Middle East	9.59	14.06
SRR13566159	ICC20227	Cicer pinnatifidum	Wild	Wild	Middle East	10.01	15.03
SRR13566160	ICC20226	Cicer judaicum	Wild	Wild	Others	9.77	15.68
SRR13566161	ICC20225	Cicer reticulatum	Wild	Wild	Middle East	7.74	10.44
SRR13566162	ICC17189	Cicer judaicum	Wild	Wild	Middle East	9.35	16.79
SRR13566163	ICC20224	Cicer bijugum	Wild	Wild	Middle East	9.52	14.65
SRR13566164	ICC20223	Cicer bijugum	Wild	Wild	Middle East	6.85	10.15
SRR13566165	ICC20221	Cicer echinospermum	Wild	Wild	Middle East	10.65	14.13
SRR13566166	ICC20220	Cicer bijugum	Wild	Wild	Middle East	7.92	12.15
SRR13566167	ICC20219	Cicer bijugum	Wild	Wild	Middle East	8.51	13.37
SRR13566168	ICC20216	Cicer echinospermum	Wild	Wild	Middle East	9.19	13.19
SRR13566169	ICC20215	Cicer cuneatum	Wild	Wild	East Africa	10.73	14.77
SRR13566170	ICC20214	Cicer pinnatifidum	Wild	Wild	Middle East	9.26	14.48
SRR13566171	ICC20213	Cicer pinnatifidum	Wild	Wild	Middle East	9.93	14.37
SRR13566172	ICC20212	Cicer judaicum	Wild	Wild	Middle East	7.78	12.79
SRR13566173	ICC17188	Cicer judaicum	Wild	Wild	Middle East	9.82	17.21
SRR13566174	ICC20211	Cicer judaicum	Wild	Wild	Middle East	10.05	16.03
SRR13566175	ICC20210	Cicer bijugum	Wild	Wild	Middle East	9.29	14.6
SRR13566176	ICC20209	Cicer cuneatum	Wild	Wild	East Africa	8.81	14.02
SRR13566177	ICC20208	Cicer judaicum	Wild	Wild	Middle East	9.24	15.07
SRR13566178	ICC20207	Cicer judaicum	Wild	Wild	Middle East	9.55	14.76
SRR13566179	ICC20206	Cicer judaicum	Wild	Wild	Middle East	9.91	16.19
SRR13566180	ICC20205	Cicer pinnatifidum	Wild	Wild	East Africa	8.57	11.36
SRR13566181	ICC20204	Cicer judaicum	Wild	Wild	Middle East	8.56	13.53
SRR13566182	ICC20203	Cicer yamashitae	Wild	Wild	Central Asia	9.73	14.42
SRR13566183	ICC20202	Cicer bijugum	Wild	Wild	Middle East	8.69	12.76
SRR13566184	ICC17187	Cicer bijugum	Wild	Wild	Middle East	4.41	9.12
SRR13566185	ICC20198	Cicer bijugum	Wild	Wild	Middle East	7.81	13.27
SRR13566186	ICC20197	Cicer judaicum	Wild	Wild	Middle East	12.08	19.88
SRR13566187	ICC20196	Cicer bijugum	Wild	Wild	Middle East	10.28	15.78
SRR13566188	ICC20191	Cicer bijugum	Wild	Wild	Middle East	8.45	13.09
SRR13566189	ICC20188	Cicer bijugum	Wild	Wild	Middle East	8.72	12.78
SRR13566190	ICC20185	Cicer reticulatum	Wild	Wild	Middle East	9.31	11.04
SRR13566191	ICC20177	Cicer bijugum	Wild	Wild	Middle East	8.88	12.15
SRR13566192	ICC20176	Cicer cuneatum	Wild	Wild	East Africa	7.81	9.59
SRR13566193	ICC20175	Cicer cuneatum	Wild	Wild	East Africa	8.3	9.33
SRR13566194	ICC20173	Cicer judaicum	Wild	Wild	Middle East	8.99	12.41
SRR13566195	ICC17157	Cicer bijugum	Wild	Wild	Middle East	4.96	10.12
SRR13566196	ICC20172	Cicer pinnatifidum	Wild	Wild	Middle East	9.58	12.87
SRR13566197	ICC20171	Cicer pinnatifidum	Wild	Wild	Middle East	9.45	11.84
SRR13566198	ICC20170	Cicer reticulatum	Wild	Wild	Middle East	7.52	8.36
SRR13566199	ICC17275	Cicer judaicum	Wild	Wild	Middle East	8.81	13.76
SRR13566200	ICC17274	Cicer judaicum	Wild	Wild	Middle East	7.7	13.5
SRR13566201	ICC17273	Cicer judaicum	Wild	Wild	Middle East	9.52	15.52
SRR13566202	ICC17272	Cicer reticulatum	Wild	Wild	Middle East	7.29	10.17
SRR13566203	ICC17125	Cicer bijugum	Wild	Wild	Middle East	5.48	10.86
SRR13566204	ICC17271	Cicer judaicum	Wild	Wild	Middle East	8.87	14.9
SRR13566205	ICC17270	Cicer reticulatum	Wild	Wild	Middle East	8.22	11.6
SRR13566206	ICC17269	Cicer pinnatifidum	Wild	Wild	Middle East	9.16	13.99
SRR13566207	ICC17268	Cicer judaicum	Wild	Wild	Middle East	9.65	16.27
SRR13566208	ICC17266	Cicer reticulatum	Wild	Wild	Middle East	6.8	10.23
SRR13566209	ICC17265	Cicer reticulatum	Wild	Wild	Middle East	7.55	11.23
SRR13566210	ICC17264	Cicer reticulatum	Wild	Wild	Middle East	8.17	11.96
SRR13566211	ICC17263	Cicer reticulatum	Wild	Wild	Middle East	6.96	10.48
SRR13566212	ICC17262	Cicer reticulatum	Wild	Wild	Middle East	7.81	11.66
SRR13566213	ICC17260	Cicer judaicum	Wild	Wild	Middle East	6.89	12.01
SRR13566214	ICC17124	Cicer reticulatum	Wild	Wild	Middle East	5.49	9.55
SRR13566215	ICC17259	Cicer yamashitae	Wild	Wild	Central Asia	9.53	16.24
SRR13566216	ICC17212	Cicer judaicum	Wild	Wild	Middle East	7.71	13.7
SRR13566218	ICC17210	Cicer pinnatifidum	Wild	Wild	Middle East	7.57	12.67
SRR13566219	ICC17209	Cicer pinnatifidum	Wild	Wild	Middle East	8.11	13.7
SRR13566220	ICC17208	Cicer judaicum	Wild	Wild	Middle East	7.67	13.63
SRR13566221	ICC17207	Cicer judaicum	Wild	Wild	Middle East	7.81	14.1
SRR13566222	ICC17206	Cicer bijugum	Wild	Wild	Middle East	6.62	11.14
SRR13566223	ICC17205	Cicer judaicum	Wild	Wild	Middle East	7.42	13.32
SRR13566224	ICC17204	Cicer judaicum	Wild	Wild	South Asia	7.73	13.76
SRR13566225	ICC17122	Cicer bijugum	Wild	Wild	Middle East	4.87	9.93
SRR13566226	ICC17203	Cicer pinnatifidum	Wild	Wild	Middle East	8.09	13.48
SRR13566227	ICC17201	Cicer pinnatifidum	Wild	Wild	Middle East	7.01	11.5
SRR13566228	ICC17200	Cicer pinnatifidum	Wild	Wild	Middle East	7.92	12.67
SRR13566229	ICC17199	Cicer judaicum	Wild	Wild	Middle East	8.9	15.15
SRR13566230	ICC17198	Cicer judaicum	Wild	Wild	Middle East	7.67	13.24
SRR13566231	ICC17323	Cicer judaicum	Wild	Wild	Middle East	8.74	10.75
SRR13566232	ICC17322	Cicer pinnatifidum	Wild	Wild	Middle East	7.42	9.23
SRR13566233	ICC17321	Cicer judaicum	Wild	Wild	Middle East	7.26	10.7
SRR13566234	ICC17320	Cicer judaicum	Wild	Wild	Middle East	10.05	14.85
SRR13566236	ICC17318	Cicer judaicum	Wild	Wild	Middle East	9.39	13.86
SRR13566237	ICC17317	Cicer judaicum	Wild	Wild	Middle East	7.6	9.8
SRR13566238	ICC17316	Cicer judaicum	Wild	Wild	East Africa	8.25	10.11
SRR13566239	ICC17315	Cicer pinnatifidum	Wild	Wild	East Africa	7.27	8.99
SRR13566240	ICC17314	Cicer judaicum	Wild	Wild	Central Asia	8.56	11.18
SRR13566241	ICC17152	Cicer pinnatifidum	Wild	Wild	Middle East	6.59	12.46
SRR13566242	ICC17313	Cicer pinnatifidum	Wild	Wild	Middle East	9.4	12.77
SRR13566243	ICC17312	Cicer pinnatifidum	Wild	Wild	Middle East	8.92	13.06
SRR13566244	ICC17311	Cicer pinnatifidum	Wild	Wild	Middle East	8.6	11.93
SRR13566245	ICC17310	Cicer pinnatifidum	Wild	Wild	Middle East	10.56	14.61
SRR13566246	ICC17309	Cicer pinnatifidum	Wild	Wild	Middle East	10.1	14.13
SRR13566247	ICC17308	Cicer bijugum	Wild	Wild	Middle East	10.26	14.52
SRR13566248	ICC17307	Cicer bijugum	Wild	Wild	Middle East	10.51	15.13
SRR13566249	ICC20169	Cicer judaicum	Wild	Wild	Middle East	7.39	10.54
SRR13566250	ICC20168	Cicer pinnatifidum	Wild	Wild	Middle East	6.72	8.41
SRR13566251	ICC20167	Cicer bijugum	Wild	Wild	Middle East	7.93	8.84
SRR13566252	ICC20166	Cicer bijugum	Wild	Wild	Middle East	7.31	8.91
SRR13566253	ICC17347	Cicer reticulatum	Wild	Wild	Middle East	7.55	8.62
SRR13566254	ICC17346	Cicer pinnatifidum	Wild	Wild	Middle East	8.62	11.57
SRR13566255	ICC17345	Cicer pinnatifidum	Wild	Wild	Middle East	9.17	11.93
SRR13566256	ICC17156	Cicer bijugum	Wild	Wild	Middle East	6.09	12.21
SRR13566257	ICC17344	Cicer pinnatifidum	Wild	Wild	Middle East	8.82	11.14
SRR13566258	ICC17343	Cicer pinnatifidum	Wild	Wild	Middle East	8.82	12.44
SRR13566259	ICC17342	Cicer judaicum	Wild	Wild	Others	6.49	8.61
SRR13566260	ICC17341	Cicer judaicum	Wild	Wild	Middle East	8.2	10.52
SRR13566261	ICC17340	Cicer judaicum	Wild	Wild	Middle East	8.41	11.18
SRR13566262	ICC17339	Cicer judaicum	Wild	Wild	Middle East	8.96	13.18
SRR13566263	ICC17338	Cicer judaicum	Wild	Wild	Middle East	8.19	12.49
SRR13566264	ICC17337	Cicer judaicum	Wild	Wild	Middle East	9.76	13.34
SRR13566265	ICC17336	Cicer judaicum	Wild	Wild	Middle East	9.94	12.94
SRR13566266	ICC17335	Cicer judaicum	Wild	Wild	Middle East	9.72	13.85
SRR13566267	ICC17155	Cicer pinnatifidum	Wild	Wild	Middle East	6.94	13.46
SRR13566268	ICC17334	Cicer judaicum	Wild	Wild	Middle East	7.53	9.88
SRR13566269	ICC17333	Cicer judaicum	Wild	Wild	Middle East	8.75	11.04
SRR13566270	ICC17332	Cicer judaicum	Wild	Wild	Middle East	8.57	11.13
SRR13566271	ICC17331	Cicer judaicum	Wild	Wild	Middle East	9.73	13.83
SRR13566272	ICC17330	Cicer judaicum	Wild	Wild	Middle East	8.73	12.69
SRR13566273	ICC17329	Cicer judaicum	Wild	Wild	Mediterranean	9.84	14.48
SRR13566274	ICC17328	Cicer bijugum	Wild	Wild	Middle East	8.53	10.88
SRR13566275	ICC17327	Cicer bijugum	Wild	Wild	Middle East	7.94	10.98
SRR13566276	ICC17325	Cicer judaicum	Wild	Wild	Middle East	7.68	9.61
SRR13566277	ICC17324	Cicer judaicum	Wild	Wild	Middle East	7.05	8.86
SRR13566278	ICC17153	Cicer pinnatifidum	Wild	Wild	Middle East	6.61	12.76
SRR13566279	ICC17117	Cicer yamashitae	Wild	Wild	Central Asia	6.89	14.47
SRR13566280	ICC17116	Cicer yamashitae	Wild	Wild	Central Asia	6.01	12.75

## Sheet: STable2
Supplementary Table 2: The list of variable genes present in different populations
Overall population	Desi population	Kabuli population	Wild population
CDC_Ca_00001	CDC_Ca_00001	CDC_Ca_00001	CDC_Ca_00001
CDC_Ca_00002	CDC_Ca_00002	CDC_Ca_00052	CDC_Ca_00002
CDC_Ca_00004	CDC_Ca_00011	CDC_Ca_00092	CDC_Ca_00004
CDC_Ca_00005	CDC_Ca_00012	CDC_Ca_00097	CDC_Ca_00005
CDC_Ca_00006	CDC_Ca_00018	CDC_Ca_00136	CDC_Ca_00006
CDC_Ca_00008	CDC_Ca_00025	CDC_Ca_00162	CDC_Ca_00008
CDC_Ca_00011	CDC_Ca_00026	CDC_Ca_00175	CDC_Ca_00014
CDC_Ca_00012	CDC_Ca_00033	CDC_Ca_00177	CDC_Ca_00015
CDC_Ca_00014	CDC_Ca_00040	CDC_Ca_00187	CDC_Ca_00052
CDC_Ca_00015	CDC_Ca_00042	CDC_Ca_00199	CDC_Ca_00053
CDC_Ca_00018	CDC_Ca_00044	CDC_Ca_00208	CDC_Ca_00059
CDC_Ca_00025	CDC_Ca_00045	CDC_Ca_00209	CDC_Ca_00080
CDC_Ca_00026	CDC_Ca_00047	CDC_Ca_00251	CDC_Ca_00094
CDC_Ca_00033	CDC_Ca_00054	CDC_Ca_00257	CDC_Ca_00097
CDC_Ca_00040	CDC_Ca_00065	CDC_Ca_00258	CDC_Ca_00099
CDC_Ca_00042	CDC_Ca_00076	CDC_Ca_00259	CDC_Ca_00100
CDC_Ca_00044	CDC_Ca_00089	CDC_Ca_00260	CDC_Ca_00101
CDC_Ca_00045	CDC_Ca_00092	CDC_Ca_00261	CDC_Ca_00111
CDC_Ca_00047	CDC_Ca_00093	CDC_Ca_00264	CDC_Ca_00121
CDC_Ca_00052	CDC_Ca_00096	CDC_Ca_00269	CDC_Ca_00124
CDC_Ca_00053	CDC_Ca_00097	CDC_Ca_00283	CDC_Ca_00134
CDC_Ca_00054	CDC_Ca_00106	CDC_Ca_00284	CDC_Ca_00145
CDC_Ca_00059	CDC_Ca_00108	CDC_Ca_00288	CDC_Ca_00147
CDC_Ca_00065	CDC_Ca_00109	CDC_Ca_00300	CDC_Ca_00148
CDC_Ca_00076	CDC_Ca_00119	CDC_Ca_00322	CDC_Ca_00152
CDC_Ca_00080	CDC_Ca_00123	CDC_Ca_00326	CDC_Ca_00158
CDC_Ca_00089	CDC_Ca_00128	CDC_Ca_00327	CDC_Ca_00162
CDC_Ca_00092	CDC_Ca_00136	CDC_Ca_00339	CDC_Ca_00163
CDC_Ca_00093	CDC_Ca_00138	CDC_Ca_00340	CDC_Ca_00164
CDC_Ca_00094	CDC_Ca_00144	CDC_Ca_00345	CDC_Ca_00165
CDC_Ca_00096	CDC_Ca_00147	CDC_Ca_00346	CDC_Ca_00184
CDC_Ca_00097	CDC_Ca_00162	CDC_Ca_00351	CDC_Ca_00192
CDC_Ca_00099	CDC_Ca_00163	CDC_Ca_00355	CDC_Ca_00195
CDC_Ca_00100	CDC_Ca_00164	CDC_Ca_00381	CDC_Ca_00197
CDC_Ca_00101	CDC_Ca_00167	CDC_Ca_00393	CDC_Ca_00198
CDC_Ca_00106	CDC_Ca_00168	CDC_Ca_00396	CDC_Ca_00200
CDC_Ca_00108	CDC_Ca_00169	CDC_Ca_00410	CDC_Ca_00208
CDC_Ca_00109	CDC_Ca_00171	CDC_Ca_00435	CDC_Ca_00214
CDC_Ca_00111	CDC_Ca_00175	CDC_Ca_00474	CDC_Ca_00215
CDC_Ca_00119	CDC_Ca_00177	CDC_Ca_00479	CDC_Ca_00216
CDC_Ca_00121	CDC_Ca_00180	CDC_Ca_00480	CDC_Ca_00221
CDC_Ca_00123	CDC_Ca_00181	CDC_Ca_00492	CDC_Ca_00223
CDC_Ca_00124	CDC_Ca_00183	CDC_Ca_00497	CDC_Ca_00226
CDC_Ca_00128	CDC_Ca_00187	CDC_Ca_00501	CDC_Ca_00228
CDC_Ca_00134	CDC_Ca_00198	CDC_Ca_00511	CDC_Ca_00238
CDC_Ca_00136	CDC_Ca_00199	CDC_Ca_00513	CDC_Ca_00243
CDC_Ca_00138	CDC_Ca_00204	CDC_Ca_00518	CDC_Ca_00249
CDC_Ca_00144	CDC_Ca_00208	CDC_Ca_00559	CDC_Ca_00250
CDC_Ca_00145	CDC_Ca_00209	CDC_Ca_00581	CDC_Ca_00257
CDC_Ca_00147	CDC_Ca_00215	CDC_Ca_00603	CDC_Ca_00259
CDC_Ca_00148	CDC_Ca_00223	CDC_Ca_00613	CDC_Ca_00260
CDC_Ca_00152	CDC_Ca_00231	CDC_Ca_00622	CDC_Ca_00261
CDC_Ca_00158	CDC_Ca_00247	CDC_Ca_00625	CDC_Ca_00262
CDC_Ca_00162	CDC_Ca_00251	CDC_Ca_00628	CDC_Ca_00263
CDC_Ca_00163	CDC_Ca_00257	CDC_Ca_00647	CDC_Ca_00275
CDC_Ca_00164	CDC_Ca_00259	CDC_Ca_00676	CDC_Ca_00282
CDC_Ca_00165	CDC_Ca_00260	CDC_Ca_00686	CDC_Ca_00283
CDC_Ca_00167	CDC_Ca_00261	CDC_Ca_00717	CDC_Ca_00291
CDC_Ca_00168	CDC_Ca_00262	CDC_Ca_00718	CDC_Ca_00309
CDC_Ca_00169	CDC_Ca_00263	CDC_Ca_00724	CDC_Ca_00320
CDC_Ca_00171	CDC_Ca_00264	CDC_Ca_00732	CDC_Ca_00322
CDC_Ca_00175	CDC_Ca_00269	CDC_Ca_00733	CDC_Ca_00327
CDC_Ca_00177	CDC_Ca_00272	CDC_Ca_00743	CDC_Ca_00330
CDC_Ca_00180	CDC_Ca_00283	CDC_Ca_00760	CDC_Ca_00333
CDC_Ca_00181	CDC_Ca_00284	CDC_Ca_00784	CDC_Ca_00339
CDC_Ca_00183	CDC_Ca_00297	CDC_Ca_00803	CDC_Ca_00340
CDC_Ca_00184	CDC_Ca_00300	CDC_Ca_00804	CDC_Ca_00345
CDC_Ca_00187	CDC_Ca_00302	CDC_Ca_00817	CDC_Ca_00346
CDC_Ca_00192	CDC_Ca_00303	CDC_Ca_00823	CDC_Ca_00351
CDC_Ca_00195	CDC_Ca_00304	CDC_Ca_00833	CDC_Ca_00361
CDC_Ca_00197	CDC_Ca_00305	CDC_Ca_00842	CDC_Ca_00368
CDC_Ca_00198	CDC_Ca_00307	CDC_Ca_00955	CDC_Ca_00374
CDC_Ca_00199	CDC_Ca_00311	CDC_Ca_00974	CDC_Ca_00375
CDC_Ca_00200	CDC_Ca_00312	CDC_Ca_00989	CDC_Ca_00379
CDC_Ca_00204	CDC_Ca_00314	CDC_Ca_01010	CDC_Ca_00381
CDC_Ca_00208	CDC_Ca_00317	CDC_Ca_01016	CDC_Ca_00382
CDC_Ca_00209	CDC_Ca_00326	CDC_Ca_01022	CDC_Ca_00384
CDC_Ca_00214	CDC_Ca_00327	CDC_Ca_01035	CDC_Ca_00387
CDC_Ca_00215	CDC_Ca_00338	CDC_Ca_01041	CDC_Ca_00388
CDC_Ca_00216	CDC_Ca_00339	CDC_Ca_01073	CDC_Ca_00398
CDC_Ca_00221	CDC_Ca_00340	CDC_Ca_01074	CDC_Ca_00409
CDC_Ca_00223	CDC_Ca_00341	CDC_Ca_01109	CDC_Ca_00410
CDC_Ca_00226	CDC_Ca_00343	CDC_Ca_01112	CDC_Ca_00427
CDC_Ca_00228	CDC_Ca_00345	CDC_Ca_01133	CDC_Ca_00440
CDC_Ca_00231	CDC_Ca_00346	CDC_Ca_01134	CDC_Ca_00443
CDC_Ca_00238	CDC_Ca_00350	CDC_Ca_01165	CDC_Ca_00447
CDC_Ca_00243	CDC_Ca_00351	CDC_Ca_01215	CDC_Ca_00448
CDC_Ca_00247	CDC_Ca_00355	CDC_Ca_01220	CDC_Ca_00450
CDC_Ca_00249	CDC_Ca_00365	CDC_Ca_01226	CDC_Ca_00457
CDC_Ca_00250	CDC_Ca_00369	CDC_Ca_01237	CDC_Ca_00458
CDC_Ca_00251	CDC_Ca_00370	CDC_Ca_01257	CDC_Ca_00462
CDC_Ca_00257	CDC_Ca_00373	CDC_Ca_01270	CDC_Ca_00464
CDC_Ca_00258	CDC_Ca_00381	CDC_Ca_01287	CDC_Ca_00474
CDC_Ca_00259	CDC_Ca_00393	CDC_Ca_01318	CDC_Ca_00492
CDC_Ca_00260	CDC_Ca_00394	CDC_Ca_01325	CDC_Ca_00501
CDC_Ca_00261	CDC_Ca_00395	CDC_Ca_01359	CDC_Ca_00510
CDC_Ca_00262	CDC_Ca_00396	CDC_Ca_01381	CDC_Ca_00511
CDC_Ca_00263	CDC_Ca_00410	CDC_Ca_01404	CDC_Ca_00513
CDC_Ca_00264	CDC_Ca_00414	CDC_Ca_01406	CDC_Ca_00516
CDC_Ca_00269	CDC_Ca_00418	CDC_Ca_01416	CDC_Ca_00518
CDC_Ca_00272	CDC_Ca_00420	CDC_Ca_01443	CDC_Ca_00525
CDC_Ca_00275	CDC_Ca_00424	CDC_Ca_01444	CDC_Ca_00526
CDC_Ca_00282	CDC_Ca_00425	CDC_Ca_01445	CDC_Ca_00528
CDC_Ca_00283	CDC_Ca_00429	CDC_Ca_01448	CDC_Ca_00530
CDC_Ca_00284	CDC_Ca_00432	CDC_Ca_01454	CDC_Ca_00538
CDC_Ca_00288	CDC_Ca_00433	CDC_Ca_01458	CDC_Ca_00545
CDC_Ca_00291	CDC_Ca_00434	CDC_Ca_01468	CDC_Ca_00547
CDC_Ca_00297	CDC_Ca_00435	CDC_Ca_01475	CDC_Ca_00549
CDC_Ca_00300	CDC_Ca_00452	CDC_Ca_01499	CDC_Ca_00557
CDC_Ca_00302	CDC_Ca_00463	CDC_Ca_01504	CDC_Ca_00558
CDC_Ca_00303	CDC_Ca_00474	CDC_Ca_01511	CDC_Ca_00576
CDC_Ca_00304	CDC_Ca_00478	CDC_Ca_01512	CDC_Ca_00577
CDC_Ca_00305	CDC_Ca_00479	CDC_Ca_01513	CDC_Ca_00581
CDC_Ca_00307	CDC_Ca_00480	CDC_Ca_01522	CDC_Ca_00607
CDC_Ca_00309	CDC_Ca_00482	CDC_Ca_01567	CDC_Ca_00613
CDC_Ca_00311	CDC_Ca_00483	CDC_Ca_01576	CDC_Ca_00614
CDC_Ca_00312	CDC_Ca_00486	CDC_Ca_01579	CDC_Ca_00622
CDC_Ca_00314	CDC_Ca_00491	CDC_Ca_01635	CDC_Ca_00625
CDC_Ca_00317	CDC_Ca_00492	CDC_Ca_01639	CDC_Ca_00629
CDC_Ca_00320	CDC_Ca_00496	CDC_Ca_01697	CDC_Ca_00631
CDC_Ca_00322	CDC_Ca_00497	CDC_Ca_01736	CDC_Ca_00639
CDC_Ca_00326	CDC_Ca_00500	CDC_Ca_01750	CDC_Ca_00645
CDC_Ca_00327	CDC_Ca_00501	CDC_Ca_01751	CDC_Ca_00651
CDC_Ca_00330	CDC_Ca_00508	CDC_Ca_01755	CDC_Ca_00674
CDC_Ca_00333	CDC_Ca_00511	CDC_Ca_01793	CDC_Ca_00675
CDC_Ca_00338	CDC_Ca_00513	CDC_Ca_01794	CDC_Ca_00686
CDC_Ca_00339	CDC_Ca_00518	CDC_Ca_01805	CDC_Ca_00697
CDC_Ca_00340	CDC_Ca_00538	CDC_Ca_01806	CDC_Ca_00715
CDC_Ca_00341	CDC_Ca_00540	CDC_Ca_01823	CDC_Ca_00716
CDC_Ca_00343	CDC_Ca_00541	CDC_Ca_01845	CDC_Ca_00717
CDC_Ca_00345	CDC_Ca_00547	CDC_Ca_01846	CDC_Ca_00718
CDC_Ca_00346	CDC_Ca_00557	CDC_Ca_01862	CDC_Ca_00719
CDC_Ca_00350	CDC_Ca_00558	CDC_Ca_01871	CDC_Ca_00720
CDC_Ca_00351	CDC_Ca_00559	CDC_Ca_01894	CDC_Ca_00724
CDC_Ca_00355	CDC_Ca_00560	CDC_Ca_01897	CDC_Ca_00731
CDC_Ca_00361	CDC_Ca_00568	CDC_Ca_01908	CDC_Ca_00733
CDC_Ca_00365	CDC_Ca_00571	CDC_Ca_01912	CDC_Ca_00737
CDC_Ca_00368	CDC_Ca_00574	CDC_Ca_01918	CDC_Ca_00761
CDC_Ca_00369	CDC_Ca_00578	CDC_Ca_01966	CDC_Ca_00767
CDC_Ca_00370	CDC_Ca_00581	CDC_Ca_01982	CDC_Ca_00770
CDC_Ca_00373	CDC_Ca_00584	CDC_Ca_02046	CDC_Ca_00773
CDC_Ca_00374	CDC_Ca_00585	CDC_Ca_02075	CDC_Ca_00774
CDC_Ca_00375	CDC_Ca_00590	CDC_Ca_02082	CDC_Ca_00775
CDC_Ca_00379	CDC_Ca_00591	CDC_Ca_02091	CDC_Ca_00778
CDC_Ca_00381	CDC_Ca_00595	CDC_Ca_02104	CDC_Ca_00785
CDC_Ca_00382	CDC_Ca_00597	CDC_Ca_02147	CDC_Ca_00787
CDC_Ca_00384	CDC_Ca_00603	CDC_Ca_02149	CDC_Ca_00803
CDC_Ca_00387	CDC_Ca_00613	CDC_Ca_02170	CDC_Ca_00811
CDC_Ca_00388	CDC_Ca_00614	CDC_Ca_02182	CDC_Ca_00813
CDC_Ca_00393	CDC_Ca_00616	CDC_Ca_02193	CDC_Ca_00818
CDC_Ca_00394	CDC_Ca_00622	CDC_Ca_02208	CDC_Ca_00842
CDC_Ca_00395	CDC_Ca_00625	CDC_Ca_02211	CDC_Ca_00845
CDC_Ca_00396	CDC_Ca_00628	CDC_Ca_02231	CDC_Ca_00847
CDC_Ca_00398	CDC_Ca_00631	CDC_Ca_02253	CDC_Ca_00853
CDC_Ca_00409	CDC_Ca_00639	CDC_Ca_02254	CDC_Ca_00856
CDC_Ca_00410	CDC_Ca_00641	CDC_Ca_02262	CDC_Ca_00857
CDC_Ca_00414	CDC_Ca_00646	CDC_Ca_02268	CDC_Ca_00858
CDC_Ca_00418	CDC_Ca_00647	CDC_Ca_02299	CDC_Ca_00859
CDC_Ca_00420	CDC_Ca_00653	CDC_Ca_02324	CDC_Ca_00863
CDC_Ca_00424	CDC_Ca_00654	CDC_Ca_02352	CDC_Ca_00870
CDC_Ca_00425	CDC_Ca_00660	CDC_Ca_02359	CDC_Ca_00873
CDC_Ca_00427	CDC_Ca_00672	CDC_Ca_02373	CDC_Ca_00874
CDC_Ca_00429	CDC_Ca_00675	CDC_Ca_02384	CDC_Ca_00883
CDC_Ca_00432	CDC_Ca_00676	CDC_Ca_02397	CDC_Ca_00898
CDC_Ca_00433	CDC_Ca_00678	CDC_Ca_02466	CDC_Ca_00899
CDC_Ca_00434	CDC_Ca_00682	CDC_Ca_02518	CDC_Ca_00920
CDC_Ca_00435	CDC_Ca_00683	CDC_Ca_02534	CDC_Ca_00921
CDC_Ca_00440	CDC_Ca_00686	CDC_Ca_02554	CDC_Ca_00922
CDC_Ca_00443	CDC_Ca_00696	CDC_Ca_02648	CDC_Ca_00923
CDC_Ca_00447	CDC_Ca_00698	CDC_Ca_02655	CDC_Ca_00926
CDC_Ca_00448	CDC_Ca_00704	CDC_Ca_02659	CDC_Ca_00928
CDC_Ca_00450	CDC_Ca_00713	CDC_Ca_02719	CDC_Ca_00945
CDC_Ca_00452	CDC_Ca_00716	CDC_Ca_02755	CDC_Ca_00966
CDC_Ca_00457	CDC_Ca_00717	CDC_Ca_02839	CDC_Ca_00974
CDC_Ca_00458	CDC_Ca_00718	CDC_Ca_02910	CDC_Ca_00978
CDC_Ca_00462	CDC_Ca_00723	CDC_Ca_02953	CDC_Ca_00988
CDC_Ca_00463	CDC_Ca_00724	CDC_Ca_02968	CDC_Ca_00993
CDC_Ca_00464	CDC_Ca_00729	CDC_Ca_02983	CDC_Ca_00998
CDC_Ca_00474	CDC_Ca_00733	CDC_Ca_02986	CDC_Ca_01000
CDC_Ca_00478	CDC_Ca_00742	CDC_Ca_02991	CDC_Ca_01010
CDC_Ca_00479	CDC_Ca_00743	CDC_Ca_02995	CDC_Ca_01016
CDC_Ca_00480	CDC_Ca_00747	CDC_Ca_03004	CDC_Ca_01018
CDC_Ca_00482	CDC_Ca_00754	CDC_Ca_03019	CDC_Ca_01022
CDC_Ca_00483	CDC_Ca_00757	CDC_Ca_03023	CDC_Ca_01023
CDC_Ca_00486	CDC_Ca_00760	CDC_Ca_03025	CDC_Ca_01039
CDC_Ca_00491	CDC_Ca_00761	CDC_Ca_03028	CDC_Ca_01046
CDC_Ca_00492	CDC_Ca_00764	CDC_Ca_03086	CDC_Ca_01050
CDC_Ca_00496	CDC_Ca_00765	CDC_Ca_03124	CDC_Ca_01059
CDC_Ca_00497	CDC_Ca_00774	CDC_Ca_03142	CDC_Ca_01068
CDC_Ca_00500	CDC_Ca_00779	CDC_Ca_03155	CDC_Ca_01073
CDC_Ca_00501	CDC_Ca_00784	CDC_Ca_03200	CDC_Ca_01074
CDC_Ca_00508	CDC_Ca_00788	CDC_Ca_03248	CDC_Ca_01077
CDC_Ca_00510	CDC_Ca_00789	CDC_Ca_03259	CDC_Ca_01085
CDC_Ca_00511	CDC_Ca_00791	CDC_Ca_03275	CDC_Ca_01086
CDC_Ca_00513	CDC_Ca_00800	CDC_Ca_03286	CDC_Ca_01109
CDC_Ca_00516	CDC_Ca_00803	CDC_Ca_03297	CDC_Ca_01110
CDC_Ca_00518	CDC_Ca_00804	CDC_Ca_03324	CDC_Ca_01111
CDC_Ca_00525	CDC_Ca_00817	CDC_Ca_03349	CDC_Ca_01112
CDC_Ca_00526	CDC_Ca_00823	CDC_Ca_03361	CDC_Ca_01126
CDC_Ca_00528	CDC_Ca_00825	CDC_Ca_03370	CDC_Ca_01131
CDC_Ca_00530	CDC_Ca_00828	CDC_Ca_03398	CDC_Ca_01132
CDC_Ca_00538	CDC_Ca_00829	CDC_Ca_03487	CDC_Ca_01133
CDC_Ca_00540	CDC_Ca_00830	CDC_Ca_03504	CDC_Ca_01134
CDC_Ca_00541	CDC_Ca_00833	CDC_Ca_03519	CDC_Ca_01135
CDC_Ca_00545	CDC_Ca_00834	CDC_Ca_03598	CDC_Ca_01136
CDC_Ca_00547	CDC_Ca_00836	CDC_Ca_03619	CDC_Ca_01137
CDC_Ca_00549	CDC_Ca_00839	CDC_Ca_03631	CDC_Ca_01138
CDC_Ca_00557	CDC_Ca_00842	CDC_Ca_03634	CDC_Ca_01141
CDC_Ca_00558	CDC_Ca_00843	CDC_Ca_03660	CDC_Ca_01165
CDC_Ca_00559	CDC_Ca_00844	CDC_Ca_03668	CDC_Ca_01184
CDC_Ca_00560	CDC_Ca_00845	CDC_Ca_03696	CDC_Ca_01191
CDC_Ca_00568	CDC_Ca_00847	CDC_Ca_03698	CDC_Ca_01197
CDC_Ca_00571	CDC_Ca_00848	CDC_Ca_03702	CDC_Ca_01206
CDC_Ca_00574	CDC_Ca_00857	CDC_Ca_03756	CDC_Ca_01212
CDC_Ca_00576	CDC_Ca_00858	CDC_Ca_03770	CDC_Ca_01217
CDC_Ca_00577	CDC_Ca_00859	CDC_Ca_03780	CDC_Ca_01234
CDC_Ca_00578	CDC_Ca_00860	CDC_Ca_03798	CDC_Ca_01237
CDC_Ca_00581	CDC_Ca_00861	CDC_Ca_03804	CDC_Ca_01250
CDC_Ca_00584	CDC_Ca_00874	CDC_Ca_03805	CDC_Ca_01253
CDC_Ca_00585	CDC_Ca_00877	CDC_Ca_03859	CDC_Ca_01257
CDC_Ca_00590	CDC_Ca_00879	CDC_Ca_03890	CDC_Ca_01267
CDC_Ca_00591	CDC_Ca_00880	CDC_Ca_03897	CDC_Ca_01268
CDC_Ca_00595	CDC_Ca_00883	CDC_Ca_03900	CDC_Ca_01272
CDC_Ca_00597	CDC_Ca_00891	CDC_Ca_03928	CDC_Ca_01275
CDC_Ca_00603	CDC_Ca_00893	CDC_Ca_03977	CDC_Ca_01284
CDC_Ca_00607	CDC_Ca_00894	CDC_Ca_03987	CDC_Ca_01292
CDC_Ca_00613	CDC_Ca_00903	CDC_Ca_03988	CDC_Ca_01296
CDC_Ca_00614	CDC_Ca_00932	CDC_Ca_04034	CDC_Ca_01298
CDC_Ca_00616	CDC_Ca_00939	CDC_Ca_04053	CDC_Ca_01307
CDC_Ca_00622	CDC_Ca_00948	CDC_Ca_04057	CDC_Ca_01313
CDC_Ca_00625	CDC_Ca_00949	CDC_Ca_04058	CDC_Ca_01325
CDC_Ca_00628	CDC_Ca_00953	CDC_Ca_04077	CDC_Ca_01336
CDC_Ca_00629	CDC_Ca_00969	CDC_Ca_04080	CDC_Ca_01345
CDC_Ca_00631	CDC_Ca_00970	CDC_Ca_04106	CDC_Ca_01350
CDC_Ca_00639	CDC_Ca_00971	CDC_Ca_04124	CDC_Ca_01352
CDC_Ca_00641	CDC_Ca_00974	CDC_Ca_04324	CDC_Ca_01353
CDC_Ca_00645	CDC_Ca_00975	CDC_Ca_04325	CDC_Ca_01354
CDC_Ca_00646	CDC_Ca_00976	CDC_Ca_04330	CDC_Ca_01362
CDC_Ca_00647	CDC_Ca_00986	CDC_Ca_04332	CDC_Ca_01363
CDC_Ca_00651	CDC_Ca_00987	CDC_Ca_04354	CDC_Ca_01369
CDC_Ca_00653	CDC_Ca_00989	CDC_Ca_04366	CDC_Ca_01378
CDC_Ca_00654	CDC_Ca_00990	CDC_Ca_04388	CDC_Ca_01381
CDC_Ca_00660	CDC_Ca_00993	CDC_Ca_04398	CDC_Ca_01387
CDC_Ca_00672	CDC_Ca_00994	CDC_Ca_04430	CDC_Ca_01403
CDC_Ca_00674	CDC_Ca_00999	CDC_Ca_04431	CDC_Ca_01404
CDC_Ca_00675	CDC_Ca_01004	CDC_Ca_04442	CDC_Ca_01408
CDC_Ca_00676	CDC_Ca_01005	CDC_Ca_04479	CDC_Ca_01409
CDC_Ca_00678	CDC_Ca_01006	CDC_Ca_04485	CDC_Ca_01410
CDC_Ca_00682	CDC_Ca_01014	CDC_Ca_04486	CDC_Ca_01415
CDC_Ca_00683	CDC_Ca_01016	CDC_Ca_04504	CDC_Ca_01422
CDC_Ca_00686	CDC_Ca_01024	CDC_Ca_04524	CDC_Ca_01442
CDC_Ca_00696	CDC_Ca_01035	CDC_Ca_04532	CDC_Ca_01444
CDC_Ca_00697	CDC_Ca_01041	CDC_Ca_04537	CDC_Ca_01445
CDC_Ca_00698	CDC_Ca_01042	CDC_Ca_04544	CDC_Ca_01451
CDC_Ca_00704	CDC_Ca_01045	CDC_Ca_04554	CDC_Ca_01456
CDC_Ca_00713	CDC_Ca_01047	CDC_Ca_04559	CDC_Ca_01458
CDC_Ca_00715	CDC_Ca_01069	CDC_Ca_04636	CDC_Ca_01464
CDC_Ca_00716	CDC_Ca_01073	CDC_Ca_04645	CDC_Ca_01466
CDC_Ca_00717	CDC_Ca_01074	CDC_Ca_04679	CDC_Ca_01468
CDC_Ca_00718	CDC_Ca_01078	CDC_Ca_04687	CDC_Ca_01472
CDC_Ca_00719	CDC_Ca_01083	CDC_Ca_04689	CDC_Ca_01478
CDC_Ca_00720	CDC_Ca_01095	CDC_Ca_04707	CDC_Ca_01480
CDC_Ca_00723	CDC_Ca_01104	CDC_Ca_04711	CDC_Ca_01491
CDC_Ca_00724	CDC_Ca_01106	CDC_Ca_04724	CDC_Ca_01512
CDC_Ca_00729	CDC_Ca_01109	CDC_Ca_04727	CDC_Ca_01513
CDC_Ca_00731	CDC_Ca_01112	CDC_Ca_04734	CDC_Ca_01516
CDC_Ca_00732	CDC_Ca_01118	CDC_Ca_04735	CDC_Ca_01517
CDC_Ca_00733	CDC_Ca_01122	CDC_Ca_04736	CDC_Ca_01523
CDC_Ca_00737	CDC_Ca_01128	CDC_Ca_04741	CDC_Ca_01524
CDC_Ca_00742	CDC_Ca_01129	CDC_Ca_04794	CDC_Ca_01532
CDC_Ca_00743	CDC_Ca_01133	CDC_Ca_04807	CDC_Ca_01552
CDC_Ca_00747	CDC_Ca_01134	CDC_Ca_04823	CDC_Ca_01554
CDC_Ca_00754	CDC_Ca_01155	CDC_Ca_04859	CDC_Ca_01560
CDC_Ca_00757	CDC_Ca_01168	CDC_Ca_04879	CDC_Ca_01565
CDC_Ca_00760	CDC_Ca_01173	CDC_Ca_04907	CDC_Ca_01590
CDC_Ca_00761	CDC_Ca_01174	CDC_Ca_04915	CDC_Ca_01611
CDC_Ca_00764	CDC_Ca_01175	CDC_Ca_04954	CDC_Ca_01616
CDC_Ca_00765	CDC_Ca_01178	CDC_Ca_04955	CDC_Ca_01621
CDC_Ca_00767	CDC_Ca_01180	CDC_Ca_04966	CDC_Ca_01622
CDC_Ca_00770	CDC_Ca_01190	CDC_Ca_04978	CDC_Ca_01623
CDC_Ca_00773	CDC_Ca_01194	CDC_Ca_04982	CDC_Ca_01625
CDC_Ca_00774	CDC_Ca_01198	CDC_Ca_04989	CDC_Ca_01626
CDC_Ca_00775	CDC_Ca_01205	CDC_Ca_05000	CDC_Ca_01631
CDC_Ca_00778	CDC_Ca_01210	CDC_Ca_05002	CDC_Ca_01634
CDC_Ca_00779	CDC_Ca_01211	CDC_Ca_05005	CDC_Ca_01635
CDC_Ca_00784	CDC_Ca_01215	CDC_Ca_05018	CDC_Ca_01651
CDC_Ca_00785	CDC_Ca_01216	CDC_Ca_05021	CDC_Ca_01672
CDC_Ca_00787	CDC_Ca_01220	CDC_Ca_05042	CDC_Ca_01681
CDC_Ca_00788	CDC_Ca_01221	CDC_Ca_05043	CDC_Ca_01690
CDC_Ca_00789	CDC_Ca_01226	CDC_Ca_05056	CDC_Ca_01693
CDC_Ca_00791	CDC_Ca_01231	CDC_Ca_05070	CDC_Ca_01711
CDC_Ca_00800	CDC_Ca_01236	CDC_Ca_05080	CDC_Ca_01724
CDC_Ca_00803	CDC_Ca_01239	CDC_Ca_05102	CDC_Ca_01750
CDC_Ca_00804	CDC_Ca_01241	CDC_Ca_05110	CDC_Ca_01754
CDC_Ca_00811	CDC_Ca_01242	CDC_Ca_05111	CDC_Ca_01767
CDC_Ca_00813	CDC_Ca_01249	CDC_Ca_05113	CDC_Ca_01778
CDC_Ca_00817	CDC_Ca_01250	CDC_Ca_05115	CDC_Ca_01780
CDC_Ca_00818	CDC_Ca_01251	CDC_Ca_05161	CDC_Ca_01781
CDC_Ca_00823	CDC_Ca_01254	CDC_Ca_05170	CDC_Ca_01791
CDC_Ca_00825	CDC_Ca_01257	CDC_Ca_05176	CDC_Ca_01792
CDC_Ca_00828	CDC_Ca_01261	CDC_Ca_05201	CDC_Ca_01793
CDC_Ca_00829	CDC_Ca_01266	CDC_Ca_05205	CDC_Ca_01794
CDC_Ca_00830	CDC_Ca_01270	CDC_Ca_05217	CDC_Ca_01805
CDC_Ca_00833	CDC_Ca_01276	CDC_Ca_05231	CDC_Ca_01806
CDC_Ca_00834	CDC_Ca_01278	CDC_Ca_05232	CDC_Ca_01807
CDC_Ca_00836	CDC_Ca_01284	CDC_Ca_05239	CDC_Ca_01812
CDC_Ca_00839	CDC_Ca_01287	CDC_Ca_05251	CDC_Ca_01822
CDC_Ca_00842	CDC_Ca_01296	CDC_Ca_05262	CDC_Ca_01842
CDC_Ca_00843	CDC_Ca_01304	CDC_Ca_05270	CDC_Ca_01855
CDC_Ca_00844	CDC_Ca_01305	CDC_Ca_05279	CDC_Ca_01857
CDC_Ca_00845	CDC_Ca_01318	CDC_Ca_05280	CDC_Ca_01859
CDC_Ca_00847	CDC_Ca_01324	CDC_Ca_05281	CDC_Ca_01862
CDC_Ca_00848	CDC_Ca_01325	CDC_Ca_05309	CDC_Ca_01863
CDC_Ca_00853	CDC_Ca_01326	CDC_Ca_05343	CDC_Ca_01865
CDC_Ca_00856	CDC_Ca_01328	CDC_Ca_05344	CDC_Ca_01871
CDC_Ca_00857	CDC_Ca_01337	CDC_Ca_05345	CDC_Ca_01897
CDC_Ca_00858	CDC_Ca_01340	CDC_Ca_05353	CDC_Ca_01898
CDC_Ca_00859	CDC_Ca_01342	CDC_Ca_05362	CDC_Ca_01907
CDC_Ca_00860	CDC_Ca_01346	CDC_Ca_05380	CDC_Ca_01908
CDC_Ca_00861	CDC_Ca_01348	CDC_Ca_05412	CDC_Ca_01911
CDC_Ca_00863	CDC_Ca_01354	CDC_Ca_05428	CDC_Ca_01912
CDC_Ca_00870	CDC_Ca_01356	CDC_Ca_05452	CDC_Ca_01918
CDC_Ca_00873	CDC_Ca_01357	CDC_Ca_05463	CDC_Ca_01930
CDC_Ca_00874	CDC_Ca_01358	CDC_Ca_05469	CDC_Ca_01938
CDC_Ca_00877	CDC_Ca_01360	CDC_Ca_05493	CDC_Ca_01939
CDC_Ca_00879	CDC_Ca_01367	CDC_Ca_05495	CDC_Ca_01940
CDC_Ca_00880	CDC_Ca_01369	CDC_Ca_05498	CDC_Ca_01942
CDC_Ca_00883	CDC_Ca_01374	CDC_Ca_05508	CDC_Ca_01948
CDC_Ca_00891	CDC_Ca_01379	CDC_Ca_05511	CDC_Ca_01951
CDC_Ca_00893	CDC_Ca_01380	CDC_Ca_05517	CDC_Ca_01960
CDC_Ca_00894	CDC_Ca_01381	CDC_Ca_05519	CDC_Ca_01969
CDC_Ca_00898	CDC_Ca_01382	CDC_Ca_05525	CDC_Ca_01975
CDC_Ca_00899	CDC_Ca_01386	CDC_Ca_05527	CDC_Ca_01980
CDC_Ca_00903	CDC_Ca_01403	CDC_Ca_05536	CDC_Ca_01994
CDC_Ca_00920	CDC_Ca_01404	CDC_Ca_05548	CDC_Ca_02006
CDC_Ca_00921	CDC_Ca_01405	CDC_Ca_05568	CDC_Ca_02015
CDC_Ca_00922	CDC_Ca_01406	CDC_Ca_05570	CDC_Ca_02019
CDC_Ca_00923	CDC_Ca_01410	CDC_Ca_05573	CDC_Ca_02020
CDC_Ca_00926	CDC_Ca_01414	CDC_Ca_05587	CDC_Ca_02025
CDC_Ca_00928	CDC_Ca_01416	CDC_Ca_05616	CDC_Ca_02029
CDC_Ca_00932	CDC_Ca_01432	CDC_Ca_05641	CDC_Ca_02033
CDC_Ca_00939	CDC_Ca_01433	CDC_Ca_05663	CDC_Ca_02035
CDC_Ca_00945	CDC_Ca_01434	CDC_Ca_05713	CDC_Ca_02036
CDC_Ca_00948	CDC_Ca_01438	CDC_Ca_05714	CDC_Ca_02037
CDC_Ca_00949	CDC_Ca_01442	CDC_Ca_05720	CDC_Ca_02040
CDC_Ca_00953	CDC_Ca_01443	CDC_Ca_05757	CDC_Ca_02041
CDC_Ca_00955	CDC_Ca_01444	CDC_Ca_05796	CDC_Ca_02046
CDC_Ca_00966	CDC_Ca_01448	CDC_Ca_05800	CDC_Ca_02047
CDC_Ca_00969	CDC_Ca_01454	CDC_Ca_05817	CDC_Ca_02048
CDC_Ca_00970	CDC_Ca_01458	CDC_Ca_05831	CDC_Ca_02049
CDC_Ca_00971	CDC_Ca_01459	CDC_Ca_05844	CDC_Ca_02055
CDC_Ca_00974	CDC_Ca_01462	CDC_Ca_05858	CDC_Ca_02063
CDC_Ca_00975	CDC_Ca_01468	CDC_Ca_05890	CDC_Ca_02069
CDC_Ca_00976	CDC_Ca_01475	CDC_Ca_05895	CDC_Ca_02075
CDC_Ca_00978	CDC_Ca_01478	CDC_Ca_05907	CDC_Ca_02082
CDC_Ca_00986	CDC_Ca_01483	CDC_Ca_05925	CDC_Ca_02089
CDC_Ca_00987	CDC_Ca_01490	CDC_Ca_05933	CDC_Ca_02090
CDC_Ca_00988	CDC_Ca_01493	CDC_Ca_05951	CDC_Ca_02091
CDC_Ca_00989	CDC_Ca_01495	CDC_Ca_05980	CDC_Ca_02092
CDC_Ca_00990	CDC_Ca_01497	CDC_Ca_06020	CDC_Ca_02114
CDC_Ca_00993	CDC_Ca_01498	CDC_Ca_06040	CDC_Ca_02115
CDC_Ca_00994	CDC_Ca_01499	CDC_Ca_06048	CDC_Ca_02117
CDC_Ca_00998	CDC_Ca_01503	CDC_Ca_06061	CDC_Ca_02127
CDC_Ca_00999	CDC_Ca_01504	CDC_Ca_06067	CDC_Ca_02141
CDC_Ca_01000	CDC_Ca_01511	CDC_Ca_06068	CDC_Ca_02144
CDC_Ca_01004	CDC_Ca_01513	CDC_Ca_06078	CDC_Ca_02146
CDC_Ca_01005	CDC_Ca_01516	CDC_Ca_06083	CDC_Ca_02156
CDC_Ca_01006	CDC_Ca_01522	CDC_Ca_06088	CDC_Ca_02170
CDC_Ca_01010	CDC_Ca_01523	CDC_Ca_06091	CDC_Ca_02175
CDC_Ca_01014	CDC_Ca_01541	CDC_Ca_06126	CDC_Ca_02185
CDC_Ca_01016	CDC_Ca_01547	CDC_Ca_06136	CDC_Ca_02186
CDC_Ca_01018	CDC_Ca_01550	CDC_Ca_06137	CDC_Ca_02197
CDC_Ca_01022	CDC_Ca_01553	CDC_Ca_06139	CDC_Ca_02198
CDC_Ca_01023	CDC_Ca_01559	CDC_Ca_06160	CDC_Ca_02202
CDC_Ca_01024	CDC_Ca_01567	CDC_Ca_06164	CDC_Ca_02209
CDC_Ca_01035	CDC_Ca_01576	CDC_Ca_06181	CDC_Ca_02211
CDC_Ca_01039	CDC_Ca_01578	CDC_Ca_06216	CDC_Ca_02228
CDC_Ca_01041	CDC_Ca_01579	CDC_Ca_06257	CDC_Ca_02230
CDC_Ca_01042	CDC_Ca_01584	CDC_Ca_06270	CDC_Ca_02231
CDC_Ca_01045	CDC_Ca_01586	CDC_Ca_06281	CDC_Ca_02244
CDC_Ca_01046	CDC_Ca_01605	CDC_Ca_06282	CDC_Ca_02256
CDC_Ca_01047	CDC_Ca_01606	CDC_Ca_06283	CDC_Ca_02259
CDC_Ca_01050	CDC_Ca_01609	CDC_Ca_06285	CDC_Ca_02261
CDC_Ca_01059	CDC_Ca_01619	CDC_Ca_06304	CDC_Ca_02278
CDC_Ca_01068	CDC_Ca_01626	CDC_Ca_06322	CDC_Ca_02293
CDC_Ca_01069	CDC_Ca_01632	CDC_Ca_06325	CDC_Ca_02299
CDC_Ca_01073	CDC_Ca_01635	CDC_Ca_06347	CDC_Ca_02306
CDC_Ca_01074	CDC_Ca_01636	CDC_Ca_06353	CDC_Ca_02311
CDC_Ca_01077	CDC_Ca_01639	CDC_Ca_06370	CDC_Ca_02318
CDC_Ca_01078	CDC_Ca_01644	CDC_Ca_06379	CDC_Ca_02324
CDC_Ca_01083	CDC_Ca_01654	CDC_Ca_06381	CDC_Ca_02332
CDC_Ca_01085	CDC_Ca_01655	CDC_Ca_06428	CDC_Ca_02347
CDC_Ca_01086	CDC_Ca_01661	CDC_Ca_06433	CDC_Ca_02349
CDC_Ca_01095	CDC_Ca_01665	CDC_Ca_06447	CDC_Ca_02353
CDC_Ca_01104	CDC_Ca_01674	CDC_Ca_06465	CDC_Ca_02355
CDC_Ca_01106	CDC_Ca_01675	CDC_Ca_06469	CDC_Ca_02358
CDC_Ca_01109	CDC_Ca_01676	CDC_Ca_06473	CDC_Ca_02365
CDC_Ca_01110	CDC_Ca_01687	CDC_Ca_06493	CDC_Ca_02372
CDC_Ca_01111	CDC_Ca_01694	CDC_Ca_06514	CDC_Ca_02379
CDC_Ca_01112	CDC_Ca_01697	CDC_Ca_06570	CDC_Ca_02386
CDC_Ca_01118	CDC_Ca_01700	CDC_Ca_06604	CDC_Ca_02387
CDC_Ca_01122	CDC_Ca_01702	CDC_Ca_06606	CDC_Ca_02397
CDC_Ca_01126	CDC_Ca_01707	CDC_Ca_06636	CDC_Ca_02399
CDC_Ca_01128	CDC_Ca_01719	CDC_Ca_06699	CDC_Ca_02403
CDC_Ca_01129	CDC_Ca_01721	CDC_Ca_06751	CDC_Ca_02407
CDC_Ca_01131	CDC_Ca_01724	CDC_Ca_06791	CDC_Ca_02408
CDC_Ca_01132	CDC_Ca_01728	CDC_Ca_06793	CDC_Ca_02418
CDC_Ca_01133	CDC_Ca_01736	CDC_Ca_06794	CDC_Ca_02426
CDC_Ca_01134	CDC_Ca_01750	CDC_Ca_06797	CDC_Ca_02443
CDC_Ca_01135	CDC_Ca_01751	CDC_Ca_06802	CDC_Ca_02454
CDC_Ca_01136	CDC_Ca_01755	CDC_Ca_06805	CDC_Ca_02460
CDC_Ca_01137	CDC_Ca_01760	CDC_Ca_06847	CDC_Ca_02461
CDC_Ca_01138	CDC_Ca_01765	CDC_Ca_06902	CDC_Ca_02464
CDC_Ca_01141	CDC_Ca_01775	CDC_Ca_06905	CDC_Ca_02492
CDC_Ca_01155	CDC_Ca_01785	CDC_Ca_06912	CDC_Ca_02501
CDC_Ca_01165	CDC_Ca_01788	CDC_Ca_06939	CDC_Ca_02505
CDC_Ca_01168	CDC_Ca_01789	CDC_Ca_06941	CDC_Ca_02506
CDC_Ca_01173	CDC_Ca_01793	CDC_Ca_06964	CDC_Ca_02507
CDC_Ca_01174	CDC_Ca_01794	CDC_Ca_06974	CDC_Ca_02512
CDC_Ca_01175	CDC_Ca_01798	CDC_Ca_06991	CDC_Ca_02538
CDC_Ca_01178	CDC_Ca_01800	CDC_Ca_07005	CDC_Ca_02557
CDC_Ca_01180	CDC_Ca_01805	CDC_Ca_07033	CDC_Ca_02558
CDC_Ca_01184	CDC_Ca_01806	CDC_Ca_07050	CDC_Ca_02579
CDC_Ca_01190	CDC_Ca_01807	CDC_Ca_07054	CDC_Ca_02586
CDC_Ca_01191	CDC_Ca_01819	CDC_Ca_07080	CDC_Ca_02589
CDC_Ca_01194	CDC_Ca_01821	CDC_Ca_07081	CDC_Ca_02596
CDC_Ca_01197	CDC_Ca_01822	CDC_Ca_07105	CDC_Ca_02599
CDC_Ca_01198	CDC_Ca_01823	CDC_Ca_07123	CDC_Ca_02620
CDC_Ca_01205	CDC_Ca_01824	CDC_Ca_07144	CDC_Ca_02629
CDC_Ca_01206	CDC_Ca_01839	CDC_Ca_07147	CDC_Ca_02636
CDC_Ca_01210	CDC_Ca_01840	CDC_Ca_07149	CDC_Ca_02640
CDC_Ca_01211	CDC_Ca_01844	CDC_Ca_07209	CDC_Ca_02648
CDC_Ca_01212	CDC_Ca_01845	CDC_Ca_07217	CDC_Ca_02654
CDC_Ca_01215	CDC_Ca_01846	CDC_Ca_07232	CDC_Ca_02658
CDC_Ca_01216	CDC_Ca_01854	CDC_Ca_07241	CDC_Ca_02668
CDC_Ca_01217	CDC_Ca_01855	CDC_Ca_07274	CDC_Ca_02673
CDC_Ca_01220	CDC_Ca_01856	CDC_Ca_07282	CDC_Ca_02675
CDC_Ca_01221	CDC_Ca_01862	CDC_Ca_07291	CDC_Ca_02704
CDC_Ca_01226	CDC_Ca_01863	CDC_Ca_07335	CDC_Ca_02706
CDC_Ca_01231	CDC_Ca_01864	CDC_Ca_07342	CDC_Ca_02708
CDC_Ca_01234	CDC_Ca_01868	CDC_Ca_07354	CDC_Ca_02709
CDC_Ca_01236	CDC_Ca_01869	CDC_Ca_07357	CDC_Ca_02710
CDC_Ca_01237	CDC_Ca_01871	CDC_Ca_07358	CDC_Ca_02712
CDC_Ca_01239	CDC_Ca_01874	CDC_Ca_07368	CDC_Ca_02718
CDC_Ca_01241	CDC_Ca_01880	CDC_Ca_07380	CDC_Ca_02719
CDC_Ca_01242	CDC_Ca_01894	CDC_Ca_07383	CDC_Ca_02723
CDC_Ca_01249	CDC_Ca_01897	CDC_Ca_07393	CDC_Ca_02740
CDC_Ca_01250	CDC_Ca_01908	CDC_Ca_07396	CDC_Ca_02744
CDC_Ca_01251	CDC_Ca_01911	CDC_Ca_07451	CDC_Ca_02745
CDC_Ca_01253	CDC_Ca_01912	CDC_Ca_07453	CDC_Ca_02758
CDC_Ca_01254	CDC_Ca_01913	CDC_Ca_07454	CDC_Ca_02761
CDC_Ca_01257	CDC_Ca_01914	CDC_Ca_07473	CDC_Ca_02769
CDC_Ca_01261	CDC_Ca_01915	CDC_Ca_07491	CDC_Ca_02772
CDC_Ca_01266	CDC_Ca_01917	CDC_Ca_07503	CDC_Ca_02777
CDC_Ca_01267	CDC_Ca_01919	CDC_Ca_07509	CDC_Ca_02778
CDC_Ca_01268	CDC_Ca_01925	CDC_Ca_07510	CDC_Ca_02781
CDC_Ca_01270	CDC_Ca_01933	CDC_Ca_07518	CDC_Ca_02800
CDC_Ca_01272	CDC_Ca_01965	CDC_Ca_07535	CDC_Ca_02801
CDC_Ca_01275	CDC_Ca_01966	CDC_Ca_07537	CDC_Ca_02802
CDC_Ca_01276	CDC_Ca_01979	CDC_Ca_07548	CDC_Ca_02804
CDC_Ca_01278	CDC_Ca_01982	CDC_Ca_07549	CDC_Ca_02806
CDC_Ca_01284	CDC_Ca_01988	CDC_Ca_07585	CDC_Ca_02807
CDC_Ca_01287	CDC_Ca_01999	CDC_Ca_07606	CDC_Ca_02813
CDC_Ca_01292	CDC_Ca_02005	CDC_Ca_07616	CDC_Ca_02845
CDC_Ca_01296	CDC_Ca_02007	CDC_Ca_07629	CDC_Ca_02864
CDC_Ca_01298	CDC_Ca_02020	CDC_Ca_07630	CDC_Ca_02865
CDC_Ca_01304	CDC_Ca_02022	CDC_Ca_07647	CDC_Ca_02866
CDC_Ca_01305	CDC_Ca_02023	CDC_Ca_07651	CDC_Ca_02873
CDC_Ca_01307	CDC_Ca_02026	CDC_Ca_07653	CDC_Ca_02875
CDC_Ca_01313	CDC_Ca_02030	CDC_Ca_07668	CDC_Ca_02880
CDC_Ca_01318	CDC_Ca_02035	CDC_Ca_07670	CDC_Ca_02905
CDC_Ca_01324	CDC_Ca_02037	CDC_Ca_07684	CDC_Ca_02906
CDC_Ca_01325	CDC_Ca_02041	CDC_Ca_07687	CDC_Ca_02907
CDC_Ca_01326	CDC_Ca_02046	CDC_Ca_07718	CDC_Ca_02908
CDC_Ca_01328	CDC_Ca_02053	CDC_Ca_07719	CDC_Ca_02910
CDC_Ca_01336	CDC_Ca_02060	CDC_Ca_07728	CDC_Ca_02911
CDC_Ca_01337	CDC_Ca_02064	CDC_Ca_07770	CDC_Ca_02914
CDC_Ca_01340	CDC_Ca_02067	CDC_Ca_07781	CDC_Ca_02922
CDC_Ca_01342	CDC_Ca_02074	CDC_Ca_07814	CDC_Ca_02926
CDC_Ca_01345	CDC_Ca_02075	CDC_Ca_07815	CDC_Ca_02929
CDC_Ca_01346	CDC_Ca_02076	CDC_Ca_07816	CDC_Ca_02934
CDC_Ca_01348	CDC_Ca_02079	CDC_Ca_07824	CDC_Ca_02941
CDC_Ca_01350	CDC_Ca_02081	CDC_Ca_07840	CDC_Ca_02949
CDC_Ca_01352	CDC_Ca_02082	CDC_Ca_07912	CDC_Ca_02950
CDC_Ca_01353	CDC_Ca_02091	CDC_Ca_07913	CDC_Ca_02951
CDC_Ca_01354	CDC_Ca_02092	CDC_Ca_08039	CDC_Ca_02952
CDC_Ca_01356	CDC_Ca_02098	CDC_Ca_08063	CDC_Ca_02983
CDC_Ca_01357	CDC_Ca_02099	CDC_Ca_08078	CDC_Ca_03000
CDC_Ca_01358	CDC_Ca_02100	CDC_Ca_08083	CDC_Ca_03001
CDC_Ca_01359	CDC_Ca_02104	CDC_Ca_08084	CDC_Ca_03009
CDC_Ca_01360	CDC_Ca_02108	CDC_Ca_08100	CDC_Ca_03025
CDC_Ca_01362	CDC_Ca_02111	CDC_Ca_08124	CDC_Ca_03028
CDC_Ca_01363	CDC_Ca_02124	CDC_Ca_08139	CDC_Ca_03037
CDC_Ca_01367	CDC_Ca_02125	CDC_Ca_08140	CDC_Ca_03038
CDC_Ca_01369	CDC_Ca_02143	CDC_Ca_08142	CDC_Ca_03039
CDC_Ca_01374	CDC_Ca_02146	CDC_Ca_08149	CDC_Ca_03044
CDC_Ca_01378	CDC_Ca_02149	CDC_Ca_08150	CDC_Ca_03058
CDC_Ca_01379	CDC_Ca_02170	CDC_Ca_08152	CDC_Ca_03076
CDC_Ca_01380	CDC_Ca_02174	CDC_Ca_08163	CDC_Ca_03084
CDC_Ca_01381	CDC_Ca_02175	CDC_Ca_08164	CDC_Ca_03090
CDC_Ca_01382	CDC_Ca_02176	CDC_Ca_08226	CDC_Ca_03115
CDC_Ca_01386	CDC_Ca_02182	CDC_Ca_08227	CDC_Ca_03123
CDC_Ca_01387	CDC_Ca_02189	CDC_Ca_08264	CDC_Ca_03126
CDC_Ca_01403	CDC_Ca_02190	CDC_Ca_08265	CDC_Ca_03127
CDC_Ca_01404	CDC_Ca_02193	CDC_Ca_08271	CDC_Ca_03146
CDC_Ca_01405	CDC_Ca_02197	CDC_Ca_08279	CDC_Ca_03151
CDC_Ca_01406	CDC_Ca_02199	CDC_Ca_08291	CDC_Ca_03172
CDC_Ca_01408	CDC_Ca_02208	CDC_Ca_08292	CDC_Ca_03183
CDC_Ca_01409	CDC_Ca_02211	CDC_Ca_08304	CDC_Ca_03187
CDC_Ca_01410	CDC_Ca_02215	CDC_Ca_08307	CDC_Ca_03193
CDC_Ca_01414	CDC_Ca_02216	CDC_Ca_08336	CDC_Ca_03196
CDC_Ca_01415	CDC_Ca_02222	CDC_Ca_08362	CDC_Ca_03208
CDC_Ca_01416	CDC_Ca_02226	CDC_Ca_08377	CDC_Ca_03224
CDC_Ca_01422	CDC_Ca_02230	CDC_Ca_08380	CDC_Ca_03226
CDC_Ca_01432	CDC_Ca_02231	CDC_Ca_08413	CDC_Ca_03256
CDC_Ca_01433	CDC_Ca_02236	CDC_Ca_08436	CDC_Ca_03259
CDC_Ca_01434	CDC_Ca_02238	CDC_Ca_08456	CDC_Ca_03267
CDC_Ca_01438	CDC_Ca_02242	CDC_Ca_08464	CDC_Ca_03276
CDC_Ca_01442	CDC_Ca_02247	CDC_Ca_08476	CDC_Ca_03307
CDC_Ca_01443	CDC_Ca_02252	CDC_Ca_08492	CDC_Ca_03318
CDC_Ca_01444	CDC_Ca_02253	CDC_Ca_08493	CDC_Ca_03324
CDC_Ca_01445	CDC_Ca_02254	CDC_Ca_08520	CDC_Ca_03325
CDC_Ca_01448	CDC_Ca_02255	CDC_Ca_08542	CDC_Ca_03344
CDC_Ca_01451	CDC_Ca_02259	CDC_Ca_08543	CDC_Ca_03349
CDC_Ca_01454	CDC_Ca_02262	CDC_Ca_08545	CDC_Ca_03360
CDC_Ca_01456	CDC_Ca_02269	CDC_Ca_08555	CDC_Ca_03364
CDC_Ca_01458	CDC_Ca_02281	CDC_Ca_08556	CDC_Ca_03386
CDC_Ca_01459	CDC_Ca_02288	CDC_Ca_08569	CDC_Ca_03396
CDC_Ca_01462	CDC_Ca_02290	CDC_Ca_08575	CDC_Ca_03407
CDC_Ca_01464	CDC_Ca_02299	CDC_Ca_08584	CDC_Ca_03428
CDC_Ca_01466	CDC_Ca_02312	CDC_Ca_08624	CDC_Ca_03443
CDC_Ca_01468	CDC_Ca_02319	CDC_Ca_08629	CDC_Ca_03452
CDC_Ca_01472	CDC_Ca_02320	CDC_Ca_08630	CDC_Ca_03470
CDC_Ca_01475	CDC_Ca_02324	CDC_Ca_08631	CDC_Ca_03471
CDC_Ca_01478	CDC_Ca_02325	CDC_Ca_08632	CDC_Ca_03478
CDC_Ca_01480	CDC_Ca_02332	CDC_Ca_08639	CDC_Ca_03479
CDC_Ca_01483	CDC_Ca_02340	CDC_Ca_08683	CDC_Ca_03480
CDC_Ca_01490	CDC_Ca_02341	CDC_Ca_08689	CDC_Ca_03487
CDC_Ca_01491	CDC_Ca_02343	CDC_Ca_08714	CDC_Ca_03491
CDC_Ca_01493	CDC_Ca_02352	CDC_Ca_08715	CDC_Ca_03493
CDC_Ca_01495	CDC_Ca_02359	CDC_Ca_08746	CDC_Ca_03498
CDC_Ca_01497	CDC_Ca_02366	CDC_Ca_08757	CDC_Ca_03504
CDC_Ca_01498	CDC_Ca_02368	CDC_Ca_08795	CDC_Ca_03515
CDC_Ca_01499	CDC_Ca_02370	CDC_Ca_08817	CDC_Ca_03525
CDC_Ca_01503	CDC_Ca_02373	CDC_Ca_08840	CDC_Ca_03526
CDC_Ca_01504	CDC_Ca_02375	CDC_Ca_08851	CDC_Ca_03527
CDC_Ca_01511	CDC_Ca_02383	CDC_Ca_08852	CDC_Ca_03531
CDC_Ca_01512	CDC_Ca_02384	CDC_Ca_08857	CDC_Ca_03533
CDC_Ca_01513	CDC_Ca_02390	CDC_Ca_08873	CDC_Ca_03540
CDC_Ca_01516	CDC_Ca_02397	CDC_Ca_08889	CDC_Ca_03562
CDC_Ca_01517	CDC_Ca_02398	CDC_Ca_08907	CDC_Ca_03563
CDC_Ca_01522	CDC_Ca_02410	CDC_Ca_08911	CDC_Ca_03574
CDC_Ca_01523	CDC_Ca_02416	CDC_Ca_08913	CDC_Ca_03576
CDC_Ca_01524	CDC_Ca_02418	CDC_Ca_08939	CDC_Ca_03577
CDC_Ca_01532	CDC_Ca_02420	CDC_Ca_08947	CDC_Ca_03584
CDC_Ca_01541	CDC_Ca_02425	CDC_Ca_08948	CDC_Ca_03594
CDC_Ca_01547	CDC_Ca_02427	CDC_Ca_08954	CDC_Ca_03598
CDC_Ca_01550	CDC_Ca_02429	CDC_Ca_08980	CDC_Ca_03617
CDC_Ca_01552	CDC_Ca_02436	CDC_Ca_09004	CDC_Ca_03620
CDC_Ca_01553	CDC_Ca_02441	CDC_Ca_09009	CDC_Ca_03634
CDC_Ca_01554	CDC_Ca_02442	CDC_Ca_09026	CDC_Ca_03635
CDC_Ca_01559	CDC_Ca_02443	CDC_Ca_09035	CDC_Ca_03652
CDC_Ca_01560	CDC_Ca_02456	CDC_Ca_09036	CDC_Ca_03654
CDC_Ca_01565	CDC_Ca_02458	CDC_Ca_09037	CDC_Ca_03658
CDC_Ca_01567	CDC_Ca_02461	CDC_Ca_09064	CDC_Ca_03660
CDC_Ca_01576	CDC_Ca_02464	CDC_Ca_09121	CDC_Ca_03662
CDC_Ca_01578	CDC_Ca_02466	CDC_Ca_09166	CDC_Ca_03665
CDC_Ca_01579	CDC_Ca_02470	CDC_Ca_09192	CDC_Ca_03682
CDC_Ca_01584	CDC_Ca_02473	CDC_Ca_09225	CDC_Ca_03696
CDC_Ca_01586	CDC_Ca_02474	CDC_Ca_09233	CDC_Ca_03722
CDC_Ca_01590	CDC_Ca_02478	CDC_Ca_09234	CDC_Ca_03727
CDC_Ca_01605	CDC_Ca_02491	CDC_Ca_09247	CDC_Ca_03735
CDC_Ca_01606	CDC_Ca_02492	CDC_Ca_09278	CDC_Ca_03754
CDC_Ca_01609	CDC_Ca_02493	CDC_Ca_09331	CDC_Ca_03758
CDC_Ca_01611	CDC_Ca_02508	CDC_Ca_09342	CDC_Ca_03770
CDC_Ca_01616	CDC_Ca_02509	CDC_Ca_09343	CDC_Ca_03771
CDC_Ca_01619	CDC_Ca_02518	CDC_Ca_09397	CDC_Ca_03772
CDC_Ca_01621	CDC_Ca_02521	CDC_Ca_09401	CDC_Ca_03775
CDC_Ca_01622	CDC_Ca_02523	CDC_Ca_09425	CDC_Ca_03783
CDC_Ca_01623	CDC_Ca_02526	CDC_Ca_09460	CDC_Ca_03804
CDC_Ca_01625	CDC_Ca_02527	CDC_Ca_09495	CDC_Ca_03807
CDC_Ca_01626	CDC_Ca_02529	CDC_Ca_09514	CDC_Ca_03825
CDC_Ca_01631	CDC_Ca_02533	CDC_Ca_09518	CDC_Ca_03828
CDC_Ca_01632	CDC_Ca_02534	CDC_Ca_09558	CDC_Ca_03830
CDC_Ca_01634	CDC_Ca_02535	CDC_Ca_09572	CDC_Ca_03840
CDC_Ca_01635	CDC_Ca_02536	CDC_Ca_09578	CDC_Ca_03845
CDC_Ca_01636	CDC_Ca_02538	CDC_Ca_09592	CDC_Ca_03853
CDC_Ca_01639	CDC_Ca_02554	CDC_Ca_09609	CDC_Ca_03863
CDC_Ca_01644	CDC_Ca_02557	CDC_Ca_09617	CDC_Ca_03864
CDC_Ca_01651	CDC_Ca_02558	CDC_Ca_09663	CDC_Ca_03865
CDC_Ca_01654	CDC_Ca_02565	CDC_Ca_09714	CDC_Ca_03868
CDC_Ca_01655	CDC_Ca_02571	CDC_Ca_09739	CDC_Ca_03872
CDC_Ca_01661	CDC_Ca_02577	CDC_Ca_09744	CDC_Ca_03886
CDC_Ca_01665	CDC_Ca_02578	CDC_Ca_09746	CDC_Ca_03888
CDC_Ca_01672	CDC_Ca_02581	CDC_Ca_09755	CDC_Ca_03890
CDC_Ca_01674	CDC_Ca_02582	CDC_Ca_09770	CDC_Ca_03897
CDC_Ca_01675	CDC_Ca_02585	CDC_Ca_09772	CDC_Ca_03900
CDC_Ca_01676	CDC_Ca_02598	CDC_Ca_09798	CDC_Ca_03908
CDC_Ca_01681	CDC_Ca_02599	CDC_Ca_09837	CDC_Ca_03920
CDC_Ca_01687	CDC_Ca_02600	CDC_Ca_09865	CDC_Ca_03923
CDC_Ca_01690	CDC_Ca_02610	CDC_Ca_09866	CDC_Ca_03928
CDC_Ca_01693	CDC_Ca_02614	CDC_Ca_09867	CDC_Ca_03930
CDC_Ca_01694	CDC_Ca_02618	CDC_Ca_09874	CDC_Ca_03935
CDC_Ca_01697	CDC_Ca_02626	CDC_Ca_09882	CDC_Ca_03942
CDC_Ca_01700	CDC_Ca_02631	CDC_Ca_09891	CDC_Ca_03954
CDC_Ca_01702	CDC_Ca_02638	CDC_Ca_09893	CDC_Ca_03957
CDC_Ca_01707	CDC_Ca_02641	CDC_Ca_09903	CDC_Ca_03959
CDC_Ca_01711	CDC_Ca_02648	CDC_Ca_09910	CDC_Ca_03960
CDC_Ca_01719	CDC_Ca_02650	CDC_Ca_09914	CDC_Ca_03970
CDC_Ca_01721	CDC_Ca_02655	CDC_Ca_09915	CDC_Ca_03977
CDC_Ca_01724	CDC_Ca_02656	CDC_Ca_09916	CDC_Ca_03987
CDC_Ca_01728	CDC_Ca_02658	CDC_Ca_09922	CDC_Ca_03989
CDC_Ca_01736	CDC_Ca_02659	CDC_Ca_09945	CDC_Ca_04015
CDC_Ca_01750	CDC_Ca_02660	CDC_Ca_09958	CDC_Ca_04019
CDC_Ca_01751	CDC_Ca_02667	CDC_Ca_09965	CDC_Ca_04024
CDC_Ca_01754	CDC_Ca_02669	CDC_Ca_09999	CDC_Ca_04025
CDC_Ca_01755	CDC_Ca_02676	CDC_Ca_10005	CDC_Ca_04036
CDC_Ca_01760	CDC_Ca_02684	CDC_Ca_10008	CDC_Ca_04039
CDC_Ca_01765	CDC_Ca_02698	CDC_Ca_10024	CDC_Ca_04045
CDC_Ca_01767	CDC_Ca_02707	CDC_Ca_10048	CDC_Ca_04048
CDC_Ca_01775	CDC_Ca_02712	CDC_Ca_10051	CDC_Ca_04049
CDC_Ca_01778	CDC_Ca_02715	CDC_Ca_10076	CDC_Ca_04050
CDC_Ca_01780	CDC_Ca_02718	CDC_Ca_10096	CDC_Ca_04059
CDC_Ca_01781	CDC_Ca_02719	CDC_Ca_10105	CDC_Ca_04061
CDC_Ca_01785	CDC_Ca_02723	CDC_Ca_10119	CDC_Ca_04068
CDC_Ca_01788	CDC_Ca_02727	CDC_Ca_10133	CDC_Ca_04073
CDC_Ca_01789	CDC_Ca_02738	CDC_Ca_10145	CDC_Ca_04074
CDC_Ca_01791	CDC_Ca_02742	CDC_Ca_10213	CDC_Ca_04077
CDC_Ca_01792	CDC_Ca_02743	CDC_Ca_10229	CDC_Ca_04107
CDC_Ca_01793	CDC_Ca_02744	CDC_Ca_10238	CDC_Ca_04114
CDC_Ca_01794	CDC_Ca_02748	CDC_Ca_10243	CDC_Ca_04122
CDC_Ca_01798	CDC_Ca_02752	CDC_Ca_10255	CDC_Ca_04125
CDC_Ca_01800	CDC_Ca_02755	CDC_Ca_10260	CDC_Ca_04135
CDC_Ca_01805	CDC_Ca_02762	CDC_Ca_10269	CDC_Ca_04138
CDC_Ca_01806	CDC_Ca_02764	CDC_Ca_10274	CDC_Ca_04157
CDC_Ca_01807	CDC_Ca_02777	CDC_Ca_10276	CDC_Ca_04167
CDC_Ca_01812	CDC_Ca_02779	CDC_Ca_10282	CDC_Ca_04173
CDC_Ca_01819	CDC_Ca_02796	CDC_Ca_10294	CDC_Ca_04182
CDC_Ca_01821	CDC_Ca_02797	CDC_Ca_10313	CDC_Ca_04183
CDC_Ca_01822	CDC_Ca_02807	CDC_Ca_10317	CDC_Ca_04184
CDC_Ca_01823	CDC_Ca_02814	CDC_Ca_10322	CDC_Ca_04185
CDC_Ca_01824	CDC_Ca_02822	CDC_Ca_10339	CDC_Ca_04186
CDC_Ca_01839	CDC_Ca_02827	CDC_Ca_10353	CDC_Ca_04188
CDC_Ca_01840	CDC_Ca_02832	CDC_Ca_10354	CDC_Ca_04192
CDC_Ca_01842	CDC_Ca_02839	CDC_Ca_10369	CDC_Ca_04208
CDC_Ca_01844	CDC_Ca_02846	CDC_Ca_10422	CDC_Ca_04214
CDC_Ca_01845	CDC_Ca_02868	CDC_Ca_10428	CDC_Ca_04220
CDC_Ca_01846	CDC_Ca_02875	CDC_Ca_10429	CDC_Ca_04224
CDC_Ca_01854	CDC_Ca_02876	CDC_Ca_10453	CDC_Ca_04250
CDC_Ca_01855	CDC_Ca_02892	CDC_Ca_10469	CDC_Ca_04257
CDC_Ca_01856	CDC_Ca_02895	CDC_Ca_10521	CDC_Ca_04264
CDC_Ca_01857	CDC_Ca_02900	CDC_Ca_10545	CDC_Ca_04268
CDC_Ca_01859	CDC_Ca_02903	CDC_Ca_10547	CDC_Ca_04288
CDC_Ca_01862	CDC_Ca_02906	CDC_Ca_10548	CDC_Ca_04292
CDC_Ca_01863	CDC_Ca_02907	CDC_Ca_10549	CDC_Ca_04293
CDC_Ca_01864	CDC_Ca_02910	CDC_Ca_10550	CDC_Ca_04304
CDC_Ca_01865	CDC_Ca_02912	CDC_Ca_10551	CDC_Ca_04307
CDC_Ca_01868	CDC_Ca_02914	CDC_Ca_10552	CDC_Ca_04324
CDC_Ca_01869	CDC_Ca_02916	CDC_Ca_10553	CDC_Ca_04325
CDC_Ca_01871	CDC_Ca_02918	CDC_Ca_10565	CDC_Ca_04330
CDC_Ca_01874	CDC_Ca_02919	CDC_Ca_10577	CDC_Ca_04332
CDC_Ca_01880	CDC_Ca_02924	CDC_Ca_10578	CDC_Ca_04333
CDC_Ca_01894	CDC_Ca_02930	CDC_Ca_10597	CDC_Ca_04343
CDC_Ca_01897	CDC_Ca_02931	CDC_Ca_10613	CDC_Ca_04345
CDC_Ca_01898	CDC_Ca_02938	CDC_Ca_10634	CDC_Ca_04354
CDC_Ca_01907	CDC_Ca_02940	CDC_Ca_10665	CDC_Ca_04355
CDC_Ca_01908	CDC_Ca_02943	CDC_Ca_10692	CDC_Ca_04362
CDC_Ca_01911	CDC_Ca_02949	CDC_Ca_10700	CDC_Ca_04371
CDC_Ca_01912	CDC_Ca_02953	CDC_Ca_10703	CDC_Ca_04381
CDC_Ca_01913	CDC_Ca_02955	CDC_Ca_10709	CDC_Ca_04391
CDC_Ca_01914	CDC_Ca_02959	CDC_Ca_10723	CDC_Ca_04394
CDC_Ca_01915	CDC_Ca_02960	CDC_Ca_10756	CDC_Ca_04395
CDC_Ca_01917	CDC_Ca_02964	CDC_Ca_10790	CDC_Ca_04402
CDC_Ca_01918	CDC_Ca_02968	CDC_Ca_10795	CDC_Ca_04412
CDC_Ca_01919	CDC_Ca_02969	CDC_Ca_10822	CDC_Ca_04414
CDC_Ca_01925	CDC_Ca_02970	CDC_Ca_10851	CDC_Ca_04430
CDC_Ca_01930	CDC_Ca_02974	CDC_Ca_10863	CDC_Ca_04431
CDC_Ca_01933	CDC_Ca_02983	CDC_Ca_10870	CDC_Ca_04439
CDC_Ca_01938	CDC_Ca_02989	CDC_Ca_10881	CDC_Ca_04458
CDC_Ca_01939	CDC_Ca_02990	CDC_Ca_10884	CDC_Ca_04460
CDC_Ca_01940	CDC_Ca_02991	CDC_Ca_10885	CDC_Ca_04464
CDC_Ca_01942	CDC_Ca_02995	CDC_Ca_10896	CDC_Ca_04466
CDC_Ca_01948	CDC_Ca_02996	CDC_Ca_10919	CDC_Ca_04469
CDC_Ca_01951	CDC_Ca_02998	CDC_Ca_10951	CDC_Ca_04470
CDC_Ca_01960	CDC_Ca_03004	CDC_Ca_10954	CDC_Ca_04478
CDC_Ca_01965	CDC_Ca_03006	CDC_Ca_10970	CDC_Ca_04486
CDC_Ca_01966	CDC_Ca_03007	CDC_Ca_10984	CDC_Ca_04494
CDC_Ca_01969	CDC_Ca_03019	CDC_Ca_10985	CDC_Ca_04510
CDC_Ca_01975	CDC_Ca_03023	CDC_Ca_10987	CDC_Ca_04514
CDC_Ca_01979	CDC_Ca_03025	CDC_Ca_11010	CDC_Ca_04518
CDC_Ca_01980	CDC_Ca_03028	CDC_Ca_11012	CDC_Ca_04519
CDC_Ca_01982	CDC_Ca_03033	CDC_Ca_11028	CDC_Ca_04522
CDC_Ca_01988	CDC_Ca_03040	CDC_Ca_11029	CDC_Ca_04525
CDC_Ca_01994	CDC_Ca_03043	CDC_Ca_11038	CDC_Ca_04527
CDC_Ca_01999	CDC_Ca_03055	CDC_Ca_11046	CDC_Ca_04532
CDC_Ca_02005	CDC_Ca_03068	CDC_Ca_11048	CDC_Ca_04544
CDC_Ca_02006	CDC_Ca_03080	CDC_Ca_11050	CDC_Ca_04554
CDC_Ca_02007	CDC_Ca_03082	CDC_Ca_11071	CDC_Ca_04562
CDC_Ca_02015	CDC_Ca_03084	CDC_Ca_11089	CDC_Ca_04571
CDC_Ca_02019	CDC_Ca_03086	CDC_Ca_11105	CDC_Ca_04575
CDC_Ca_02020	CDC_Ca_03088	CDC_Ca_11108	CDC_Ca_04578
CDC_Ca_02022	CDC_Ca_03099	CDC_Ca_11114	CDC_Ca_04591
CDC_Ca_02023	CDC_Ca_03109	CDC_Ca_11115	CDC_Ca_04592
CDC_Ca_02025	CDC_Ca_03114	CDC_Ca_11123	CDC_Ca_04593
CDC_Ca_02026	CDC_Ca_03120	CDC_Ca_11130	CDC_Ca_04597
CDC_Ca_02029	CDC_Ca_03124	CDC_Ca_11149	CDC_Ca_04610
CDC_Ca_02030	CDC_Ca_03128	CDC_Ca_11213	CDC_Ca_04621
CDC_Ca_02033	CDC_Ca_03142	CDC_Ca_11224	CDC_Ca_04625
CDC_Ca_02035	CDC_Ca_03146	CDC_Ca_11261	CDC_Ca_04633
CDC_Ca_02036	CDC_Ca_03148	CDC_Ca_11268	CDC_Ca_04637
CDC_Ca_02037	CDC_Ca_03155	CDC_Ca_11269	CDC_Ca_04638
CDC_Ca_02040	CDC_Ca_03156	CDC_Ca_11344	CDC_Ca_04643
CDC_Ca_02041	CDC_Ca_03157	CDC_Ca_11349	CDC_Ca_04644
CDC_Ca_02046	CDC_Ca_03158	CDC_Ca_11350	CDC_Ca_04645
CDC_Ca_02047	CDC_Ca_03162	CDC_Ca_11353	CDC_Ca_04649
CDC_Ca_02048	CDC_Ca_03164	CDC_Ca_11357	CDC_Ca_04650
CDC_Ca_02049	CDC_Ca_03165	CDC_Ca_11375	CDC_Ca_04651
CDC_Ca_02053	CDC_Ca_03169	CDC_Ca_11393	CDC_Ca_04653
CDC_Ca_02055	CDC_Ca_03171	CDC_Ca_11394	CDC_Ca_04654
CDC_Ca_02060	CDC_Ca_03179	CDC_Ca_11395	CDC_Ca_04655
CDC_Ca_02063	CDC_Ca_03188	CDC_Ca_11401	CDC_Ca_04658
CDC_Ca_02064	CDC_Ca_03192	CDC_Ca_11403	CDC_Ca_04659
CDC_Ca_02067	CDC_Ca_03199	CDC_Ca_11408	CDC_Ca_04660
CDC_Ca_02069	CDC_Ca_03211	CDC_Ca_11429	CDC_Ca_04661
CDC_Ca_02074	CDC_Ca_03213	CDC_Ca_11448	CDC_Ca_04662
CDC_Ca_02075	CDC_Ca_03230	CDC_Ca_11508	CDC_Ca_04663
CDC_Ca_02076	CDC_Ca_03231	CDC_Ca_11511	CDC_Ca_04664
CDC_Ca_02079	CDC_Ca_03232	CDC_Ca_11517	CDC_Ca_04667
CDC_Ca_02081	CDC_Ca_03246	CDC_Ca_11518	CDC_Ca_04669
CDC_Ca_02082	CDC_Ca_03247	CDC_Ca_11525	CDC_Ca_04670
CDC_Ca_02089	CDC_Ca_03248	CDC_Ca_11526	CDC_Ca_04673
CDC_Ca_02090	CDC_Ca_03259	CDC_Ca_11532	CDC_Ca_04677
CDC_Ca_02091	CDC_Ca_03265	CDC_Ca_11562	CDC_Ca_04678
CDC_Ca_02092	CDC_Ca_03268	CDC_Ca_11563	CDC_Ca_04679
CDC_Ca_02098	CDC_Ca_03270	CDC_Ca_11571	CDC_Ca_04681
CDC_Ca_02099	CDC_Ca_03275	CDC_Ca_11585	CDC_Ca_04682
CDC_Ca_02100	CDC_Ca_03278	CDC_Ca_11591	CDC_Ca_04683
CDC_Ca_02104	CDC_Ca_03282	CDC_Ca_11613	CDC_Ca_04687
CDC_Ca_02108	CDC_Ca_03285	CDC_Ca_11621	CDC_Ca_04688
CDC_Ca_02111	CDC_Ca_03286	CDC_Ca_11632	CDC_Ca_04692
CDC_Ca_02114	CDC_Ca_03297	CDC_Ca_11634	CDC_Ca_04719
CDC_Ca_02115	CDC_Ca_03299	CDC_Ca_11646	CDC_Ca_04721
CDC_Ca_02117	CDC_Ca_03324	CDC_Ca_11649	CDC_Ca_04727
CDC_Ca_02124	CDC_Ca_03325	CDC_Ca_11657	CDC_Ca_04731
CDC_Ca_02125	CDC_Ca_03330	CDC_Ca_11679	CDC_Ca_04734
CDC_Ca_02127	CDC_Ca_03334	CDC_Ca_11706	CDC_Ca_04735
CDC_Ca_02141	CDC_Ca_03339	CDC_Ca_11710	CDC_Ca_04736
CDC_Ca_02143	CDC_Ca_03342	CDC_Ca_11711	CDC_Ca_04737
CDC_Ca_02144	CDC_Ca_03343	CDC_Ca_11712	CDC_Ca_04739
CDC_Ca_02146	CDC_Ca_03344	CDC_Ca_11718	CDC_Ca_04741
CDC_Ca_02147	CDC_Ca_03345	CDC_Ca_11728	CDC_Ca_04758
CDC_Ca_02149	CDC_Ca_03349	CDC_Ca_11729	CDC_Ca_04762
CDC_Ca_02156	CDC_Ca_03351	CDC_Ca_11730	CDC_Ca_04764
CDC_Ca_02170	CDC_Ca_03354	CDC_Ca_11731	CDC_Ca_04765
CDC_Ca_02174	CDC_Ca_03361	CDC_Ca_11732	CDC_Ca_04770
CDC_Ca_02175	CDC_Ca_03368	CDC_Ca_11733	CDC_Ca_04773
CDC_Ca_02176	CDC_Ca_03369	CDC_Ca_11763	CDC_Ca_04777
CDC_Ca_02182	CDC_Ca_03370	CDC_Ca_11764	CDC_Ca_04788
CDC_Ca_02185	CDC_Ca_03375	CDC_Ca_11766	CDC_Ca_04798
CDC_Ca_02186	CDC_Ca_03396	CDC_Ca_11768	CDC_Ca_04804
CDC_Ca_02189	CDC_Ca_03398	CDC_Ca_11788	CDC_Ca_04813
CDC_Ca_02190	CDC_Ca_03400	CDC_Ca_11807	CDC_Ca_04815
CDC_Ca_02193	CDC_Ca_03405	CDC_Ca_11810	CDC_Ca_04824
CDC_Ca_02197	CDC_Ca_03415	CDC_Ca_11812	CDC_Ca_04826
CDC_Ca_02198	CDC_Ca_03420	CDC_Ca_11829	CDC_Ca_04827
CDC_Ca_02199	CDC_Ca_03427	CDC_Ca_11875	CDC_Ca_04828
CDC_Ca_02202	CDC_Ca_03430	CDC_Ca_11898	CDC_Ca_04829
CDC_Ca_02208	CDC_Ca_03436	CDC_Ca_11917	CDC_Ca_04833
CDC_Ca_02209	CDC_Ca_03470	CDC_Ca_11924	CDC_Ca_04869
CDC_Ca_02211	CDC_Ca_03472	CDC_Ca_11936	CDC_Ca_04872
CDC_Ca_02215	CDC_Ca_03487	CDC_Ca_11945	CDC_Ca_04875
CDC_Ca_02216	CDC_Ca_03489	CDC_Ca_11953	CDC_Ca_04876
CDC_Ca_02222	CDC_Ca_03491	CDC_Ca_11954	CDC_Ca_04879
CDC_Ca_02226	CDC_Ca_03493	CDC_Ca_11958	CDC_Ca_04888
CDC_Ca_02228	CDC_Ca_03495	CDC_Ca_11962	CDC_Ca_04889
CDC_Ca_02230	CDC_Ca_03504	CDC_Ca_11963	CDC_Ca_04890
CDC_Ca_02231	CDC_Ca_03506	CDC_Ca_11964	CDC_Ca_04891
CDC_Ca_02236	CDC_Ca_03512	CDC_Ca_11969	CDC_Ca_04907
CDC_Ca_02238	CDC_Ca_03513	CDC_Ca_11981	CDC_Ca_04912
CDC_Ca_02242	CDC_Ca_03519	CDC_Ca_11989	CDC_Ca_04919
CDC_Ca_02244	CDC_Ca_03522	CDC_Ca_12017	CDC_Ca_04924
CDC_Ca_02247	CDC_Ca_03525	CDC_Ca_12026	CDC_Ca_04926
CDC_Ca_02252	CDC_Ca_03530	CDC_Ca_12066	CDC_Ca_04927
CDC_Ca_02253	CDC_Ca_03535	CDC_Ca_12074	CDC_Ca_04936
CDC_Ca_02254	CDC_Ca_03536	CDC_Ca_12104	CDC_Ca_04937
CDC_Ca_02255	CDC_Ca_03539	CDC_Ca_12105	CDC_Ca_04938
CDC_Ca_02256	CDC_Ca_03546	CDC_Ca_12113	CDC_Ca_04942
CDC_Ca_02259	CDC_Ca_03551	CDC_Ca_12135	CDC_Ca_04952
CDC_Ca_02261	CDC_Ca_03552	CDC_Ca_12136	CDC_Ca_04954
CDC_Ca_02262	CDC_Ca_03554	CDC_Ca_12145	CDC_Ca_04955
CDC_Ca_02268	CDC_Ca_03555	CDC_Ca_12148	CDC_Ca_04956
CDC_Ca_02269	CDC_Ca_03561	CDC_Ca_12153	CDC_Ca_04962
CDC_Ca_02278	CDC_Ca_03567	CDC_Ca_12204	CDC_Ca_04978
CDC_Ca_02281	CDC_Ca_03579	CDC_Ca_12205	CDC_Ca_04999
CDC_Ca_02288	CDC_Ca_03580	CDC_Ca_12206	CDC_Ca_05000
CDC_Ca_02290	CDC_Ca_03581	CDC_Ca_12256	CDC_Ca_05001
CDC_Ca_02293	CDC_Ca_03582	CDC_Ca_12286	CDC_Ca_05005
CDC_Ca_02299	CDC_Ca_03590	CDC_Ca_12311	CDC_Ca_05011
CDC_Ca_02306	CDC_Ca_03593	CDC_Ca_12312	CDC_Ca_05012
CDC_Ca_02311	CDC_Ca_03596	CDC_Ca_12313	CDC_Ca_05013
CDC_Ca_02312	CDC_Ca_03598	CDC_Ca_12315	CDC_Ca_05014
CDC_Ca_02318	CDC_Ca_03599	CDC_Ca_12317	CDC_Ca_05015
CDC_Ca_02319	CDC_Ca_03604	CDC_Ca_12329	CDC_Ca_05019
CDC_Ca_02320	CDC_Ca_03606	CDC_Ca_12336	CDC_Ca_05020
CDC_Ca_02324	CDC_Ca_03612	CDC_Ca_12345	CDC_Ca_05021
CDC_Ca_02325	CDC_Ca_03613	CDC_Ca_12357	CDC_Ca_05028
CDC_Ca_02332	CDC_Ca_03614	CDC_Ca_12358	CDC_Ca_05032
CDC_Ca_02340	CDC_Ca_03617	CDC_Ca_12360	CDC_Ca_05038
CDC_Ca_02341	CDC_Ca_03618	CDC_Ca_12365	CDC_Ca_05040
CDC_Ca_02343	CDC_Ca_03619	CDC_Ca_12368	CDC_Ca_05043
CDC_Ca_02347	CDC_Ca_03620	CDC_Ca_12371	CDC_Ca_05045
CDC_Ca_02349	CDC_Ca_03627	CDC_Ca_12425	CDC_Ca_05050
CDC_Ca_02352	CDC_Ca_03631	CDC_Ca_12426	CDC_Ca_05055
CDC_Ca_02353	CDC_Ca_03634	CDC_Ca_12441	CDC_Ca_05056
CDC_Ca_02355	CDC_Ca_03636	CDC_Ca_12442	CDC_Ca_05060
CDC_Ca_02358	CDC_Ca_03639	CDC_Ca_12448	CDC_Ca_05067
CDC_Ca_02359	CDC_Ca_03649	CDC_Ca_12449	CDC_Ca_05073
CDC_Ca_02365	CDC_Ca_03656	CDC_Ca_12451	CDC_Ca_05077
CDC_Ca_02366	CDC_Ca_03660	CDC_Ca_12455	CDC_Ca_05078
CDC_Ca_02368	CDC_Ca_03662	CDC_Ca_12460	CDC_Ca_05079
CDC_Ca_02370	CDC_Ca_03665	CDC_Ca_12475	CDC_Ca_05080
CDC_Ca_02372	CDC_Ca_03668	CDC_Ca_12476	CDC_Ca_05081
CDC_Ca_02373	CDC_Ca_03669	CDC_Ca_12477	CDC_Ca_05090
CDC_Ca_02375	CDC_Ca_03677	CDC_Ca_12496	CDC_Ca_05109
CDC_Ca_02379	CDC_Ca_03696	CDC_Ca_12499	CDC_Ca_05110
CDC_Ca_02383	CDC_Ca_03698	CDC_Ca_12508	CDC_Ca_05111
CDC_Ca_02384	CDC_Ca_03699	CDC_Ca_12517	CDC_Ca_05113
CDC_Ca_02386	CDC_Ca_03702	CDC_Ca_12522	CDC_Ca_05115
CDC_Ca_02387	CDC_Ca_03711	CDC_Ca_12531	CDC_Ca_05117
CDC_Ca_02390	CDC_Ca_03712	CDC_Ca_12537	CDC_Ca_05128
CDC_Ca_02397	CDC_Ca_03714	CDC_Ca_12546	CDC_Ca_05140
CDC_Ca_02398	CDC_Ca_03719	CDC_Ca_12547	CDC_Ca_05141
CDC_Ca_02399	CDC_Ca_03720	CDC_Ca_12548	CDC_Ca_05142
CDC_Ca_02403	CDC_Ca_03726	CDC_Ca_12549	CDC_Ca_05148
CDC_Ca_02407	CDC_Ca_03737	CDC_Ca_12550	CDC_Ca_05154
CDC_Ca_02408	CDC_Ca_03738	CDC_Ca_12582	CDC_Ca_05160
CDC_Ca_02410	CDC_Ca_03741	CDC_Ca_12612	CDC_Ca_05161
CDC_Ca_02416	CDC_Ca_03747	CDC_Ca_12621	CDC_Ca_05170
CDC_Ca_02418	CDC_Ca_03760	CDC_Ca_12622	CDC_Ca_05172
CDC_Ca_02420	CDC_Ca_03766	CDC_Ca_12692	CDC_Ca_05179
CDC_Ca_02425	CDC_Ca_03768	CDC_Ca_12693	CDC_Ca_05180
CDC_Ca_02426	CDC_Ca_03770	CDC_Ca_12694	CDC_Ca_05192
CDC_Ca_02427	CDC_Ca_03780	CDC_Ca_12695	CDC_Ca_05195
CDC_Ca_02429	CDC_Ca_03786	CDC_Ca_12696	CDC_Ca_05196
CDC_Ca_02436	CDC_Ca_03788	CDC_Ca_12697	CDC_Ca_05197
CDC_Ca_02441	CDC_Ca_03790	CDC_Ca_12698	CDC_Ca_05198
CDC_Ca_02442	CDC_Ca_03793	CDC_Ca_12706	CDC_Ca_05205
CDC_Ca_02443	CDC_Ca_03796	CDC_Ca_12729	CDC_Ca_05209
CDC_Ca_02454	CDC_Ca_03798	CDC_Ca_12757	CDC_Ca_05217
CDC_Ca_02456	CDC_Ca_03800	CDC_Ca_12768	CDC_Ca_05220
CDC_Ca_02458	CDC_Ca_03804	CDC_Ca_12775	CDC_Ca_05225
CDC_Ca_02460	CDC_Ca_03805	CDC_Ca_12779	CDC_Ca_05227
CDC_Ca_02461	CDC_Ca_03816	CDC_Ca_12807	CDC_Ca_05239
CDC_Ca_02464	CDC_Ca_03852	CDC_Ca_12812	CDC_Ca_05254
CDC_Ca_02466	CDC_Ca_03854	CDC_Ca_12819	CDC_Ca_05259
CDC_Ca_02470	CDC_Ca_03859	CDC_Ca_12820	CDC_Ca_05260
CDC_Ca_02473	CDC_Ca_03860	CDC_Ca_12850	CDC_Ca_05261
CDC_Ca_02474	CDC_Ca_03862	CDC_Ca_12852	CDC_Ca_05265
CDC_Ca_02478	CDC_Ca_03863	CDC_Ca_12866	CDC_Ca_05278
CDC_Ca_02491	CDC_Ca_03864	CDC_Ca_12867	CDC_Ca_05280
CDC_Ca_02492	CDC_Ca_03865	CDC_Ca_12868	CDC_Ca_05297
CDC_Ca_02493	CDC_Ca_03866	CDC_Ca_12906	CDC_Ca_05298
CDC_Ca_02501	CDC_Ca_03870	CDC_Ca_12918	CDC_Ca_05302
CDC_Ca_02505	CDC_Ca_03874	CDC_Ca_12920	CDC_Ca_05303
CDC_Ca_02506	CDC_Ca_03878	CDC_Ca_12924	CDC_Ca_05307
CDC_Ca_02507	CDC_Ca_03880	CDC_Ca_12929	CDC_Ca_05326
CDC_Ca_02508	CDC_Ca_03883	CDC_Ca_12985	CDC_Ca_05327
CDC_Ca_02509	CDC_Ca_03890	CDC_Ca_12991	CDC_Ca_05328
CDC_Ca_02512	CDC_Ca_03897	CDC_Ca_13026	CDC_Ca_05330
CDC_Ca_02518	CDC_Ca_03900	CDC_Ca_13034	CDC_Ca_05334
CDC_Ca_02521	CDC_Ca_03904	CDC_Ca_13042	CDC_Ca_05340
CDC_Ca_02523	CDC_Ca_03908	CDC_Ca_13051	CDC_Ca_05341
CDC_Ca_02526	CDC_Ca_03910	CDC_Ca_13052	CDC_Ca_05342
CDC_Ca_02527	CDC_Ca_03920	CDC_Ca_13053	CDC_Ca_05343
CDC_Ca_02529	CDC_Ca_03928	CDC_Ca_13054	CDC_Ca_05344
CDC_Ca_02533	CDC_Ca_03942	CDC_Ca_13055	CDC_Ca_05345
CDC_Ca_02534	CDC_Ca_03943	CDC_Ca_13062	CDC_Ca_05358
CDC_Ca_02535	CDC_Ca_03948	CDC_Ca_13070	CDC_Ca_05359
CDC_Ca_02536	CDC_Ca_03957	CDC_Ca_13090	CDC_Ca_05385
CDC_Ca_02538	CDC_Ca_03959	CDC_Ca_13126	CDC_Ca_05386
CDC_Ca_02554	CDC_Ca_03960	CDC_Ca_13127	CDC_Ca_05389
CDC_Ca_02557	CDC_Ca_03966	CDC_Ca_13129	CDC_Ca_05392
CDC_Ca_02558	CDC_Ca_03971	CDC_Ca_13147	CDC_Ca_05393
CDC_Ca_02565	CDC_Ca_03976	CDC_Ca_13148	CDC_Ca_05406
CDC_Ca_02571	CDC_Ca_03977	CDC_Ca_13149	CDC_Ca_05410
CDC_Ca_02577	CDC_Ca_03980	CDC_Ca_13179	CDC_Ca_05411
CDC_Ca_02578	CDC_Ca_03986	CDC_Ca_13201	CDC_Ca_05412
CDC_Ca_02579	CDC_Ca_03987	CDC_Ca_13228	CDC_Ca_05415
CDC_Ca_02581	CDC_Ca_03988	CDC_Ca_13233	CDC_Ca_05416
CDC_Ca_02582	CDC_Ca_03997	CDC_Ca_13261	CDC_Ca_05422
CDC_Ca_02585	CDC_Ca_04000	CDC_Ca_13262	CDC_Ca_05428
CDC_Ca_02586	CDC_Ca_04003	CDC_Ca_13279	CDC_Ca_05439
CDC_Ca_02589	CDC_Ca_04004	CDC_Ca_13314	CDC_Ca_05450
CDC_Ca_02596	CDC_Ca_04008	CDC_Ca_13366	CDC_Ca_05451
CDC_Ca_02598	CDC_Ca_04011	CDC_Ca_13382	CDC_Ca_05452
CDC_Ca_02599	CDC_Ca_04016	CDC_Ca_13383	CDC_Ca_05463
CDC_Ca_02600	CDC_Ca_04019	CDC_Ca_13394	CDC_Ca_05492
CDC_Ca_02610	CDC_Ca_04023	CDC_Ca_13400	CDC_Ca_05493
CDC_Ca_02614	CDC_Ca_04028	CDC_Ca_13436	CDC_Ca_05495
CDC_Ca_02618	CDC_Ca_04033	CDC_Ca_13445	CDC_Ca_05500
CDC_Ca_02620	CDC_Ca_04034	CDC_Ca_13450	CDC_Ca_05502
CDC_Ca_02626	CDC_Ca_04036	CDC_Ca_13451	CDC_Ca_05508
CDC_Ca_02629	CDC_Ca_04039	CDC_Ca_13477	CDC_Ca_05517
CDC_Ca_02631	CDC_Ca_04053	CDC_Ca_13480	CDC_Ca_05525
CDC_Ca_02636	CDC_Ca_04055	CDC_Ca_13484	CDC_Ca_05527
CDC_Ca_02638	CDC_Ca_04057	CDC_Ca_13494	CDC_Ca_05532
CDC_Ca_02640	CDC_Ca_04058	CDC_Ca_13498	CDC_Ca_05533
CDC_Ca_02641	CDC_Ca_04076	CDC_Ca_13534	CDC_Ca_05541
CDC_Ca_02648	CDC_Ca_04077	CDC_Ca_13581	CDC_Ca_05543
CDC_Ca_02650	CDC_Ca_04080	CDC_Ca_13584	CDC_Ca_05544
CDC_Ca_02654	CDC_Ca_04087	CDC_Ca_13614	CDC_Ca_05545
CDC_Ca_02655	CDC_Ca_04097	CDC_Ca_13630	CDC_Ca_05564
CDC_Ca_02656	CDC_Ca_04101	CDC_Ca_13646	CDC_Ca_05568
CDC_Ca_02658	CDC_Ca_04104	CDC_Ca_13662	CDC_Ca_05569
CDC_Ca_02659	CDC_Ca_04106	CDC_Ca_13669	CDC_Ca_05570
CDC_Ca_02660	CDC_Ca_04122	CDC_Ca_13670	CDC_Ca_05575
CDC_Ca_02667	CDC_Ca_04124	CDC_Ca_13707	CDC_Ca_05581
CDC_Ca_02668	CDC_Ca_04127	CDC_Ca_13727	CDC_Ca_05595
CDC_Ca_02669	CDC_Ca_04132	CDC_Ca_13739	CDC_Ca_05596
CDC_Ca_02673	CDC_Ca_04133	CDC_Ca_13740	CDC_Ca_05597
CDC_Ca_02675	CDC_Ca_04138	CDC_Ca_13750	CDC_Ca_05599
CDC_Ca_02676	CDC_Ca_04145	CDC_Ca_13753	CDC_Ca_05602
CDC_Ca_02684	CDC_Ca_04154	CDC_Ca_13801	CDC_Ca_05613
CDC_Ca_02698	CDC_Ca_04157	CDC_Ca_13805	CDC_Ca_05620
CDC_Ca_02704	CDC_Ca_04161	CDC_Ca_13810	CDC_Ca_05627
CDC_Ca_02706	CDC_Ca_04163	CDC_Ca_13842	CDC_Ca_05635
CDC_Ca_02707	CDC_Ca_04171	CDC_Ca_13856	CDC_Ca_05653
CDC_Ca_02708	CDC_Ca_04174	CDC_Ca_13866	CDC_Ca_05658
CDC_Ca_02709	CDC_Ca_04192	CDC_Ca_13889	CDC_Ca_05663
CDC_Ca_02710	CDC_Ca_04205	CDC_Ca_13897	CDC_Ca_05664
CDC_Ca_02712	CDC_Ca_04208	CDC_Ca_13908	CDC_Ca_05670
CDC_Ca_02715	CDC_Ca_04213	CDC_Ca_13914	CDC_Ca_05689
CDC_Ca_02718	CDC_Ca_04216	CDC_Ca_13918	CDC_Ca_05692
CDC_Ca_02719	CDC_Ca_04229	CDC_Ca_13925	CDC_Ca_05696
CDC_Ca_02723	CDC_Ca_04230	CDC_Ca_13926	CDC_Ca_05697
CDC_Ca_02727	CDC_Ca_04233	CDC_Ca_13927	CDC_Ca_05698
CDC_Ca_02738	CDC_Ca_04235	CDC_Ca_13932	CDC_Ca_05702
CDC_Ca_02740	CDC_Ca_04241	CDC_Ca_13934	CDC_Ca_05704
CDC_Ca_02742	CDC_Ca_04252	CDC_Ca_13935	CDC_Ca_05706
CDC_Ca_02743	CDC_Ca_04260	CDC_Ca_13937	CDC_Ca_05707
CDC_Ca_02744	CDC_Ca_04266	CDC_Ca_13939	CDC_Ca_05712
CDC_Ca_02745	CDC_Ca_04267	CDC_Ca_13942	CDC_Ca_05713
CDC_Ca_02748	CDC_Ca_04269	CDC_Ca_13943	CDC_Ca_05714
CDC_Ca_02752	CDC_Ca_04270	CDC_Ca_13945	CDC_Ca_05726
CDC_Ca_02755	CDC_Ca_04279	CDC_Ca_13947	CDC_Ca_05743
CDC_Ca_02758	CDC_Ca_04285	CDC_Ca_13950	CDC_Ca_05744
CDC_Ca_02761	CDC_Ca_04293	CDC_Ca_13951	CDC_Ca_05765
CDC_Ca_02762	CDC_Ca_04321	CDC_Ca_13955	CDC_Ca_05769
CDC_Ca_02764	CDC_Ca_04324	CDC_Ca_13968	CDC_Ca_05771
CDC_Ca_02769	CDC_Ca_04325	CDC_Ca_13969	CDC_Ca_05785
CDC_Ca_02772	CDC_Ca_04327	CDC_Ca_13972	CDC_Ca_05804
CDC_Ca_02777	CDC_Ca_04330	CDC_Ca_13976	CDC_Ca_05805
CDC_Ca_02778	CDC_Ca_04332	CDC_Ca_14004	CDC_Ca_05814
CDC_Ca_02779	CDC_Ca_04341	CDC_Ca_14022	CDC_Ca_05816
CDC_Ca_02781	CDC_Ca_04347	CDC_Ca_14031	CDC_Ca_05826
CDC_Ca_02796	CDC_Ca_04348	CDC_Ca_14050	CDC_Ca_05827
CDC_Ca_02797	CDC_Ca_04349	CDC_Ca_14054	CDC_Ca_05832
CDC_Ca_02800	CDC_Ca_04354	CDC_Ca_14067	CDC_Ca_05844
CDC_Ca_02801	CDC_Ca_04365	CDC_Ca_14098	CDC_Ca_05846
CDC_Ca_02802	CDC_Ca_04366	CDC_Ca_14109	CDC_Ca_05867
CDC_Ca_02804	CDC_Ca_04369	CDC_Ca_14116	CDC_Ca_05869
CDC_Ca_02806	CDC_Ca_04371	CDC_Ca_14120	CDC_Ca_05887
CDC_Ca_02807	CDC_Ca_04378	CDC_Ca_14121	CDC_Ca_05898
CDC_Ca_02813	CDC_Ca_04384	CDC_Ca_14142	CDC_Ca_05918
CDC_Ca_02814	CDC_Ca_04387	CDC_Ca_14150	CDC_Ca_05921
CDC_Ca_02822	CDC_Ca_04388	CDC_Ca_14159	CDC_Ca_05935
CDC_Ca_02827	CDC_Ca_04391	CDC_Ca_14168	CDC_Ca_05940
CDC_Ca_02832	CDC_Ca_04393	CDC_Ca_14169	CDC_Ca_05946
CDC_Ca_02839	CDC_Ca_04398	CDC_Ca_14173	CDC_Ca_05948
CDC_Ca_02845	CDC_Ca_04403	CDC_Ca_14178	CDC_Ca_05968
CDC_Ca_02846	CDC_Ca_04406	CDC_Ca_14179	CDC_Ca_05983
CDC_Ca_02864	CDC_Ca_04407	CDC_Ca_14180	CDC_Ca_05998
CDC_Ca_02865	CDC_Ca_04422	CDC_Ca_14196	CDC_Ca_06001
CDC_Ca_02866	CDC_Ca_04427	CDC_Ca_14199	CDC_Ca_06007
CDC_Ca_02868	CDC_Ca_04428	CDC_Ca_14200	CDC_Ca_06012
CDC_Ca_02873	CDC_Ca_04429	CDC_Ca_14211	CDC_Ca_06015
CDC_Ca_02875	CDC_Ca_04430	CDC_Ca_14213	CDC_Ca_06020
CDC_Ca_02876	CDC_Ca_04431	CDC_Ca_14216	CDC_Ca_06022
CDC_Ca_02880	CDC_Ca_04433	CDC_Ca_14217	CDC_Ca_06024
CDC_Ca_02892	CDC_Ca_04434	CDC_Ca_14233	CDC_Ca_06030
CDC_Ca_02895	CDC_Ca_04435	CDC_Ca_14234	CDC_Ca_06031
CDC_Ca_02900	CDC_Ca_04442	CDC_Ca_14235	CDC_Ca_06033
CDC_Ca_02903	CDC_Ca_04444	CDC_Ca_14262	CDC_Ca_06045
CDC_Ca_02905	CDC_Ca_04467	CDC_Ca_14293	CDC_Ca_06048
CDC_Ca_02906	CDC_Ca_04468	CDC_Ca_14300	CDC_Ca_06049
CDC_Ca_02907	CDC_Ca_04470	CDC_Ca_14308	CDC_Ca_06050
CDC_Ca_02908	CDC_Ca_04479	CDC_Ca_14312	CDC_Ca_06051
CDC_Ca_02910	CDC_Ca_04483	CDC_Ca_14322	CDC_Ca_06053
CDC_Ca_02911	CDC_Ca_04485	CDC_Ca_14348	CDC_Ca_06054
CDC_Ca_02912	CDC_Ca_04486	CDC_Ca_14351	CDC_Ca_06055
CDC_Ca_02914	CDC_Ca_04487	CDC_Ca_14354	CDC_Ca_06056
CDC_Ca_02916	CDC_Ca_04488	CDC_Ca_14355	CDC_Ca_06057
CDC_Ca_02918	CDC_Ca_04489	CDC_Ca_14357	CDC_Ca_06058
CDC_Ca_02919	CDC_Ca_04494	CDC_Ca_14370	CDC_Ca_06059
CDC_Ca_02922	CDC_Ca_04500	CDC_Ca_14392	CDC_Ca_06078
CDC_Ca_02924	CDC_Ca_04504	CDC_Ca_14399	CDC_Ca_06080
CDC_Ca_02926	CDC_Ca_04512	CDC_Ca_14412	CDC_Ca_06084
CDC_Ca_02929	CDC_Ca_04522	CDC_Ca_14416	CDC_Ca_06085
CDC_Ca_02930	CDC_Ca_04523	CDC_Ca_14432	CDC_Ca_06088
CDC_Ca_02931	CDC_Ca_04524	CDC_Ca_14442	CDC_Ca_06089
CDC_Ca_02934	CDC_Ca_04528	CDC_Ca_14473	CDC_Ca_06090
CDC_Ca_02938	CDC_Ca_04529	CDC_Ca_14485	CDC_Ca_06101
CDC_Ca_02940	CDC_Ca_04532	CDC_Ca_14486	CDC_Ca_06102
CDC_Ca_02941	CDC_Ca_04537	CDC_Ca_14487	CDC_Ca_06121
CDC_Ca_02943	CDC_Ca_04544	CDC_Ca_14491	CDC_Ca_06126
CDC_Ca_02949	CDC_Ca_04548	CDC_Ca_14494	CDC_Ca_06128
CDC_Ca_02950	CDC_Ca_04556	CDC_Ca_14496	CDC_Ca_06132
CDC_Ca_02951	CDC_Ca_04559	CDC_Ca_14521	CDC_Ca_06135
CDC_Ca_02952	CDC_Ca_04562	CDC_Ca_14523	CDC_Ca_06136
CDC_Ca_02953	CDC_Ca_04566	CDC_Ca_14556	CDC_Ca_06137
CDC_Ca_02955	CDC_Ca_04569	CDC_Ca_14559	CDC_Ca_06138
CDC_Ca_02959	CDC_Ca_04570	CDC_Ca_14580	CDC_Ca_06140
CDC_Ca_02960	CDC_Ca_04571	CDC_Ca_14588	CDC_Ca_06151
CDC_Ca_02964	CDC_Ca_04573	CDC_Ca_14596	CDC_Ca_06155
CDC_Ca_02968	CDC_Ca_04578	CDC_Ca_14628	CDC_Ca_06163
CDC_Ca_02969	CDC_Ca_04581	CDC_Ca_14632	CDC_Ca_06164
CDC_Ca_02970	CDC_Ca_04584	CDC_Ca_14665	CDC_Ca_06169
CDC_Ca_02974	CDC_Ca_04585	CDC_Ca_14673	CDC_Ca_06179
CDC_Ca_02983	CDC_Ca_04589	CDC_Ca_14687	CDC_Ca_06181
CDC_Ca_02986	CDC_Ca_04590	CDC_Ca_14696	CDC_Ca_06182
CDC_Ca_02989	CDC_Ca_04593	CDC_Ca_14717	CDC_Ca_06185
CDC_Ca_02990	CDC_Ca_04596	CDC_Ca_14718	CDC_Ca_06188
CDC_Ca_02991	CDC_Ca_04598	CDC_Ca_14719	CDC_Ca_06191
CDC_Ca_02995	CDC_Ca_04605	CDC_Ca_14752	CDC_Ca_06194
CDC_Ca_02996	CDC_Ca_04608	CDC_Ca_14767	CDC_Ca_06202
CDC_Ca_02998	CDC_Ca_04609	CDC_Ca_14768	CDC_Ca_06209
CDC_Ca_03000	CDC_Ca_04614	CDC_Ca_14769	CDC_Ca_06213
CDC_Ca_03001	CDC_Ca_04621	CDC_Ca_14770	CDC_Ca_06215
CDC_Ca_03004	CDC_Ca_04632	CDC_Ca_14781	CDC_Ca_06216
CDC_Ca_03006	CDC_Ca_04636	CDC_Ca_14790	CDC_Ca_06218
CDC_Ca_03007	CDC_Ca_04637	CDC_Ca_14793	CDC_Ca_06219
CDC_Ca_03009	CDC_Ca_04643	CDC_Ca_14794	CDC_Ca_06222
CDC_Ca_03019	CDC_Ca_04649	CDC_Ca_14798	CDC_Ca_06224
CDC_Ca_03023	CDC_Ca_04650	CDC_Ca_14807	CDC_Ca_06226
CDC_Ca_03025	CDC_Ca_04659	CDC_Ca_14809	CDC_Ca_06227
CDC_Ca_03028	CDC_Ca_04660	CDC_Ca_14820	CDC_Ca_06231
CDC_Ca_03033	CDC_Ca_04662	CDC_Ca_14823	CDC_Ca_06236
CDC_Ca_03037	CDC_Ca_04665	CDC_Ca_14860	CDC_Ca_06244
CDC_Ca_03038	CDC_Ca_04675	CDC_Ca_14871	CDC_Ca_06247
CDC_Ca_03039	CDC_Ca_04679	CDC_Ca_14889	CDC_Ca_06248
CDC_Ca_03040	CDC_Ca_04682	CDC_Ca_14890	CDC_Ca_06249
CDC_Ca_03043	CDC_Ca_04686	CDC_Ca_14891	CDC_Ca_06259
CDC_Ca_03044	CDC_Ca_04687	CDC_Ca_14908	CDC_Ca_06262
CDC_Ca_03055	CDC_Ca_04689	CDC_Ca_14931	CDC_Ca_06263
CDC_Ca_03058	CDC_Ca_04694	CDC_Ca_14932	CDC_Ca_06270
CDC_Ca_03068	CDC_Ca_04695	CDC_Ca_14933	CDC_Ca_06272
CDC_Ca_03076	CDC_Ca_04699	CDC_Ca_14934	CDC_Ca_06273
CDC_Ca_03080	CDC_Ca_04703	CDC_Ca_14935	CDC_Ca_06279
CDC_Ca_03082	CDC_Ca_04707	CDC_Ca_14942	CDC_Ca_06281
CDC_Ca_03084	CDC_Ca_04710	CDC_Ca_14953	CDC_Ca_06282
CDC_Ca_03086	CDC_Ca_04714	CDC_Ca_14978	CDC_Ca_06283
CDC_Ca_03088	CDC_Ca_04715	CDC_Ca_14980	CDC_Ca_06290
CDC_Ca_03090	CDC_Ca_04718	CDC_Ca_14984	CDC_Ca_06306
CDC_Ca_03099	CDC_Ca_04721	CDC_Ca_14991	CDC_Ca_06313
CDC_Ca_03109	CDC_Ca_04724	CDC_Ca_15003	CDC_Ca_06321
CDC_Ca_03114	CDC_Ca_04727	CDC_Ca_15008	CDC_Ca_06322
CDC_Ca_03115	CDC_Ca_04733	CDC_Ca_15010	CDC_Ca_06325
CDC_Ca_03120	CDC_Ca_04734	CDC_Ca_15023	CDC_Ca_06333
CDC_Ca_03123	CDC_Ca_04735	CDC_Ca_15028	CDC_Ca_06336
CDC_Ca_03124	CDC_Ca_04736	CDC_Ca_15031	CDC_Ca_06337
CDC_Ca_03126	CDC_Ca_04739	CDC_Ca_15077	CDC_Ca_06338
CDC_Ca_03127	CDC_Ca_04740	CDC_Ca_15079	CDC_Ca_06339
CDC_Ca_03128	CDC_Ca_04741	CDC_Ca_15080	CDC_Ca_06340
CDC_Ca_03142	CDC_Ca_04745	CDC_Ca_15086	CDC_Ca_06341
CDC_Ca_03146	CDC_Ca_04747	CDC_Ca_15103	CDC_Ca_06347
CDC_Ca_03148	CDC_Ca_04754	CDC_Ca_15105	CDC_Ca_06348
CDC_Ca_03151	CDC_Ca_04763	CDC_Ca_15115	CDC_Ca_06353
CDC_Ca_03155	CDC_Ca_04764	CDC_Ca_15116	CDC_Ca_06354
CDC_Ca_03156	CDC_Ca_04766	CDC_Ca_15122	CDC_Ca_06355
CDC_Ca_03157	CDC_Ca_04776	CDC_Ca_15123	CDC_Ca_06358
CDC_Ca_03158	CDC_Ca_04780	CDC_Ca_15124	CDC_Ca_06364
CDC_Ca_03162	CDC_Ca_04791	CDC_Ca_15134	CDC_Ca_06366
CDC_Ca_03164	CDC_Ca_04792	CDC_Ca_15135	CDC_Ca_06370
CDC_Ca_03165	CDC_Ca_04794	CDC_Ca_15144	CDC_Ca_06373
CDC_Ca_03169	CDC_Ca_04795	CDC_Ca_15172	CDC_Ca_06379
CDC_Ca_03171	CDC_Ca_04798	CDC_Ca_15180	CDC_Ca_06381
CDC_Ca_03172	CDC_Ca_04805	CDC_Ca_15191	CDC_Ca_06384
CDC_Ca_03179	CDC_Ca_04807	CDC_Ca_15227	CDC_Ca_06402
CDC_Ca_03183	CDC_Ca_04812	CDC_Ca_15228	CDC_Ca_06403
CDC_Ca_03187	CDC_Ca_04813	CDC_Ca_15229	CDC_Ca_06405
CDC_Ca_03188	CDC_Ca_04817	CDC_Ca_15247	CDC_Ca_06409
CDC_Ca_03192	CDC_Ca_04819	CDC_Ca_15255	CDC_Ca_06412
CDC_Ca_03193	CDC_Ca_04820	CDC_Ca_15262	CDC_Ca_06415
CDC_Ca_03196	CDC_Ca_04831	CDC_Ca_15281	CDC_Ca_06417
CDC_Ca_03199	CDC_Ca_04839	CDC_Ca_15293	CDC_Ca_06419
CDC_Ca_03200	CDC_Ca_04846	CDC_Ca_15295	CDC_Ca_06428
CDC_Ca_03208	CDC_Ca_04849	CDC_Ca_15297	CDC_Ca_06433
CDC_Ca_03211	CDC_Ca_04852	CDC_Ca_15304	CDC_Ca_06434
CDC_Ca_03213	CDC_Ca_04853	CDC_Ca_15328	CDC_Ca_06447
CDC_Ca_03224	CDC_Ca_04858	CDC_Ca_15338	CDC_Ca_06450
CDC_Ca_03226	CDC_Ca_04859	CDC_Ca_15375	CDC_Ca_06453
CDC_Ca_03230	CDC_Ca_04862	CDC_Ca_15428	CDC_Ca_06454
CDC_Ca_03231	CDC_Ca_04864	CDC_Ca_15434	CDC_Ca_06457
CDC_Ca_03232	CDC_Ca_04867	CDC_Ca_15436	CDC_Ca_06461
CDC_Ca_03246	CDC_Ca_04880	CDC_Ca_15439	CDC_Ca_06469
CDC_Ca_03247	CDC_Ca_04881	CDC_Ca_15458	CDC_Ca_06470
CDC_Ca_03248	CDC_Ca_04900	CDC_Ca_15462	CDC_Ca_06471
CDC_Ca_03256	CDC_Ca_04905	CDC_Ca_15477	CDC_Ca_06472
CDC_Ca_03259	CDC_Ca_04907	CDC_Ca_15482	CDC_Ca_06477
CDC_Ca_03265	CDC_Ca_04915	CDC_Ca_15495	CDC_Ca_06490
CDC_Ca_03267	CDC_Ca_04922	CDC_Ca_15518	CDC_Ca_06496
CDC_Ca_03268	CDC_Ca_04923	CDC_Ca_15530	CDC_Ca_06514
CDC_Ca_03270	CDC_Ca_04934	CDC_Ca_15540	CDC_Ca_06528
CDC_Ca_03275	CDC_Ca_04944	CDC_Ca_15552	CDC_Ca_06533
CDC_Ca_03276	CDC_Ca_04947	CDC_Ca_15569	CDC_Ca_06563
CDC_Ca_03278	CDC_Ca_04949	CDC_Ca_15586	CDC_Ca_06570
CDC_Ca_03282	CDC_Ca_04954	CDC_Ca_15591	CDC_Ca_06571
CDC_Ca_03285	CDC_Ca_04955	CDC_Ca_15598	CDC_Ca_06572
CDC_Ca_03286	CDC_Ca_04966	CDC_Ca_15609	CDC_Ca_06580
CDC_Ca_03297	CDC_Ca_04967	CDC_Ca_15610	CDC_Ca_06581
CDC_Ca_03299	CDC_Ca_04970	CDC_Ca_15612	CDC_Ca_06582
CDC_Ca_03307	CDC_Ca_04977	CDC_Ca_15647	CDC_Ca_06583
CDC_Ca_03318	CDC_Ca_04978	CDC_Ca_15663	CDC_Ca_06584
CDC_Ca_03324	CDC_Ca_04982	CDC_Ca_15665	CDC_Ca_06599
CDC_Ca_03325	CDC_Ca_04983	CDC_Ca_15668	CDC_Ca_06600
CDC_Ca_03330	CDC_Ca_04989	CDC_Ca_15671	CDC_Ca_06623
CDC_Ca_03334	CDC_Ca_04990	CDC_Ca_15688	CDC_Ca_06636
CDC_Ca_03339	CDC_Ca_04992	CDC_Ca_15716	CDC_Ca_06651
CDC_Ca_03342	CDC_Ca_04993	CDC_Ca_15717	CDC_Ca_06653
CDC_Ca_03343	CDC_Ca_04998	CDC_Ca_15726	CDC_Ca_06666
CDC_Ca_03344	CDC_Ca_05000	CDC_Ca_15730	CDC_Ca_06667
CDC_Ca_03345	CDC_Ca_05002	CDC_Ca_15733	CDC_Ca_06668
CDC_Ca_03349	CDC_Ca_05005	CDC_Ca_15737	CDC_Ca_06671
CDC_Ca_03351	CDC_Ca_05011	CDC_Ca_15752	CDC_Ca_06716
CDC_Ca_03354	CDC_Ca_05012	CDC_Ca_15753	CDC_Ca_06747
CDC_Ca_03360	CDC_Ca_05015	CDC_Ca_15756	CDC_Ca_06754
CDC_Ca_03361	CDC_Ca_05018	CDC_Ca_15759	CDC_Ca_06767
CDC_Ca_03364	CDC_Ca_05021	CDC_Ca_15760	CDC_Ca_06778
CDC_Ca_03368	CDC_Ca_05037	CDC_Ca_15761	CDC_Ca_06787
CDC_Ca_03369	CDC_Ca_05041	CDC_Ca_15768	CDC_Ca_06788
CDC_Ca_03370	CDC_Ca_05042	CDC_Ca_15790	CDC_Ca_06793
CDC_Ca_03375	CDC_Ca_05043	CDC_Ca_15791	CDC_Ca_06794
CDC_Ca_03386	CDC_Ca_05045	CDC_Ca_15798	CDC_Ca_06796
CDC_Ca_03396	CDC_Ca_05046	CDC_Ca_15801	CDC_Ca_06797
CDC_Ca_03398	CDC_Ca_05056	CDC_Ca_15816	CDC_Ca_06808
CDC_Ca_03400	CDC_Ca_05059	CDC_Ca_15822	CDC_Ca_06809
CDC_Ca_03405	CDC_Ca_05065	CDC_Ca_15824	CDC_Ca_06820
CDC_Ca_03407	CDC_Ca_05070	CDC_Ca_15829	CDC_Ca_06822
CDC_Ca_03415	CDC_Ca_05072	CDC_Ca_15831	CDC_Ca_06842
CDC_Ca_03420	CDC_Ca_05075	CDC_Ca_15883	CDC_Ca_06850
CDC_Ca_03427	CDC_Ca_05076	CDC_Ca_15888	CDC_Ca_06852
CDC_Ca_03428	CDC_Ca_05077	CDC_Ca_15892	CDC_Ca_06854
CDC_Ca_03430	CDC_Ca_05080	CDC_Ca_15904	CDC_Ca_06856
CDC_Ca_03436	CDC_Ca_05091	CDC_Ca_15929	CDC_Ca_06857
CDC_Ca_03443	CDC_Ca_05099	CDC_Ca_15939	CDC_Ca_06858
CDC_Ca_03452	CDC_Ca_05102	CDC_Ca_15963	CDC_Ca_06859
CDC_Ca_03470	CDC_Ca_05105	CDC_Ca_15968	CDC_Ca_06860
CDC_Ca_03471	CDC_Ca_05106	CDC_Ca_15973	CDC_Ca_06861
CDC_Ca_03472	CDC_Ca_05108	CDC_Ca_15977	CDC_Ca_06869
CDC_Ca_03478	CDC_Ca_05110	CDC_Ca_15984	CDC_Ca_06882
CDC_Ca_03479	CDC_Ca_05111	CDC_Ca_15994	CDC_Ca_06883
CDC_Ca_03480	CDC_Ca_05112	CDC_Ca_16008	CDC_Ca_06889
CDC_Ca_03487	CDC_Ca_05113	CDC_Ca_16011	CDC_Ca_06896
CDC_Ca_03489	CDC_Ca_05114	CDC_Ca_16020	CDC_Ca_06898
CDC_Ca_03491	CDC_Ca_05115	CDC_Ca_16021	CDC_Ca_06900
CDC_Ca_03493	CDC_Ca_05124	CDC_Ca_16033	CDC_Ca_06902
CDC_Ca_03495	CDC_Ca_05125	CDC_Ca_16035	CDC_Ca_06919
CDC_Ca_03498	CDC_Ca_05127	CDC_Ca_16043	CDC_Ca_06921
CDC_Ca_03504	CDC_Ca_05129	CDC_Ca_16054	CDC_Ca_06925
CDC_Ca_03506	CDC_Ca_05131	CDC_Ca_16073	CDC_Ca_06928
CDC_Ca_03512	CDC_Ca_05136	CDC_Ca_16079	CDC_Ca_06932
CDC_Ca_03513	CDC_Ca_05138	CDC_Ca_16080	CDC_Ca_06933
CDC_Ca_03515	CDC_Ca_05142	CDC_Ca_16092	CDC_Ca_06938
CDC_Ca_03519	CDC_Ca_05154	CDC_Ca_16104	CDC_Ca_06939
CDC_Ca_03522	CDC_Ca_05158	CDC_Ca_16105	CDC_Ca_06940
CDC_Ca_03525	CDC_Ca_05161	CDC_Ca_16139	CDC_Ca_06941
CDC_Ca_03526	CDC_Ca_05167	CDC_Ca_16146	CDC_Ca_06945
CDC_Ca_03527	CDC_Ca_05170	CDC_Ca_16160	CDC_Ca_06948
CDC_Ca_03530	CDC_Ca_05176	CDC_Ca_16174	CDC_Ca_06955
CDC_Ca_03531	CDC_Ca_05179	CDC_Ca_16179	CDC_Ca_06964
CDC_Ca_03533	CDC_Ca_05183	CDC_Ca_16181	CDC_Ca_06973
CDC_Ca_03535	CDC_Ca_05189	CDC_Ca_16198	CDC_Ca_06974
CDC_Ca_03536	CDC_Ca_05191	CDC_Ca_16210	CDC_Ca_06980
CDC_Ca_03539	CDC_Ca_05195	CDC_Ca_16215	CDC_Ca_06981
CDC_Ca_03540	CDC_Ca_05196	CDC_Ca_16216	CDC_Ca_06982
CDC_Ca_03546	CDC_Ca_05200	CDC_Ca_16217	CDC_Ca_06985
CDC_Ca_03551	CDC_Ca_05201	CDC_Ca_16225	CDC_Ca_06986
CDC_Ca_03552	CDC_Ca_05205	CDC_Ca_16227	CDC_Ca_06988
CDC_Ca_03554	CDC_Ca_05207	CDC_Ca_16228	CDC_Ca_06991
CDC_Ca_03555	CDC_Ca_05210	CDC_Ca_16235	CDC_Ca_06993
CDC_Ca_03561	CDC_Ca_05214	CDC_Ca_16239	CDC_Ca_06997
CDC_Ca_03562	CDC_Ca_05217	CDC_Ca_16252	CDC_Ca_07003
CDC_Ca_03563	CDC_Ca_05222	CDC_Ca_16284	CDC_Ca_07005
CDC_Ca_03567	CDC_Ca_05223	CDC_Ca_16287	CDC_Ca_07008
CDC_Ca_03574	CDC_Ca_05229	CDC_Ca_16288	CDC_Ca_07009
CDC_Ca_03576	CDC_Ca_05231	CDC_Ca_16296	CDC_Ca_07014
CDC_Ca_03577	CDC_Ca_05232	CDC_Ca_16306	CDC_Ca_07022
CDC_Ca_03579	CDC_Ca_05239	CDC_Ca_16307	CDC_Ca_07026
CDC_Ca_03580	CDC_Ca_05245	CDC_Ca_16347	CDC_Ca_07027
CDC_Ca_03581	CDC_Ca_05251	CDC_Ca_16360	CDC_Ca_07030
CDC_Ca_03582	CDC_Ca_05262	CDC_Ca_16382	CDC_Ca_07031
CDC_Ca_03584	CDC_Ca_05270	CDC_Ca_16394	CDC_Ca_07032
CDC_Ca_03590	CDC_Ca_05275	CDC_Ca_16399	CDC_Ca_07036
CDC_Ca_03593	CDC_Ca_05276	CDC_Ca_16417	CDC_Ca_07037
CDC_Ca_03594	CDC_Ca_05277	CDC_Ca_16440	CDC_Ca_07044
CDC_Ca_03596	CDC_Ca_05279	CDC_Ca_16445	CDC_Ca_07045
CDC_Ca_03598	CDC_Ca_05280	CDC_Ca_16449	CDC_Ca_07046
CDC_Ca_03599	CDC_Ca_05281	CDC_Ca_16478	CDC_Ca_07051
CDC_Ca_03604	CDC_Ca_05283	CDC_Ca_16491	CDC_Ca_07053
CDC_Ca_03606	CDC_Ca_05296	CDC_Ca_16505	CDC_Ca_07054
CDC_Ca_03612	CDC_Ca_05297	CDC_Ca_16508	CDC_Ca_07070
CDC_Ca_03613	CDC_Ca_05300	CDC_Ca_16509	CDC_Ca_07079
CDC_Ca_03614	CDC_Ca_05301	CDC_Ca_16526	CDC_Ca_07080
CDC_Ca_03617	CDC_Ca_05308	CDC_Ca_16530	CDC_Ca_07089
CDC_Ca_03618	CDC_Ca_05309	CDC_Ca_16537	CDC_Ca_07096
CDC_Ca_03619	CDC_Ca_05310	CDC_Ca_16557	CDC_Ca_07109
CDC_Ca_03620	CDC_Ca_05311	CDC_Ca_16560	CDC_Ca_07113
CDC_Ca_03627	CDC_Ca_05335	CDC_Ca_16563	CDC_Ca_07114
CDC_Ca_03631	CDC_Ca_05338	CDC_Ca_16568	CDC_Ca_07116
CDC_Ca_03634	CDC_Ca_05344	CDC_Ca_16570	CDC_Ca_07120
CDC_Ca_03635	CDC_Ca_05345	CDC_Ca_16571	CDC_Ca_07126
CDC_Ca_03636	CDC_Ca_05353	CDC_Ca_16573	CDC_Ca_07127
CDC_Ca_03639	CDC_Ca_05358	CDC_Ca_16577	CDC_Ca_07132
CDC_Ca_03649	CDC_Ca_05359	CDC_Ca_16589	CDC_Ca_07133
CDC_Ca_03652	CDC_Ca_05362	CDC_Ca_16592	CDC_Ca_07136
CDC_Ca_03654	CDC_Ca_05363	CDC_Ca_16595	CDC_Ca_07137
CDC_Ca_03656	CDC_Ca_05365	CDC_Ca_16597	CDC_Ca_07138
CDC_Ca_03658	CDC_Ca_05373	CDC_Ca_16600	CDC_Ca_07147
CDC_Ca_03660	CDC_Ca_05376	CDC_Ca_16617	CDC_Ca_07149
CDC_Ca_03662	CDC_Ca_05380	CDC_Ca_16621	CDC_Ca_07173
CDC_Ca_03665	CDC_Ca_05383	CDC_Ca_16656	CDC_Ca_07182
CDC_Ca_03668	CDC_Ca_05385	CDC_Ca_16669	CDC_Ca_07183
CDC_Ca_03669	CDC_Ca_05412	CDC_Ca_16674	CDC_Ca_07186
CDC_Ca_03677	CDC_Ca_05420	CDC_Ca_16681	CDC_Ca_07188
CDC_Ca_03682	CDC_Ca_05421	CDC_Ca_16695	CDC_Ca_07190
CDC_Ca_03696	CDC_Ca_05423	CDC_Ca_16703	CDC_Ca_07191
CDC_Ca_03698	CDC_Ca_05428	CDC_Ca_16740	CDC_Ca_07194
CDC_Ca_03699	CDC_Ca_05450	CDC_Ca_16756	CDC_Ca_07197
CDC_Ca_03702	CDC_Ca_05452	CDC_Ca_16765	CDC_Ca_07207
CDC_Ca_03711	CDC_Ca_05456	CDC_Ca_16785	CDC_Ca_07208
CDC_Ca_03712	CDC_Ca_05461	CDC_Ca_16790	CDC_Ca_07209
CDC_Ca_03714	CDC_Ca_05463	CDC_Ca_16791	CDC_Ca_07217
CDC_Ca_03719	CDC_Ca_05469	CDC_Ca_16794	CDC_Ca_07218
CDC_Ca_03720	CDC_Ca_05480	CDC_Ca_16826	CDC_Ca_07225
CDC_Ca_03722	CDC_Ca_05484	CDC_Ca_16828	CDC_Ca_07226
CDC_Ca_03726	CDC_Ca_05493	CDC_Ca_16836	CDC_Ca_07227
CDC_Ca_03727	CDC_Ca_05494	CDC_Ca_16886	CDC_Ca_07229
CDC_Ca_03735	CDC_Ca_05495	CDC_Ca_16888	CDC_Ca_07232
CDC_Ca_03737	CDC_Ca_05498	CDC_Ca_16901	CDC_Ca_07243
CDC_Ca_03738	CDC_Ca_05500	CDC_Ca_16908	CDC_Ca_07247
CDC_Ca_03741	CDC_Ca_05508	CDC_Ca_16931	CDC_Ca_07249
CDC_Ca_03747	CDC_Ca_05509	CDC_Ca_16982	CDC_Ca_07251
CDC_Ca_03754	CDC_Ca_05511	CDC_Ca_17037	CDC_Ca_07257
CDC_Ca_03756	CDC_Ca_05517	CDC_Ca_17040	CDC_Ca_07270
CDC_Ca_03758	CDC_Ca_05518	CDC_Ca_17041	CDC_Ca_07276
CDC_Ca_03760	CDC_Ca_05519	CDC_Ca_17049	CDC_Ca_07278
CDC_Ca_03766	CDC_Ca_05521	CDC_Ca_17065	CDC_Ca_07282
CDC_Ca_03768	CDC_Ca_05522	CDC_Ca_17071	CDC_Ca_07306
CDC_Ca_03770	CDC_Ca_05523	CDC_Ca_17082	CDC_Ca_07312
CDC_Ca_03771	CDC_Ca_05525	CDC_Ca_17086	CDC_Ca_07314
CDC_Ca_03772	CDC_Ca_05527	CDC_Ca_17109	CDC_Ca_07315
CDC_Ca_03775	CDC_Ca_05529	CDC_Ca_17116	CDC_Ca_07316
CDC_Ca_03780	CDC_Ca_05532	CDC_Ca_17129	CDC_Ca_07324
CDC_Ca_03783	CDC_Ca_05536	CDC_Ca_17139	CDC_Ca_07327
CDC_Ca_03786	CDC_Ca_05541	CDC_Ca_17143	CDC_Ca_07331
CDC_Ca_03788	CDC_Ca_05545	CDC_Ca_17145	CDC_Ca_07332
CDC_Ca_03790	CDC_Ca_05547	CDC_Ca_17152	CDC_Ca_07340
CDC_Ca_03793	CDC_Ca_05548	CDC_Ca_17173	CDC_Ca_07343
CDC_Ca_03796	CDC_Ca_05562	CDC_Ca_17174	CDC_Ca_07354
CDC_Ca_03798	CDC_Ca_05570	CDC_Ca_17188	CDC_Ca_07356
CDC_Ca_03800	CDC_Ca_05573	CDC_Ca_17190	CDC_Ca_07357
CDC_Ca_03804	CDC_Ca_05578	CDC_Ca_17191	CDC_Ca_07370
CDC_Ca_03805	CDC_Ca_05582	CDC_Ca_17201	CDC_Ca_07373
CDC_Ca_03807	CDC_Ca_05586	CDC_Ca_17206	CDC_Ca_07383
CDC_Ca_03816	CDC_Ca_05587	CDC_Ca_17208	CDC_Ca_07386
CDC_Ca_03825	CDC_Ca_05594	CDC_Ca_17227	CDC_Ca_07391
CDC_Ca_03828	CDC_Ca_05598	CDC_Ca_17238	CDC_Ca_07392
CDC_Ca_03830	CDC_Ca_05612	CDC_Ca_17246	CDC_Ca_07402
CDC_Ca_03840	CDC_Ca_05613	CDC_Ca_17258	CDC_Ca_07422
CDC_Ca_03845	CDC_Ca_05616	CDC_Ca_17313	CDC_Ca_07426
CDC_Ca_03852	CDC_Ca_05618	CDC_Ca_17327	CDC_Ca_07435
CDC_Ca_03853	CDC_Ca_05620	CDC_Ca_17329	CDC_Ca_07453
CDC_Ca_03854	CDC_Ca_05637	CDC_Ca_17331	CDC_Ca_07454
CDC_Ca_03859	CDC_Ca_05641	CDC_Ca_17332	CDC_Ca_07455
CDC_Ca_03860	CDC_Ca_05646	CDC_Ca_17334	CDC_Ca_07456
CDC_Ca_03862	CDC_Ca_05650	CDC_Ca_17335	CDC_Ca_07457
CDC_Ca_03863	CDC_Ca_05653	CDC_Ca_17342	CDC_Ca_07458
CDC_Ca_03864	CDC_Ca_05667	CDC_Ca_17382	CDC_Ca_07460
CDC_Ca_03865	CDC_Ca_05668	CDC_Ca_17384	CDC_Ca_07464
CDC_Ca_03866	CDC_Ca_05674	CDC_Ca_17398	CDC_Ca_07469
CDC_Ca_03868	CDC_Ca_05691	CDC_Ca_17425	CDC_Ca_07473
CDC_Ca_03870	CDC_Ca_05692	CDC_Ca_17469	CDC_Ca_07478
CDC_Ca_03872	CDC_Ca_05693	CDC_Ca_17470	CDC_Ca_07484
CDC_Ca_03874	CDC_Ca_05704	CDC_Ca_17495	CDC_Ca_07492
CDC_Ca_03878	CDC_Ca_05708	CDC_Ca_17537	CDC_Ca_07494
CDC_Ca_03880	CDC_Ca_05712	CDC_Ca_17568	CDC_Ca_07500
CDC_Ca_03883	CDC_Ca_05713	CDC_Ca_17583	CDC_Ca_07501
CDC_Ca_03886	CDC_Ca_05714	CDC_Ca_17593	CDC_Ca_07510
CDC_Ca_03888	CDC_Ca_05716	CDC_Ca_17615	CDC_Ca_07514
CDC_Ca_03890	CDC_Ca_05720	CDC_Ca_17638	CDC_Ca_07517
CDC_Ca_03897	CDC_Ca_05731	CDC_Ca_17640	CDC_Ca_07520
CDC_Ca_03900	CDC_Ca_05742	CDC_Ca_17645	CDC_Ca_07533
CDC_Ca_03904	CDC_Ca_05743	CDC_Ca_17664	CDC_Ca_07535
CDC_Ca_03908	CDC_Ca_05746	CDC_Ca_17685	CDC_Ca_07537
CDC_Ca_03910	CDC_Ca_05757	CDC_Ca_17694	CDC_Ca_07538
CDC_Ca_03920	CDC_Ca_05758	CDC_Ca_17735	CDC_Ca_07545
CDC_Ca_03923	CDC_Ca_05759	CDC_Ca_17743	CDC_Ca_07554
CDC_Ca_03928	CDC_Ca_05762	CDC_Ca_17744	CDC_Ca_07555
CDC_Ca_03930	CDC_Ca_05765	CDC_Ca_17753	CDC_Ca_07557
CDC_Ca_03935	CDC_Ca_05771	CDC_Ca_17754	CDC_Ca_07558
CDC_Ca_03942	CDC_Ca_05772	CDC_Ca_17764	CDC_Ca_07562
CDC_Ca_03943	CDC_Ca_05778	CDC_Ca_17795	CDC_Ca_07563
CDC_Ca_03948	CDC_Ca_05796	CDC_Ca_17800	CDC_Ca_07569
CDC_Ca_03954	CDC_Ca_05799	CDC_Ca_17803	CDC_Ca_07570
CDC_Ca_03957	CDC_Ca_05800	CDC_Ca_17817	CDC_Ca_07573
CDC_Ca_03959	CDC_Ca_05801	CDC_Ca_17833	CDC_Ca_07574
CDC_Ca_03960	CDC_Ca_05803	CDC_Ca_17847	CDC_Ca_07582
CDC_Ca_03966	CDC_Ca_05813	CDC_Ca_17848	CDC_Ca_07606
CDC_Ca_03970	CDC_Ca_05815	CDC_Ca_17851	CDC_Ca_07610
CDC_Ca_03971	CDC_Ca_05816	CDC_Ca_17865	CDC_Ca_07611
CDC_Ca_03976	CDC_Ca_05817	CDC_Ca_17910	CDC_Ca_07613
CDC_Ca_03977	CDC_Ca_05819	CDC_Ca_17920	CDC_Ca_07616
CDC_Ca_03980	CDC_Ca_05830	CDC_Ca_17926	CDC_Ca_07628
CDC_Ca_03986	CDC_Ca_05831	CDC_Ca_17935	CDC_Ca_07629
CDC_Ca_03987	CDC_Ca_05832	CDC_Ca_17936	CDC_Ca_07636
CDC_Ca_03988	CDC_Ca_05834	CDC_Ca_17937	CDC_Ca_07647
CDC_Ca_03989	CDC_Ca_05844	CDC_Ca_17940	CDC_Ca_07648
CDC_Ca_03997	CDC_Ca_05853	CDC_Ca_17941	CDC_Ca_07649
CDC_Ca_04000	CDC_Ca_05858	CDC_Ca_17943	CDC_Ca_07650
CDC_Ca_04003	CDC_Ca_05861	CDC_Ca_17944	CDC_Ca_07653
CDC_Ca_04004	CDC_Ca_05862	CDC_Ca_17961	CDC_Ca_07656
CDC_Ca_04008	CDC_Ca_05865	CDC_Ca_17962	CDC_Ca_07665
CDC_Ca_04011	CDC_Ca_05876	CDC_Ca_17968	CDC_Ca_07666
CDC_Ca_04015	CDC_Ca_05877	CDC_Ca_17972	CDC_Ca_07667
CDC_Ca_04016	CDC_Ca_05883	CDC_Ca_17979	CDC_Ca_07668
CDC_Ca_04019	CDC_Ca_05890	CDC_Ca_17990	CDC_Ca_07669
CDC_Ca_04023	CDC_Ca_05892	CDC_Ca_17991	CDC_Ca_07670
CDC_Ca_04024	CDC_Ca_05907	CDC_Ca_18006	CDC_Ca_07674
CDC_Ca_04025	CDC_Ca_05914	CDC_Ca_18008	CDC_Ca_07686
CDC_Ca_04028	CDC_Ca_05916	CDC_Ca_18025	CDC_Ca_07693
CDC_Ca_04033	CDC_Ca_05920	CDC_Ca_18029	CDC_Ca_07711
CDC_Ca_04034	CDC_Ca_05925	CDC_Ca_18047	CDC_Ca_07719
CDC_Ca_04036	CDC_Ca_05926	CDC_Ca_18067	CDC_Ca_07723
CDC_Ca_04039	CDC_Ca_05933	CDC_Ca_18068	CDC_Ca_07746
CDC_Ca_04045	CDC_Ca_05934	CDC_Ca_18081	CDC_Ca_07751
CDC_Ca_04048	CDC_Ca_05935	CDC_Ca_18091	CDC_Ca_07752
CDC_Ca_04049	CDC_Ca_05936	CDC_Ca_18098	CDC_Ca_07768
CDC_Ca_04050	CDC_Ca_05938	CDC_Ca_18102	CDC_Ca_07775
CDC_Ca_04053	CDC_Ca_05941	CDC_Ca_18109	CDC_Ca_07777
CDC_Ca_04055	CDC_Ca_05944	CDC_Ca_18112	CDC_Ca_07783
CDC_Ca_04057	CDC_Ca_05951	CDC_Ca_18114	CDC_Ca_07788
CDC_Ca_04058	CDC_Ca_05969	CDC_Ca_18119	CDC_Ca_07793
CDC_Ca_04059	CDC_Ca_05979	CDC_Ca_18133	CDC_Ca_07800
CDC_Ca_04061	CDC_Ca_05980	CDC_Ca_18158	CDC_Ca_07801
CDC_Ca_04068	CDC_Ca_05982	CDC_Ca_18159	CDC_Ca_07814
CDC_Ca_04073	CDC_Ca_05993	CDC_Ca_18168	CDC_Ca_07815
CDC_Ca_04074	CDC_Ca_06001	CDC_Ca_18192	CDC_Ca_07823
CDC_Ca_04076	CDC_Ca_06002	CDC_Ca_18193	CDC_Ca_07824
CDC_Ca_04077	CDC_Ca_06012	CDC_Ca_18197	CDC_Ca_07833
CDC_Ca_04080	CDC_Ca_06018	CDC_Ca_18210	CDC_Ca_07836
CDC_Ca_04087	CDC_Ca_06020	CDC_Ca_18229	CDC_Ca_07841
CDC_Ca_04097	CDC_Ca_06025	CDC_Ca_18239	CDC_Ca_07856
CDC_Ca_04101	CDC_Ca_06032	CDC_Ca_18245	CDC_Ca_07857
CDC_Ca_04104	CDC_Ca_06033	CDC_Ca_18249	CDC_Ca_07858
CDC_Ca_04106	CDC_Ca_06034	CDC_Ca_18252	CDC_Ca_07861
CDC_Ca_04107	CDC_Ca_06038	CDC_Ca_18258	CDC_Ca_07876
CDC_Ca_04114	CDC_Ca_06040	CDC_Ca_18267	CDC_Ca_07898
CDC_Ca_04122	CDC_Ca_06048	CDC_Ca_18284	CDC_Ca_07903
CDC_Ca_04124	CDC_Ca_06054	CDC_Ca_18288	CDC_Ca_07905
CDC_Ca_04125	CDC_Ca_06061	CDC_Ca_18304	CDC_Ca_07912
CDC_Ca_04127	CDC_Ca_06065	CDC_Ca_18305	CDC_Ca_07913
CDC_Ca_04132	CDC_Ca_06067	CDC_Ca_18312	CDC_Ca_07924
CDC_Ca_04133	CDC_Ca_06068	CDC_Ca_18314	CDC_Ca_07928
CDC_Ca_04135	CDC_Ca_06070	CDC_Ca_18325	CDC_Ca_07929
CDC_Ca_04138	CDC_Ca_06072	CDC_Ca_18332	CDC_Ca_07933
CDC_Ca_04145	CDC_Ca_06078	CDC_Ca_18340	CDC_Ca_07936
CDC_Ca_04154	CDC_Ca_06079	CDC_Ca_18346	CDC_Ca_07937
CDC_Ca_04157	CDC_Ca_06088	CDC_Ca_18353	CDC_Ca_07938
CDC_Ca_04161	CDC_Ca_06091	CDC_Ca_18374	CDC_Ca_07966
CDC_Ca_04163	CDC_Ca_06096	CDC_Ca_18403	CDC_Ca_07967
CDC_Ca_04167	CDC_Ca_06102	CDC_Ca_18404	CDC_Ca_07971
CDC_Ca_04171	CDC_Ca_06110	CDC_Ca_18422	CDC_Ca_07974
CDC_Ca_04173	CDC_Ca_06119	CDC_Ca_18433	CDC_Ca_07983
CDC_Ca_04174	CDC_Ca_06122	CDC_Ca_18438	CDC_Ca_07984
CDC_Ca_04182	CDC_Ca_06125	CDC_Ca_18476	CDC_Ca_07985
CDC_Ca_04183	CDC_Ca_06132	CDC_Ca_18496	CDC_Ca_07987
CDC_Ca_04184	CDC_Ca_06136	CDC_Ca_18500	CDC_Ca_07988
CDC_Ca_04185	CDC_Ca_06137	CDC_Ca_18502	CDC_Ca_07991
CDC_Ca_04186	CDC_Ca_06147	CDC_Ca_18506	CDC_Ca_07993
CDC_Ca_04188	CDC_Ca_06149	CDC_Ca_18512	CDC_Ca_08013
CDC_Ca_04192	CDC_Ca_06151	CDC_Ca_18539	CDC_Ca_08014
CDC_Ca_04205	CDC_Ca_06156	CDC_Ca_18576	CDC_Ca_08016
CDC_Ca_04208	CDC_Ca_06158	CDC_Ca_18582	CDC_Ca_08024
CDC_Ca_04213	CDC_Ca_06159	CDC_Ca_18592	CDC_Ca_08025
CDC_Ca_04214	CDC_Ca_06160	CDC_Ca_18594	CDC_Ca_08026
CDC_Ca_04216	CDC_Ca_06164	CDC_Ca_18605	CDC_Ca_08027
CDC_Ca_04220	CDC_Ca_06169	CDC_Ca_18615	CDC_Ca_08028
CDC_Ca_04224	CDC_Ca_06171	CDC_Ca_18634	CDC_Ca_08029
CDC_Ca_04229	CDC_Ca_06178	CDC_Ca_18642	CDC_Ca_08034
CDC_Ca_04230	CDC_Ca_06181	CDC_Ca_18645	CDC_Ca_08036
CDC_Ca_04233	CDC_Ca_06183	CDC_Ca_18659	CDC_Ca_08039
CDC_Ca_04235	CDC_Ca_06185	CDC_Ca_18687	CDC_Ca_08053
CDC_Ca_04241	CDC_Ca_06189	CDC_Ca_18712	CDC_Ca_08054
CDC_Ca_04250	CDC_Ca_06206	CDC_Ca_18716	CDC_Ca_08059
CDC_Ca_04252	CDC_Ca_06207	CDC_Ca_18718	CDC_Ca_08062
CDC_Ca_04257	CDC_Ca_06209	CDC_Ca_18735	CDC_Ca_08063
CDC_Ca_04260	CDC_Ca_06213	CDC_Ca_18755	CDC_Ca_08064
CDC_Ca_04264	CDC_Ca_06215	CDC_Ca_18757	CDC_Ca_08070
CDC_Ca_04266	CDC_Ca_06216	CDC_Ca_18758	CDC_Ca_08076
CDC_Ca_04267	CDC_Ca_06219	CDC_Ca_18765	CDC_Ca_08077
CDC_Ca_04268	CDC_Ca_06220	CDC_Ca_18781	CDC_Ca_08078
CDC_Ca_04269	CDC_Ca_06230	CDC_Ca_18822	CDC_Ca_08079
CDC_Ca_04270	CDC_Ca_06236	CDC_Ca_18831	CDC_Ca_08083
CDC_Ca_04279	CDC_Ca_06247	CDC_Ca_18836	CDC_Ca_08088
CDC_Ca_04285	CDC_Ca_06248	CDC_Ca_18842	CDC_Ca_08090
CDC_Ca_04288	CDC_Ca_06257	CDC_Ca_18849	CDC_Ca_08095
CDC_Ca_04292	CDC_Ca_06259	CDC_Ca_18850	CDC_Ca_08100
CDC_Ca_04293	CDC_Ca_06260	CDC_Ca_18853	CDC_Ca_08101
CDC_Ca_04304	CDC_Ca_06266	CDC_Ca_18857	CDC_Ca_08102
CDC_Ca_04307	CDC_Ca_06269	CDC_Ca_18881	CDC_Ca_08122
CDC_Ca_04321	CDC_Ca_06270	CDC_Ca_18883	CDC_Ca_08123
CDC_Ca_04324	CDC_Ca_06276	CDC_Ca_18885	CDC_Ca_08141
CDC_Ca_04325	CDC_Ca_06281	CDC_Ca_18886	CDC_Ca_08146
CDC_Ca_04327	CDC_Ca_06282	CDC_Ca_18887	CDC_Ca_08150
CDC_Ca_04330	CDC_Ca_06283	CDC_Ca_18889	CDC_Ca_08151
CDC_Ca_04332	CDC_Ca_06285	CDC_Ca_18893	CDC_Ca_08152
CDC_Ca_04333	CDC_Ca_06286	CDC_Ca_18895	CDC_Ca_08153
CDC_Ca_04341	CDC_Ca_06304	CDC_Ca_18919	CDC_Ca_08164
CDC_Ca_04343	CDC_Ca_06305	CDC_Ca_18938	CDC_Ca_08178
CDC_Ca_04345	CDC_Ca_06309	CDC_Ca_18959	CDC_Ca_08180
CDC_Ca_04347	CDC_Ca_06317	CDC_Ca_18960	CDC_Ca_08181
CDC_Ca_04348	CDC_Ca_06318	CDC_Ca_18964	CDC_Ca_08182
CDC_Ca_04349	CDC_Ca_06321	CDC_Ca_18973	CDC_Ca_08183
CDC_Ca_04354	CDC_Ca_06322	CDC_Ca_18988	CDC_Ca_08184
CDC_Ca_04355	CDC_Ca_06325	CDC_Ca_18991	CDC_Ca_08188
CDC_Ca_04362	CDC_Ca_06335	CDC_Ca_19015	CDC_Ca_08209
CDC_Ca_04365	CDC_Ca_06339	CDC_Ca_19053	CDC_Ca_08210
CDC_Ca_04366	CDC_Ca_06346	CDC_Ca_19060	CDC_Ca_08226
CDC_Ca_04369	CDC_Ca_06347	CDC_Ca_19067	CDC_Ca_08227
CDC_Ca_04371	CDC_Ca_06349	CDC_Ca_19069	CDC_Ca_08250
CDC_Ca_04378	CDC_Ca_06353	CDC_Ca_19092	CDC_Ca_08258
CDC_Ca_04381	CDC_Ca_06358	CDC_Ca_19100	CDC_Ca_08264
CDC_Ca_04384	CDC_Ca_06360	CDC_Ca_19129	CDC_Ca_08265
CDC_Ca_04387	CDC_Ca_06361	CDC_Ca_19153	CDC_Ca_08266
CDC_Ca_04388	CDC_Ca_06366	CDC_Ca_19163	CDC_Ca_08274
CDC_Ca_04391	CDC_Ca_06370	CDC_Ca_19187	CDC_Ca_08275
CDC_Ca_04393	CDC_Ca_06379	CDC_Ca_19200	CDC_Ca_08277
CDC_Ca_04394	CDC_Ca_06381	CDC_Ca_19203	CDC_Ca_08279
CDC_Ca_04395	CDC_Ca_06382	CDC_Ca_19238	CDC_Ca_08284
CDC_Ca_04398	CDC_Ca_06385	CDC_Ca_19267	CDC_Ca_08290
CDC_Ca_04402	CDC_Ca_06402	CDC_Ca_19268	CDC_Ca_08292
CDC_Ca_04403	CDC_Ca_06405	CDC_Ca_19274	CDC_Ca_08293
CDC_Ca_04406	CDC_Ca_06412	CDC_Ca_19280	CDC_Ca_08294
CDC_Ca_04407	CDC_Ca_06413	CDC_Ca_19283	CDC_Ca_08321
CDC_Ca_04412	CDC_Ca_06414	CDC_Ca_19285	CDC_Ca_08336
CDC_Ca_04414	CDC_Ca_06424	CDC_Ca_19296	CDC_Ca_08337
CDC_Ca_04422	CDC_Ca_06428	CDC_Ca_19306	CDC_Ca_08345
CDC_Ca_04427	CDC_Ca_06430	CDC_Ca_19316	CDC_Ca_08349
CDC_Ca_04428	CDC_Ca_06433	CDC_Ca_19317	CDC_Ca_08353
CDC_Ca_04429	CDC_Ca_06437	CDC_Ca_19319	CDC_Ca_08361
CDC_Ca_04430	CDC_Ca_06442	CDC_Ca_19320	CDC_Ca_08362
CDC_Ca_04431	CDC_Ca_06445	CDC_Ca_19337	CDC_Ca_08363
CDC_Ca_04433	CDC_Ca_06446	CDC_Ca_19343	CDC_Ca_08364
CDC_Ca_04434	CDC_Ca_06450	CDC_Ca_19363	CDC_Ca_08379
CDC_Ca_04435	CDC_Ca_06462	CDC_Ca_19365	CDC_Ca_08380
CDC_Ca_04439	CDC_Ca_06463	CDC_Ca_19366	CDC_Ca_08383
CDC_Ca_04442	CDC_Ca_06465	CDC_Ca_19370	CDC_Ca_08395
CDC_Ca_04444	CDC_Ca_06469	CDC_Ca_19390	CDC_Ca_08399
CDC_Ca_04458	CDC_Ca_06471	CDC_Ca_19411	CDC_Ca_08400
CDC_Ca_04460	CDC_Ca_06472	CDC_Ca_19423	CDC_Ca_08405
CDC_Ca_04464	CDC_Ca_06473	CDC_Ca_19428	CDC_Ca_08413
CDC_Ca_04466	CDC_Ca_06483	CDC_Ca_19451	CDC_Ca_08423
CDC_Ca_04467	CDC_Ca_06485	CDC_Ca_19461	CDC_Ca_08426
CDC_Ca_04468	CDC_Ca_06486	CDC_Ca_19483	CDC_Ca_08427
CDC_Ca_04469	CDC_Ca_06487	CDC_Ca_19486	CDC_Ca_08428
CDC_Ca_04470	CDC_Ca_06489	CDC_Ca_19487	CDC_Ca_08431
CDC_Ca_04478	CDC_Ca_06491	CDC_Ca_19494	CDC_Ca_08442
CDC_Ca_04479	CDC_Ca_06492	CDC_Ca_19504	CDC_Ca_08449
CDC_Ca_04483	CDC_Ca_06493	CDC_Ca_19543	CDC_Ca_08452
CDC_Ca_04485	CDC_Ca_06494	CDC_Ca_19544	CDC_Ca_08463
CDC_Ca_04486	CDC_Ca_06498	CDC_Ca_19549	CDC_Ca_08475
CDC_Ca_04487	CDC_Ca_06502	CDC_Ca_19558	CDC_Ca_08483
CDC_Ca_04488	CDC_Ca_06505	CDC_Ca_19561	CDC_Ca_08493
CDC_Ca_04489	CDC_Ca_06514	CDC_Ca_19562	CDC_Ca_08503
CDC_Ca_04494	CDC_Ca_06515	CDC_Ca_19568	CDC_Ca_08506
CDC_Ca_04500	CDC_Ca_06520	CDC_Ca_19575	CDC_Ca_08510
CDC_Ca_04504	CDC_Ca_06525	CDC_Ca_19592	CDC_Ca_08513
CDC_Ca_04510	CDC_Ca_06533	CDC_Ca_19599	CDC_Ca_08520
CDC_Ca_04512	CDC_Ca_06542	CDC_Ca_19602	CDC_Ca_08525
CDC_Ca_04514	CDC_Ca_06561	CDC_Ca_19603	CDC_Ca_08535
CDC_Ca_04518	CDC_Ca_06562	CDC_Ca_19604	CDC_Ca_08542
CDC_Ca_04519	CDC_Ca_06570	CDC_Ca_19609	CDC_Ca_08543
CDC_Ca_04522	CDC_Ca_06574	CDC_Ca_19628	CDC_Ca_08546
CDC_Ca_04523	CDC_Ca_06579	CDC_Ca_19647	CDC_Ca_08555
CDC_Ca_04524	CDC_Ca_06581	CDC_Ca_19720	CDC_Ca_08556
CDC_Ca_04525	CDC_Ca_06582	CDC_Ca_19768	CDC_Ca_08558
CDC_Ca_04527	CDC_Ca_06597	CDC_Ca_19772	CDC_Ca_08560
CDC_Ca_04528	CDC_Ca_06604	CDC_Ca_19774	CDC_Ca_08561
CDC_Ca_04529	CDC_Ca_06606	CDC_Ca_19787	CDC_Ca_08566
CDC_Ca_04532	CDC_Ca_06616	CDC_Ca_19799	CDC_Ca_08580
CDC_Ca_04537	CDC_Ca_06632	CDC_Ca_19821	CDC_Ca_08584
CDC_Ca_04544	CDC_Ca_06636	CDC_Ca_19829	CDC_Ca_08585
CDC_Ca_04548	CDC_Ca_06642	CDC_Ca_19841	CDC_Ca_08598
CDC_Ca_04554	CDC_Ca_06646	CDC_Ca_19842	CDC_Ca_08601
CDC_Ca_04556	CDC_Ca_06647	CDC_Ca_19845	CDC_Ca_08605
CDC_Ca_04559	CDC_Ca_06668	CDC_Ca_19849	CDC_Ca_08610
CDC_Ca_04562	CDC_Ca_06669	CDC_Ca_19860	CDC_Ca_08614
CDC_Ca_04566	CDC_Ca_06670	CDC_Ca_19861	CDC_Ca_08619
CDC_Ca_04569	CDC_Ca_06671	CDC_Ca_19862	CDC_Ca_08621
CDC_Ca_04570	CDC_Ca_06676	CDC_Ca_19874	CDC_Ca_08622
CDC_Ca_04571	CDC_Ca_06679	CDC_Ca_19877	CDC_Ca_08628
CDC_Ca_04573	CDC_Ca_06680	CDC_Ca_19880	CDC_Ca_08629
CDC_Ca_04575	CDC_Ca_06686	CDC_Ca_19892	CDC_Ca_08635
CDC_Ca_04578	CDC_Ca_06687	CDC_Ca_19894	CDC_Ca_08638
CDC_Ca_04581	CDC_Ca_06689	CDC_Ca_19905	CDC_Ca_08649
CDC_Ca_04584	CDC_Ca_06692	CDC_Ca_19917	CDC_Ca_08651
CDC_Ca_04585	CDC_Ca_06697	CDC_Ca_19918	CDC_Ca_08653
CDC_Ca_04589	CDC_Ca_06699	CDC_Ca_19919	CDC_Ca_08658
CDC_Ca_04590	CDC_Ca_06702	CDC_Ca_19920	CDC_Ca_08668
CDC_Ca_04591	CDC_Ca_06708	CDC_Ca_19926	CDC_Ca_08672
CDC_Ca_04592	CDC_Ca_06710	CDC_Ca_19927	CDC_Ca_08673
CDC_Ca_04593	CDC_Ca_06715	CDC_Ca_19928	CDC_Ca_08683
CDC_Ca_04596	CDC_Ca_06716	CDC_Ca_19937	CDC_Ca_08689
CDC_Ca_04597	CDC_Ca_06718	CDC_Ca_19939	CDC_Ca_08693
CDC_Ca_04598	CDC_Ca_06720	CDC_Ca_19948	CDC_Ca_08700
CDC_Ca_04605	CDC_Ca_06721	CDC_Ca_19966	CDC_Ca_08704
CDC_Ca_04608	CDC_Ca_06726	CDC_Ca_19978	CDC_Ca_08707
CDC_Ca_04609	CDC_Ca_06733	CDC_Ca_19979	CDC_Ca_08711
CDC_Ca_04610	CDC_Ca_06734	CDC_Ca_19980	CDC_Ca_08719
CDC_Ca_04614	CDC_Ca_06738	CDC_Ca_19981	CDC_Ca_08722
CDC_Ca_04621	CDC_Ca_06739	CDC_Ca_19983	CDC_Ca_08723
CDC_Ca_04625	CDC_Ca_06746	CDC_Ca_19986	CDC_Ca_08729
CDC_Ca_04632	CDC_Ca_06747	CDC_Ca_19987	CDC_Ca_08730
CDC_Ca_04633	CDC_Ca_06748	CDC_Ca_19991	CDC_Ca_08747
CDC_Ca_04636	CDC_Ca_06751	CDC_Ca_19995	CDC_Ca_08749
CDC_Ca_04637	CDC_Ca_06752	CDC_Ca_20008	CDC_Ca_08750
CDC_Ca_04638	CDC_Ca_06756	CDC_Ca_20012	CDC_Ca_08753
CDC_Ca_04643	CDC_Ca_06759	CDC_Ca_20021	CDC_Ca_08754
CDC_Ca_04644	CDC_Ca_06766	CDC_Ca_20022	CDC_Ca_08776
CDC_Ca_04645	CDC_Ca_06771	CDC_Ca_20042	CDC_Ca_08782
CDC_Ca_04649	CDC_Ca_06775	CDC_Ca_20045	CDC_Ca_08792
CDC_Ca_04650	CDC_Ca_06777	CDC_Ca_20048	CDC_Ca_08800
CDC_Ca_04651	CDC_Ca_06783	CDC_Ca_20076	CDC_Ca_08802
CDC_Ca_04653	CDC_Ca_06791	CDC_Ca_20088	CDC_Ca_08803
CDC_Ca_04654	CDC_Ca_06792	CDC_Ca_20094	CDC_Ca_08826
CDC_Ca_04655	CDC_Ca_06793	CDC_Ca_20101	CDC_Ca_08831
CDC_Ca_04658	CDC_Ca_06794	CDC_Ca_20102	CDC_Ca_08840
CDC_Ca_04659	CDC_Ca_06795	CDC_Ca_20104	CDC_Ca_08844
CDC_Ca_04660	CDC_Ca_06796	CDC_Ca_20110	CDC_Ca_08850
CDC_Ca_04661	CDC_Ca_06797	CDC_Ca_20112	CDC_Ca_08851
CDC_Ca_04662	CDC_Ca_06799	CDC_Ca_20114	CDC_Ca_08852
CDC_Ca_04663	CDC_Ca_06800	CDC_Ca_20144	CDC_Ca_08853
CDC_Ca_04664	CDC_Ca_06802	CDC_Ca_20156	CDC_Ca_08854
CDC_Ca_04665	CDC_Ca_06805	CDC_Ca_20157	CDC_Ca_08857
CDC_Ca_04667	CDC_Ca_06814	CDC_Ca_20160	CDC_Ca_08860
CDC_Ca_04669	CDC_Ca_06815	CDC_Ca_20170	CDC_Ca_08861
CDC_Ca_04670	CDC_Ca_06818	CDC_Ca_20175	CDC_Ca_08869
CDC_Ca_04673	CDC_Ca_06829	CDC_Ca_20176	CDC_Ca_08870
CDC_Ca_04675	CDC_Ca_06832	CDC_Ca_20180	CDC_Ca_08871
CDC_Ca_04677	CDC_Ca_06833	CDC_Ca_20189	CDC_Ca_08885
CDC_Ca_04678	CDC_Ca_06836	CDC_Ca_20190	CDC_Ca_08888
CDC_Ca_04679	CDC_Ca_06844	CDC_Ca_20193	CDC_Ca_08889
CDC_Ca_04681	CDC_Ca_06847	CDC_Ca_20203	CDC_Ca_08890
CDC_Ca_04682	CDC_Ca_06848	CDC_Ca_20218	CDC_Ca_08898
CDC_Ca_04683	CDC_Ca_06850	CDC_Ca_20225	CDC_Ca_08910
CDC_Ca_04686	CDC_Ca_06851	CDC_Ca_20226	CDC_Ca_08911
CDC_Ca_04687	CDC_Ca_06852	CDC_Ca_20246	CDC_Ca_08912
CDC_Ca_04688	CDC_Ca_06856	CDC_Ca_20251	CDC_Ca_08913
CDC_Ca_04689	CDC_Ca_06860	CDC_Ca_20252	CDC_Ca_08914
CDC_Ca_04692	CDC_Ca_06861	CDC_Ca_20259	CDC_Ca_08919
CDC_Ca_04694	CDC_Ca_06870	CDC_Ca_20275	CDC_Ca_08920
CDC_Ca_04695	CDC_Ca_06889	CDC_Ca_20284	CDC_Ca_08921
CDC_Ca_04699	CDC_Ca_06892	CDC_Ca_20302	CDC_Ca_08925
CDC_Ca_04703	CDC_Ca_06900	CDC_Ca_20303	CDC_Ca_08931
CDC_Ca_04707	CDC_Ca_06902	CDC_Ca_20304	CDC_Ca_08932
CDC_Ca_04710	CDC_Ca_06905	CDC_Ca_20308	CDC_Ca_08933
CDC_Ca_04711	CDC_Ca_06908	CDC_Ca_20323	CDC_Ca_08937
CDC_Ca_04714	CDC_Ca_06912	CDC_Ca_20340	CDC_Ca_08938
CDC_Ca_04715	CDC_Ca_06917	CDC_Ca_20343	CDC_Ca_08939
CDC_Ca_04718	CDC_Ca_06918	CDC_Ca_20347	CDC_Ca_08940
CDC_Ca_04719	CDC_Ca_06919	CDC_Ca_20348	CDC_Ca_08944
CDC_Ca_04721	CDC_Ca_06939	CDC_Ca_20352	CDC_Ca_08946
CDC_Ca_04724	CDC_Ca_06940	CDC_Ca_20371	CDC_Ca_08947
CDC_Ca_04727	CDC_Ca_06941	CDC_Ca_20376	CDC_Ca_08948
CDC_Ca_04731	CDC_Ca_06943	CDC_Ca_20394	CDC_Ca_08949
CDC_Ca_04733	CDC_Ca_06944	CDC_Ca_20417	CDC_Ca_08950
CDC_Ca_04734	CDC_Ca_06945	CDC_Ca_20422	CDC_Ca_08951
CDC_Ca_04735	CDC_Ca_06963	CDC_Ca_20435	CDC_Ca_08962
CDC_Ca_04736	CDC_Ca_06964	CDC_Ca_20446	CDC_Ca_08963
CDC_Ca_04737	CDC_Ca_06968	CDC_Ca_20447	CDC_Ca_08964
CDC_Ca_04739	CDC_Ca_06973	CDC_Ca_20449	CDC_Ca_08967
CDC_Ca_04740	CDC_Ca_06974	CDC_Ca_20454	CDC_Ca_08968
CDC_Ca_04741	CDC_Ca_06978	CDC_Ca_20467	CDC_Ca_08983
CDC_Ca_04745	CDC_Ca_06979	CDC_Ca_20500	CDC_Ca_08985
CDC_Ca_04747	CDC_Ca_06981	CDC_Ca_20507	CDC_Ca_08987
CDC_Ca_04754	CDC_Ca_06991	CDC_Ca_20537	CDC_Ca_08988
CDC_Ca_04758	CDC_Ca_06994	CDC_Ca_20542	CDC_Ca_08995
CDC_Ca_04762	CDC_Ca_07003	CDC_Ca_20544	CDC_Ca_08996
CDC_Ca_04763	CDC_Ca_07004	CDC_Ca_20557	CDC_Ca_08997
CDC_Ca_04764	CDC_Ca_07005	CDC_Ca_20574	CDC_Ca_08998
CDC_Ca_04765	CDC_Ca_07006	CDC_Ca_20583	CDC_Ca_09002
CDC_Ca_04766	CDC_Ca_07017	CDC_Ca_20584	CDC_Ca_09015
CDC_Ca_04770	CDC_Ca_07023	CDC_Ca_20585	CDC_Ca_09016
CDC_Ca_04773	CDC_Ca_07027	CDC_Ca_20586	CDC_Ca_09017
CDC_Ca_04776	CDC_Ca_07033	CDC_Ca_20587	CDC_Ca_09018
CDC_Ca_04777	CDC_Ca_07048	CDC_Ca_20588	CDC_Ca_09020
CDC_Ca_04780	CDC_Ca_07050	CDC_Ca_20590	CDC_Ca_09028
CDC_Ca_04788	CDC_Ca_07053	CDC_Ca_20595	CDC_Ca_09035
CDC_Ca_04791	CDC_Ca_07068	CDC_Ca_20598	CDC_Ca_09036
CDC_Ca_04792	CDC_Ca_07074	CDC_Ca_20606	CDC_Ca_09037
CDC_Ca_04794	CDC_Ca_07079	CDC_Ca_20607	CDC_Ca_09045
CDC_Ca_04795	CDC_Ca_07080	CDC_Ca_20609	CDC_Ca_09051
CDC_Ca_04798	CDC_Ca_07081	CDC_Ca_20610	CDC_Ca_09072
CDC_Ca_04804	CDC_Ca_07082	CDC_Ca_20620	CDC_Ca_09081
CDC_Ca_04805	CDC_Ca_07085	CDC_Ca_20651	CDC_Ca_09090
CDC_Ca_04807	CDC_Ca_07086	CDC_Ca_20652	CDC_Ca_09095
CDC_Ca_04812	CDC_Ca_07096	CDC_Ca_20659	CDC_Ca_09102
CDC_Ca_04813	CDC_Ca_07097	CDC_Ca_20680	CDC_Ca_09103
CDC_Ca_04815	CDC_Ca_07103	CDC_Ca_20686	CDC_Ca_09113
CDC_Ca_04817	CDC_Ca_07105	CDC_Ca_20702	CDC_Ca_09119
CDC_Ca_04819	CDC_Ca_07113	CDC_Ca_20714	CDC_Ca_09121
CDC_Ca_04820	CDC_Ca_07123	CDC_Ca_20718	CDC_Ca_09123
CDC_Ca_04823	CDC_Ca_07135	CDC_Ca_20721	CDC_Ca_09130
CDC_Ca_04824	CDC_Ca_07137	CDC_Ca_20737	CDC_Ca_09136
CDC_Ca_04826	CDC_Ca_07144	CDC_Ca_20742	CDC_Ca_09145
CDC_Ca_04827	CDC_Ca_07147	CDC_Ca_20765	CDC_Ca_09155
CDC_Ca_04828	CDC_Ca_07149	CDC_Ca_20797	CDC_Ca_09156
CDC_Ca_04829	CDC_Ca_07153	CDC_Ca_20798	CDC_Ca_09177
CDC_Ca_04831	CDC_Ca_07159	CDC_Ca_20805	CDC_Ca_09185
CDC_Ca_04833	CDC_Ca_07180	CDC_Ca_20808	CDC_Ca_09189
CDC_Ca_04839	CDC_Ca_07186	CDC_Ca_20813	CDC_Ca_09191
CDC_Ca_04846	CDC_Ca_07188	CDC_Ca_20820	CDC_Ca_09195
CDC_Ca_04849	CDC_Ca_07191	CDC_Ca_20830	CDC_Ca_09202
CDC_Ca_04852	CDC_Ca_07198	CDC_Ca_20837	CDC_Ca_09209
CDC_Ca_04853	CDC_Ca_07200	CDC_Ca_20839	CDC_Ca_09210
CDC_Ca_04858	CDC_Ca_07205	CDC_Ca_20859	CDC_Ca_09223
CDC_Ca_04859	CDC_Ca_07209	CDC_Ca_20860	CDC_Ca_09225
CDC_Ca_04862	CDC_Ca_07212	CDC_Ca_20861	CDC_Ca_09228
CDC_Ca_04864	CDC_Ca_07217	CDC_Ca_20863	CDC_Ca_09233
CDC_Ca_04867	CDC_Ca_07220	CDC_Ca_20877	CDC_Ca_09236
CDC_Ca_04869	CDC_Ca_07227	CDC_Ca_20882	CDC_Ca_09245
CDC_Ca_04872	CDC_Ca_07241	CDC_Ca_20893	CDC_Ca_09246
CDC_Ca_04875	CDC_Ca_07244	CDC_Ca_20907	CDC_Ca_09247
CDC_Ca_04876	CDC_Ca_07250	CDC_Ca_20909	CDC_Ca_09249
CDC_Ca_04879	CDC_Ca_07252	CDC_Ca_20914	CDC_Ca_09253
CDC_Ca_04880	CDC_Ca_07254	CDC_Ca_20915	CDC_Ca_09262
CDC_Ca_04881	CDC_Ca_07255	CDC_Ca_20924	CDC_Ca_09263
CDC_Ca_04888	CDC_Ca_07260	CDC_Ca_20939	CDC_Ca_09276
CDC_Ca_04889	CDC_Ca_07261	CDC_Ca_20958	CDC_Ca_09277
CDC_Ca_04890	CDC_Ca_07262	CDC_Ca_20963	CDC_Ca_09286
CDC_Ca_04891	CDC_Ca_07264	CDC_Ca_20964	CDC_Ca_09287
CDC_Ca_04900	CDC_Ca_07272	CDC_Ca_20967	CDC_Ca_09288
CDC_Ca_04905	CDC_Ca_07274	CDC_Ca_20973	CDC_Ca_09290
CDC_Ca_04907	CDC_Ca_07278	CDC_Ca_20976	CDC_Ca_09292
CDC_Ca_04912	CDC_Ca_07280	CDC_Ca_20977	CDC_Ca_09296
CDC_Ca_04915	CDC_Ca_07282	CDC_Ca_20984	CDC_Ca_09304
CDC_Ca_04919	CDC_Ca_07289	CDC_Ca_20987	CDC_Ca_09306
CDC_Ca_04922	CDC_Ca_07293	CDC_Ca_21012	CDC_Ca_09309
CDC_Ca_04923	CDC_Ca_07300	CDC_Ca_21013	CDC_Ca_09316
CDC_Ca_04924	CDC_Ca_07301	CDC_Ca_21018	CDC_Ca_09328
CDC_Ca_04926	CDC_Ca_07308	CDC_Ca_21021	CDC_Ca_09329
CDC_Ca_04927	CDC_Ca_07310	CDC_Ca_21023	CDC_Ca_09336
CDC_Ca_04934	CDC_Ca_07321	CDC_Ca_21024	CDC_Ca_09343
CDC_Ca_04936	CDC_Ca_07328	CDC_Ca_21026	CDC_Ca_09359
CDC_Ca_04937	CDC_Ca_07335	CDC_Ca_21030	CDC_Ca_09376
CDC_Ca_04938	CDC_Ca_07342	CDC_Ca_21045	CDC_Ca_09379
CDC_Ca_04942	CDC_Ca_07343	CDC_Ca_21046	CDC_Ca_09380
CDC_Ca_04944	CDC_Ca_07344	CDC_Ca_21055	CDC_Ca_09385
CDC_Ca_04947	CDC_Ca_07348	CDC_Ca_21058	CDC_Ca_09393
CDC_Ca_04949	CDC_Ca_07349	CDC_Ca_21059	CDC_Ca_09397
CDC_Ca_04952	CDC_Ca_07355	CDC_Ca_21062	CDC_Ca_09399
CDC_Ca_04954	CDC_Ca_07357	CDC_Ca_21063	CDC_Ca_09401
CDC_Ca_04955	CDC_Ca_07358	CDC_Ca_21064	CDC_Ca_09403
CDC_Ca_04956	CDC_Ca_07360	CDC_Ca_21066	CDC_Ca_09405
CDC_Ca_04962	CDC_Ca_07365	CDC_Ca_21072	CDC_Ca_09408
CDC_Ca_04966	CDC_Ca_07368	CDC_Ca_21075	CDC_Ca_09409
CDC_Ca_04967	CDC_Ca_07380	CDC_Ca_21076	CDC_Ca_09415
CDC_Ca_04970	CDC_Ca_07383	CDC_Ca_21080	CDC_Ca_09422
CDC_Ca_04977	CDC_Ca_07386	CDC_Ca_21081	CDC_Ca_09425
CDC_Ca_04978	CDC_Ca_07393	CDC_Ca_21082	CDC_Ca_09426
CDC_Ca_04982	CDC_Ca_07394	CDC_Ca_21086	CDC_Ca_09427
CDC_Ca_04983	CDC_Ca_07396	CDC_Ca_21093	CDC_Ca_09429
CDC_Ca_04989	CDC_Ca_07397	CDC_Ca_21104	CDC_Ca_09437
CDC_Ca_04990	CDC_Ca_07407	CDC_Ca_21118	CDC_Ca_09438
CDC_Ca_04992	CDC_Ca_07409	CDC_Ca_21126	CDC_Ca_09440
CDC_Ca_04993	CDC_Ca_07415	CDC_Ca_21128	CDC_Ca_09444
CDC_Ca_04998	CDC_Ca_07426	CDC_Ca_21130	CDC_Ca_09448
CDC_Ca_04999	CDC_Ca_07427	CDC_Ca_21144	CDC_Ca_09452
CDC_Ca_05000	CDC_Ca_07432	CDC_Ca_21147	CDC_Ca_09453
CDC_Ca_05001	CDC_Ca_07435	CDC_Ca_21169	CDC_Ca_09454
CDC_Ca_05002	CDC_Ca_07440	CDC_Ca_21171	CDC_Ca_09455
CDC_Ca_05005	CDC_Ca_07441	CDC_Ca_21173	CDC_Ca_09457
CDC_Ca_05011	CDC_Ca_07444	CDC_Ca_21179	CDC_Ca_09462
CDC_Ca_05012	CDC_Ca_07445	CDC_Ca_21193	CDC_Ca_09463
CDC_Ca_05013	CDC_Ca_07447	CDC_Ca_21201	CDC_Ca_09464
CDC_Ca_05014	CDC_Ca_07451	CDC_Ca_21203	CDC_Ca_09465
CDC_Ca_05015	CDC_Ca_07452	CDC_Ca_21216	CDC_Ca_09466
CDC_Ca_05018	CDC_Ca_07454	CDC_Ca_21222	CDC_Ca_09468
CDC_Ca_05019	CDC_Ca_07455	CDC_Ca_21224	CDC_Ca_09474
CDC_Ca_05020	CDC_Ca_07457	CDC_Ca_21232	CDC_Ca_09478
CDC_Ca_05021	CDC_Ca_07458	CDC_Ca_21235	CDC_Ca_09480
CDC_Ca_05028	CDC_Ca_07462	CDC_Ca_21236	CDC_Ca_09481
CDC_Ca_05032	CDC_Ca_07463	CDC_Ca_21239	CDC_Ca_09482
CDC_Ca_05037	CDC_Ca_07472	CDC_Ca_21258	CDC_Ca_09483
CDC_Ca_05038	CDC_Ca_07473	CDC_Ca_21262	CDC_Ca_09487
CDC_Ca_05040	CDC_Ca_07491	CDC_Ca_21264	CDC_Ca_09489
CDC_Ca_05041	CDC_Ca_07494	CDC_Ca_21272	CDC_Ca_09492
CDC_Ca_05042	CDC_Ca_07496	CDC_Ca_21276	CDC_Ca_09494
CDC_Ca_05043	CDC_Ca_07503	CDC_Ca_21277	CDC_Ca_09520
CDC_Ca_05045	CDC_Ca_07509	CDC_Ca_21280	CDC_Ca_09525
CDC_Ca_05046	CDC_Ca_07510	CDC_Ca_21281	CDC_Ca_09533
CDC_Ca_05050	CDC_Ca_07518	CDC_Ca_21284	CDC_Ca_09535
CDC_Ca_05055	CDC_Ca_07519	CDC_Ca_21292	CDC_Ca_09544
CDC_Ca_05056	CDC_Ca_07527	CDC_Ca_21294	CDC_Ca_09545
CDC_Ca_05059	CDC_Ca_07534	CDC_Ca_21298	CDC_Ca_09572
CDC_Ca_05060	CDC_Ca_07535	CDC_Ca_21306	CDC_Ca_09597
CDC_Ca_05065	CDC_Ca_07536	CDC_Ca_21307	CDC_Ca_09612
CDC_Ca_05067	CDC_Ca_07537	CDC_Ca_21310	CDC_Ca_09613
CDC_Ca_05070	CDC_Ca_07562	CDC_Ca_21311	CDC_Ca_09616
CDC_Ca_05072	CDC_Ca_07585	CDC_Ca_21315	CDC_Ca_09617
CDC_Ca_05073	CDC_Ca_07589	CDC_Ca_21324	CDC_Ca_09622
CDC_Ca_05075	CDC_Ca_07591	CDC_Ca_21335	CDC_Ca_09628
CDC_Ca_05076	CDC_Ca_07592	CDC_Ca_21336	CDC_Ca_09645
CDC_Ca_05077	CDC_Ca_07593	CDC_Ca_21337	CDC_Ca_09647
CDC_Ca_05078	CDC_Ca_07595	CDC_Ca_21350	CDC_Ca_09659
CDC_Ca_05079	CDC_Ca_07598	CDC_Ca_21351	CDC_Ca_09664
CDC_Ca_05080	CDC_Ca_07603	CDC_Ca_21357	CDC_Ca_09670
CDC_Ca_05081	CDC_Ca_07606	CDC_Ca_21363	CDC_Ca_09674
CDC_Ca_05090	CDC_Ca_07610	CDC_Ca_21365	CDC_Ca_09697
CDC_Ca_05091	CDC_Ca_07616	CDC_Ca_21366	CDC_Ca_09699
CDC_Ca_05099	CDC_Ca_07619	CDC_Ca_21368	CDC_Ca_09702
CDC_Ca_05102	CDC_Ca_07623	CDC_Ca_21375	CDC_Ca_09733
CDC_Ca_05105	CDC_Ca_07629	CDC_Ca_21381	CDC_Ca_09734
CDC_Ca_05106	CDC_Ca_07630	CDC_Ca_21382	CDC_Ca_09739
CDC_Ca_05108	CDC_Ca_07631	CDC_Ca_21392	CDC_Ca_09741
CDC_Ca_05109	CDC_Ca_07632	CDC_Ca_21403	CDC_Ca_09744
CDC_Ca_05110	CDC_Ca_07637	CDC_Ca_21417	CDC_Ca_09746
CDC_Ca_05111	CDC_Ca_07642	CDC_Ca_21420	CDC_Ca_09756
CDC_Ca_05112	CDC_Ca_07647	CDC_Ca_21425	CDC_Ca_09757
CDC_Ca_05113	CDC_Ca_07648	CDC_Ca_21427	CDC_Ca_09763
CDC_Ca_05114	CDC_Ca_07650	CDC_Ca_21444	CDC_Ca_09768
CDC_Ca_05115	CDC_Ca_07651	CDC_Ca_21455	CDC_Ca_09771
CDC_Ca_05117	CDC_Ca_07652	CDC_Ca_21476	CDC_Ca_09772
CDC_Ca_05124	CDC_Ca_07653	CDC_Ca_21479	CDC_Ca_09777
CDC_Ca_05125	CDC_Ca_07656	CDC_Ca_21481	CDC_Ca_09792
CDC_Ca_05127	CDC_Ca_07661	CDC_Ca_21482	CDC_Ca_09797
CDC_Ca_05128	CDC_Ca_07668	CDC_Ca_21486	CDC_Ca_09799
CDC_Ca_05129	CDC_Ca_07673	CDC_Ca_21491	CDC_Ca_09800
CDC_Ca_05131	CDC_Ca_07675	CDC_Ca_21492	CDC_Ca_09814
CDC_Ca_05136	CDC_Ca_07676	CDC_Ca_21494	CDC_Ca_09842
CDC_Ca_05138	CDC_Ca_07681	CDC_Ca_21496	CDC_Ca_09848
CDC_Ca_05140	CDC_Ca_07684	CDC_Ca_21523	CDC_Ca_09860
CDC_Ca_05141	CDC_Ca_07686	CDC_Ca_21552	CDC_Ca_09862
CDC_Ca_05142	CDC_Ca_07687	CDC_Ca_21553	CDC_Ca_09865
CDC_Ca_05148	CDC_Ca_07689	CDC_Ca_21557	CDC_Ca_09866
CDC_Ca_05154	CDC_Ca_07698	CDC_Ca_21559	CDC_Ca_09867
CDC_Ca_05158	CDC_Ca_07703	CDC_Ca_21564	CDC_Ca_09871
CDC_Ca_05160	CDC_Ca_07704	CDC_Ca_21573	CDC_Ca_09872
CDC_Ca_05161	CDC_Ca_07705	CDC_Ca_21578	CDC_Ca_09873
CDC_Ca_05167	CDC_Ca_07712	CDC_Ca_21588	CDC_Ca_09874
CDC_Ca_05170	CDC_Ca_07714	CDC_Ca_21589	CDC_Ca_09875
CDC_Ca_05172	CDC_Ca_07716	CDC_Ca_21590	CDC_Ca_09878
CDC_Ca_05176	CDC_Ca_07720	CDC_Ca_21591	CDC_Ca_09879
CDC_Ca_05179	CDC_Ca_07722	CDC_Ca_21594	CDC_Ca_09880
CDC_Ca_05180	CDC_Ca_07725	CDC_Ca_21605	CDC_Ca_09889
CDC_Ca_05183	CDC_Ca_07728	CDC_Ca_21606	CDC_Ca_09890
CDC_Ca_05189	CDC_Ca_07731	CDC_Ca_21609	CDC_Ca_09891
CDC_Ca_05191	CDC_Ca_07733	CDC_Ca_21612	CDC_Ca_09892
CDC_Ca_05192	CDC_Ca_07739	CDC_Ca_21627	CDC_Ca_09893
CDC_Ca_05195	CDC_Ca_07746	CDC_Ca_21634	CDC_Ca_09901
CDC_Ca_05196	CDC_Ca_07751	CDC_Ca_21641	CDC_Ca_09902
CDC_Ca_05197	CDC_Ca_07755	CDC_Ca_21648	CDC_Ca_09903
CDC_Ca_05198	CDC_Ca_07757	CDC_Ca_21665	CDC_Ca_09904
CDC_Ca_05200	CDC_Ca_07770	CDC_Ca_21677	CDC_Ca_09905
CDC_Ca_05201	CDC_Ca_07777	CDC_Ca_21683	CDC_Ca_09906
CDC_Ca_05205	CDC_Ca_07781	CDC_Ca_21684	CDC_Ca_09908
CDC_Ca_05207	CDC_Ca_07791	CDC_Ca_21688	CDC_Ca_09913
CDC_Ca_05209	CDC_Ca_07796	CDC_Ca_21689	CDC_Ca_09914
CDC_Ca_05210	CDC_Ca_07805	CDC_Ca_21693	CDC_Ca_09915
CDC_Ca_05214	CDC_Ca_07814	CDC_Ca_21700	CDC_Ca_09916
CDC_Ca_05217	CDC_Ca_07815	CDC_Ca_21717	CDC_Ca_09917
CDC_Ca_05220	CDC_Ca_07816	CDC_Ca_21720	CDC_Ca_09918
CDC_Ca_05222	CDC_Ca_07817	CDC_Ca_21722	CDC_Ca_09919
CDC_Ca_05223	CDC_Ca_07820	CDC_Ca_21724	CDC_Ca_09920
CDC_Ca_05225	CDC_Ca_07821	CDC_Ca_21731	CDC_Ca_09922
CDC_Ca_05227	CDC_Ca_07823	CDC_Ca_21738	CDC_Ca_09925
CDC_Ca_05229	CDC_Ca_07824	CDC_Ca_21746	CDC_Ca_09926
CDC_Ca_05231	CDC_Ca_07827	CDC_Ca_21753	CDC_Ca_09927
CDC_Ca_05232	CDC_Ca_07829	CDC_Ca_21765	CDC_Ca_09928
CDC_Ca_05239	CDC_Ca_07830	CDC_Ca_21783	CDC_Ca_09929
CDC_Ca_05245	CDC_Ca_07834	CDC_Ca_21789	CDC_Ca_09935
CDC_Ca_05251	CDC_Ca_07837	CDC_Ca_21790	CDC_Ca_09936
CDC_Ca_05254	CDC_Ca_07839	CDC_Ca_21793	CDC_Ca_09938
CDC_Ca_05259	CDC_Ca_07840	CDC_Ca_21801	CDC_Ca_09945
CDC_Ca_05260	CDC_Ca_07846	CDC_Ca_21823	CDC_Ca_09950
CDC_Ca_05261	CDC_Ca_07855	CDC_Ca_21824	CDC_Ca_09958
CDC_Ca_05262	CDC_Ca_07859	CDC_Ca_21827	CDC_Ca_09961
CDC_Ca_05265	CDC_Ca_07871	CDC_Ca_21841	CDC_Ca_09966
CDC_Ca_05270	CDC_Ca_07874	CDC_Ca_21842	CDC_Ca_09969
CDC_Ca_05275	CDC_Ca_07877	CDC_Ca_21847	CDC_Ca_09971
CDC_Ca_05276	CDC_Ca_07878	CDC_Ca_21850	CDC_Ca_09972
CDC_Ca_05277	CDC_Ca_07881	CDC_Ca_21870	CDC_Ca_09973
CDC_Ca_05278	CDC_Ca_07888	CDC_Ca_21874	CDC_Ca_09982
CDC_Ca_05279	CDC_Ca_07896	CDC_Ca_21881	CDC_Ca_09985
CDC_Ca_05280	CDC_Ca_07901	CDC_Ca_21891	CDC_Ca_09989
CDC_Ca_05281	CDC_Ca_07902	CDC_Ca_21892	CDC_Ca_09997
CDC_Ca_05283	CDC_Ca_07903	CDC_Ca_21893	CDC_Ca_09998
CDC_Ca_05296	CDC_Ca_07912	CDC_Ca_21898	CDC_Ca_09999
CDC_Ca_05297	CDC_Ca_07913	CDC_Ca_21902	CDC_Ca_10005
CDC_Ca_05298	CDC_Ca_07919	CDC_Ca_21907	CDC_Ca_10008
CDC_Ca_05300	CDC_Ca_07925	CDC_Ca_21917	CDC_Ca_10009
CDC_Ca_05301	CDC_Ca_07926	CDC_Ca_21921	CDC_Ca_10013
CDC_Ca_05302	CDC_Ca_07929	CDC_Ca_21922	CDC_Ca_10019
CDC_Ca_05303	CDC_Ca_07933	CDC_Ca_21923	CDC_Ca_10020
CDC_Ca_05307	CDC_Ca_07935	CDC_Ca_21924	CDC_Ca_10021
CDC_Ca_05308	CDC_Ca_07950	CDC_Ca_21929	CDC_Ca_10022
CDC_Ca_05309	CDC_Ca_07952	CDC_Ca_21930	CDC_Ca_10023
CDC_Ca_05310	CDC_Ca_07954	CDC_Ca_21944	CDC_Ca_10024
CDC_Ca_05311	CDC_Ca_07957	CDC_Ca_21951	CDC_Ca_10025
CDC_Ca_05326	CDC_Ca_07958	CDC_Ca_21955	CDC_Ca_10026
CDC_Ca_05327	CDC_Ca_07960	CDC_Ca_21976	CDC_Ca_10043
CDC_Ca_05328	CDC_Ca_07963	CDC_Ca_21992	CDC_Ca_10049
CDC_Ca_05330	CDC_Ca_07967	CDC_Ca_22005	CDC_Ca_10050
CDC_Ca_05334	CDC_Ca_07974	CDC_Ca_22010	CDC_Ca_10053
CDC_Ca_05335	CDC_Ca_07978	CDC_Ca_22011	CDC_Ca_10056
CDC_Ca_05338	CDC_Ca_07983	CDC_Ca_22018	CDC_Ca_10057
CDC_Ca_05340	CDC_Ca_07984	CDC_Ca_22025	CDC_Ca_10058
CDC_Ca_05341	CDC_Ca_07987	CDC_Ca_22039	CDC_Ca_10059
CDC_Ca_05342	CDC_Ca_07992	CDC_Ca_22059	CDC_Ca_10060
CDC_Ca_05343	CDC_Ca_07997	CDC_Ca_22067	CDC_Ca_10067
CDC_Ca_05344	CDC_Ca_08001	CDC_Ca_22077	CDC_Ca_10079
CDC_Ca_05345	CDC_Ca_08006	CDC_Ca_22086	CDC_Ca_10086
CDC_Ca_05353	CDC_Ca_08011	CDC_Ca_22136	CDC_Ca_10087
CDC_Ca_05358	CDC_Ca_08025	CDC_Ca_22139	CDC_Ca_10094
CDC_Ca_05359	CDC_Ca_08029	CDC_Ca_22142	CDC_Ca_10101
CDC_Ca_05362	CDC_Ca_08036	CDC_Ca_22147	CDC_Ca_10102
CDC_Ca_05363	CDC_Ca_08039	CDC_Ca_22175	CDC_Ca_10105
CDC_Ca_05365	CDC_Ca_08046	CDC_Ca_22197	CDC_Ca_10107
CDC_Ca_05373	CDC_Ca_08053	CDC_Ca_22202	CDC_Ca_10110
CDC_Ca_05376	CDC_Ca_08057	CDC_Ca_22212	CDC_Ca_10111
CDC_Ca_05380	CDC_Ca_08062	CDC_Ca_22227	CDC_Ca_10119
CDC_Ca_05383	CDC_Ca_08063	CDC_Ca_22232	CDC_Ca_10120
CDC_Ca_05385	CDC_Ca_08064	CDC_Ca_22239	CDC_Ca_10131
CDC_Ca_05386	CDC_Ca_08073	CDC_Ca_22244	CDC_Ca_10133
CDC_Ca_05389	CDC_Ca_08078	CDC_Ca_22245	CDC_Ca_10136
CDC_Ca_05392	CDC_Ca_08080	CDC_Ca_22249	CDC_Ca_10140
CDC_Ca_05393	CDC_Ca_08082	CDC_Ca_22253	CDC_Ca_10143
CDC_Ca_05406	CDC_Ca_08083	CDC_Ca_22256	CDC_Ca_10144
CDC_Ca_05410	CDC_Ca_08084	CDC_Ca_22264	CDC_Ca_10145
CDC_Ca_05411	CDC_Ca_08085	CDC_Ca_22266	CDC_Ca_10146
CDC_Ca_05412	CDC_Ca_08086	CDC_Ca_22277	CDC_Ca_10148
CDC_Ca_05415	CDC_Ca_08092	CDC_Ca_22280	CDC_Ca_10149
CDC_Ca_05416	CDC_Ca_08096	CDC_Ca_22289	CDC_Ca_10155
CDC_Ca_05420	CDC_Ca_08100	CDC_Ca_22297	CDC_Ca_10164
CDC_Ca_05421	CDC_Ca_08103	CDC_Ca_22324	CDC_Ca_10166
CDC_Ca_05422	CDC_Ca_08113	CDC_Ca_22327	CDC_Ca_10176
CDC_Ca_05423	CDC_Ca_08114	CDC_Ca_22333	CDC_Ca_10177
CDC_Ca_05428	CDC_Ca_08116	CDC_Ca_22348	CDC_Ca_10178
CDC_Ca_05439	CDC_Ca_08117	CDC_Ca_22353	CDC_Ca_10179
CDC_Ca_05450	CDC_Ca_08124	CDC_Ca_22354	CDC_Ca_10181
CDC_Ca_05451	CDC_Ca_08132	CDC_Ca_22369	CDC_Ca_10184
CDC_Ca_05452	CDC_Ca_08139	CDC_Ca_22386	CDC_Ca_10185
CDC_Ca_05456	CDC_Ca_08140	CDC_Ca_22387	CDC_Ca_10186
CDC_Ca_05461	CDC_Ca_08142	CDC_Ca_22391	CDC_Ca_10190
CDC_Ca_05463	CDC_Ca_08143	CDC_Ca_22397	CDC_Ca_10191
CDC_Ca_05469	CDC_Ca_08149	CDC_Ca_22406	CDC_Ca_10195
CDC_Ca_05480	CDC_Ca_08152	CDC_Ca_22407	CDC_Ca_10197
CDC_Ca_05484	CDC_Ca_08154	CDC_Ca_22408	CDC_Ca_10198
CDC_Ca_05492	CDC_Ca_08158	CDC_Ca_22436	CDC_Ca_10210
CDC_Ca_05493	CDC_Ca_08167	CDC_Ca_22437	CDC_Ca_10215
CDC_Ca_05494	CDC_Ca_08190	CDC_Ca_22440	CDC_Ca_10216
CDC_Ca_05495	CDC_Ca_08207	CDC_Ca_22441	CDC_Ca_10225
CDC_Ca_05498	CDC_Ca_08208	CDC_Ca_22449	CDC_Ca_10226
CDC_Ca_05500	CDC_Ca_08212	CDC_Ca_22463	CDC_Ca_10228
CDC_Ca_05502	CDC_Ca_08214	CDC_Ca_22464	CDC_Ca_10235
CDC_Ca_05508	CDC_Ca_08225	CDC_Ca_22474	CDC_Ca_10240
CDC_Ca_05509	CDC_Ca_08226	CDC_Ca_22475	CDC_Ca_10243
CDC_Ca_05511	CDC_Ca_08227	CDC_Ca_22476	CDC_Ca_10255
CDC_Ca_05517	CDC_Ca_08228	CDC_Ca_22479	CDC_Ca_10257
CDC_Ca_05518	CDC_Ca_08236	CDC_Ca_22480	CDC_Ca_10263
CDC_Ca_05519	CDC_Ca_08260	CDC_Ca_22481	CDC_Ca_10265
CDC_Ca_05521	CDC_Ca_08263	CDC_Ca_22485	CDC_Ca_10269
CDC_Ca_05522	CDC_Ca_08264	CDC_Ca_22487	CDC_Ca_10270
CDC_Ca_05523	CDC_Ca_08265	CDC_Ca_22504	CDC_Ca_10274
CDC_Ca_05525	CDC_Ca_08269	CDC_Ca_22508	CDC_Ca_10276
CDC_Ca_05527	CDC_Ca_08271	CDC_Ca_22534	CDC_Ca_10277
CDC_Ca_05529	CDC_Ca_08274	CDC_Ca_22540	CDC_Ca_10279
CDC_Ca_05532	CDC_Ca_08279	CDC_Ca_22543	CDC_Ca_10281
CDC_Ca_05533	CDC_Ca_08281	CDC_Ca_22544	CDC_Ca_10282
CDC_Ca_05536	CDC_Ca_08283	CDC_Ca_22560	CDC_Ca_10284
CDC_Ca_05541	CDC_Ca_08291	CDC_Ca_22573	CDC_Ca_10286
CDC_Ca_05543	CDC_Ca_08292	CDC_Ca_22574	CDC_Ca_10294
CDC_Ca_05544	CDC_Ca_08296	CDC_Ca_22587	CDC_Ca_10295
CDC_Ca_05545	CDC_Ca_08297	CDC_Ca_22612	CDC_Ca_10297
CDC_Ca_05547	CDC_Ca_08300	CDC_Ca_22620	CDC_Ca_10298
CDC_Ca_05548	CDC_Ca_08301	CDC_Ca_22624	CDC_Ca_10322
CDC_Ca_05562	CDC_Ca_08304	CDC_Ca_22626	CDC_Ca_10326
CDC_Ca_05564	CDC_Ca_08307	CDC_Ca_22628	CDC_Ca_10327
CDC_Ca_05568	CDC_Ca_08311	CDC_Ca_22632	CDC_Ca_10340
CDC_Ca_05569	CDC_Ca_08317	CDC_Ca_22635	CDC_Ca_10344
CDC_Ca_05570	CDC_Ca_08318	CDC_Ca_22644	CDC_Ca_10355
CDC_Ca_05573	CDC_Ca_08328	CDC_Ca_22649	CDC_Ca_10358
CDC_Ca_05575	CDC_Ca_08336	CDC_Ca_22661	CDC_Ca_10366
CDC_Ca_05578	CDC_Ca_08337	CDC_Ca_22666	CDC_Ca_10370
CDC_Ca_05581	CDC_Ca_08340	CDC_Ca_22669	CDC_Ca_10379
CDC_Ca_05582	CDC_Ca_08353	CDC_Ca_22681	CDC_Ca_10383
CDC_Ca_05586	CDC_Ca_08360	CDC_Ca_22702	CDC_Ca_10386
CDC_Ca_05587	CDC_Ca_08361	CDC_Ca_22705	CDC_Ca_10395
CDC_Ca_05594	CDC_Ca_08362	CDC_Ca_22715	CDC_Ca_10396
CDC_Ca_05595	CDC_Ca_08364	CDC_Ca_22721	CDC_Ca_10397
CDC_Ca_05596	CDC_Ca_08366	CDC_Ca_22726	CDC_Ca_10408
CDC_Ca_05597	CDC_Ca_08372	CDC_Ca_22746	CDC_Ca_10409
CDC_Ca_05598	CDC_Ca_08377	CDC_Ca_22750	CDC_Ca_10415
CDC_Ca_05599	CDC_Ca_08380	CDC_Ca_22751	CDC_Ca_10431
CDC_Ca_05602	CDC_Ca_08381	CDC_Ca_22762	CDC_Ca_10432
CDC_Ca_05612	CDC_Ca_08384	CDC_Ca_22764	CDC_Ca_10440
CDC_Ca_05613	CDC_Ca_08385	CDC_Ca_22765	CDC_Ca_10442
CDC_Ca_05616	CDC_Ca_08386	CDC_Ca_22789	CDC_Ca_10445
CDC_Ca_05618	CDC_Ca_08395	CDC_Ca_22790	CDC_Ca_10446
CDC_Ca_05620	CDC_Ca_08403	CDC_Ca_22800	CDC_Ca_10447
CDC_Ca_05627	CDC_Ca_08413	CDC_Ca_22806	CDC_Ca_10448
CDC_Ca_05635	CDC_Ca_08431	CDC_Ca_22811	CDC_Ca_10449
CDC_Ca_05637	CDC_Ca_08436	CDC_Ca_22819	CDC_Ca_10450
CDC_Ca_05641	CDC_Ca_08442	CDC_Ca_22827	CDC_Ca_10459
CDC_Ca_05646	CDC_Ca_08449	CDC_Ca_22831	CDC_Ca_10466
CDC_Ca_05650	CDC_Ca_08450	CDC_Ca_22835	CDC_Ca_10469
CDC_Ca_05653	CDC_Ca_08456	CDC_Ca_22842	CDC_Ca_10471
CDC_Ca_05658	CDC_Ca_08463	CDC_Ca_22844	CDC_Ca_10472
CDC_Ca_05663	CDC_Ca_08464	CDC_Ca_22847	CDC_Ca_10474
CDC_Ca_05664	CDC_Ca_08472	CDC_Ca_22848	CDC_Ca_10490
CDC_Ca_05667	CDC_Ca_08476	CDC_Ca_22852	CDC_Ca_10498
CDC_Ca_05668	CDC_Ca_08481	CDC_Ca_22853	CDC_Ca_10502
CDC_Ca_05670	CDC_Ca_08483	CDC_Ca_22855	CDC_Ca_10503
CDC_Ca_05674	CDC_Ca_08492	CDC_Ca_22860	CDC_Ca_10506
CDC_Ca_05689	CDC_Ca_08493	CDC_Ca_22865	CDC_Ca_10513
CDC_Ca_05691	CDC_Ca_08494	CDC_Ca_22896	CDC_Ca_10515
CDC_Ca_05692	CDC_Ca_08505	CDC_Ca_22900	CDC_Ca_10516
CDC_Ca_05693	CDC_Ca_08512	CDC_Ca_22902	CDC_Ca_10517
CDC_Ca_05696	CDC_Ca_08520	CDC_Ca_22904	CDC_Ca_10519
CDC_Ca_05697	CDC_Ca_08528	CDC_Ca_22906	CDC_Ca_10521
CDC_Ca_05698	CDC_Ca_08537	CDC_Ca_22932	CDC_Ca_10528
CDC_Ca_05702	CDC_Ca_08542	CDC_Ca_22962	CDC_Ca_10529
CDC_Ca_05704	CDC_Ca_08543	CDC_Ca_22966	CDC_Ca_10530
CDC_Ca_05706	CDC_Ca_08545	CDC_Ca_22973	CDC_Ca_10542
CDC_Ca_05707	CDC_Ca_08546	CDC_Ca_22979	CDC_Ca_10546
CDC_Ca_05708	CDC_Ca_08555	CDC_Ca_22986	CDC_Ca_10547
CDC_Ca_05712	CDC_Ca_08558	CDC_Ca_22987	CDC_Ca_10548
CDC_Ca_05713	CDC_Ca_08565	CDC_Ca_23023	CDC_Ca_10549
CDC_Ca_05714	CDC_Ca_08569	CDC_Ca_23048	CDC_Ca_10550
CDC_Ca_05716	CDC_Ca_08575	CDC_Ca_23053	CDC_Ca_10551
CDC_Ca_05720	CDC_Ca_08578	CDC_Ca_23054	CDC_Ca_10552
CDC_Ca_05726	CDC_Ca_08582	CDC_Ca_23057	CDC_Ca_10553
CDC_Ca_05731	CDC_Ca_08584	CDC_Ca_23067	CDC_Ca_10560
CDC_Ca_05742	CDC_Ca_08586	CDC_Ca_23084	CDC_Ca_10564
CDC_Ca_05743	CDC_Ca_08594	CDC_Ca_23085	CDC_Ca_10565
CDC_Ca_05744	CDC_Ca_08595	CDC_Ca_23086	CDC_Ca_10571
CDC_Ca_05746	CDC_Ca_08601	CDC_Ca_23096	CDC_Ca_10573
CDC_Ca_05757	CDC_Ca_08604	CDC_Ca_23117	CDC_Ca_10577
CDC_Ca_05758	CDC_Ca_08605	CDC_Ca_23120	CDC_Ca_10578
CDC_Ca_05759	CDC_Ca_08606	CDC_Ca_23126	CDC_Ca_10585
CDC_Ca_05762	CDC_Ca_08624	CDC_Ca_23127	CDC_Ca_10590
CDC_Ca_05765	CDC_Ca_08627	CDC_Ca_23128	CDC_Ca_10592
CDC_Ca_05769	CDC_Ca_08636	CDC_Ca_23138	CDC_Ca_10593
CDC_Ca_05771	CDC_Ca_08638	CDC_Ca_23144	CDC_Ca_10594
CDC_Ca_05772	CDC_Ca_08639	CDC_Ca_23145	CDC_Ca_10595
CDC_Ca_05778	CDC_Ca_08645	CDC_Ca_23147	CDC_Ca_10597
CDC_Ca_05785	CDC_Ca_08657	CDC_Ca_23168	CDC_Ca_10607
CDC_Ca_05796	CDC_Ca_08663	CDC_Ca_23169	CDC_Ca_10608
CDC_Ca_05799	CDC_Ca_08666	CDC_Ca_23173	CDC_Ca_10613
CDC_Ca_05800	CDC_Ca_08683	CDC_Ca_23175	CDC_Ca_10629
CDC_Ca_05801	CDC_Ca_08689	CDC_Ca_23178	CDC_Ca_10632
CDC_Ca_05803	CDC_Ca_08695	CDC_Ca_23179	CDC_Ca_10642
CDC_Ca_05804	CDC_Ca_08699	CDC_Ca_23180	CDC_Ca_10647
CDC_Ca_05805	CDC_Ca_08704	CDC_Ca_23181	CDC_Ca_10660
CDC_Ca_05813	CDC_Ca_08707	CDC_Ca_23182	CDC_Ca_10661
CDC_Ca_05814	CDC_Ca_08712	CDC_Ca_23184	CDC_Ca_10662
CDC_Ca_05815	CDC_Ca_08714	CDC_Ca_23185	CDC_Ca_10664
CDC_Ca_05816	CDC_Ca_08715	CDC_Ca_23191	CDC_Ca_10665
CDC_Ca_05817	CDC_Ca_08718	CDC_Ca_23195	CDC_Ca_10674
CDC_Ca_05819	CDC_Ca_08720	CDC_Ca_23222	CDC_Ca_10675
CDC_Ca_05826	CDC_Ca_08723	CDC_Ca_23224	CDC_Ca_10676
CDC_Ca_05827	CDC_Ca_08725	CDC_Ca_23225	CDC_Ca_10683
CDC_Ca_05830	CDC_Ca_08732	CDC_Ca_23229	CDC_Ca_10692
CDC_Ca_05831	CDC_Ca_08734	CDC_Ca_23231	CDC_Ca_10702
CDC_Ca_05832	CDC_Ca_08738	CDC_Ca_23235	CDC_Ca_10703
CDC_Ca_05834	CDC_Ca_08739	CDC_Ca_23236	CDC_Ca_10704
CDC_Ca_05844	CDC_Ca_08746	CDC_Ca_23244	CDC_Ca_10705
CDC_Ca_05846	CDC_Ca_08748	CDC_Ca_23248	CDC_Ca_10723
CDC_Ca_05853	CDC_Ca_08750	CDC_Ca_23257	CDC_Ca_10727
CDC_Ca_05858	CDC_Ca_08751	CDC_Ca_23258	CDC_Ca_10739
CDC_Ca_05861	CDC_Ca_08757	CDC_Ca_23272	CDC_Ca_10753
CDC_Ca_05862	CDC_Ca_08773	CDC_Ca_23275	CDC_Ca_10758
CDC_Ca_05865	CDC_Ca_08795	CDC_Ca_23276	CDC_Ca_10769
CDC_Ca_05867	CDC_Ca_08804	CDC_Ca_23277	CDC_Ca_10773
CDC_Ca_05869	CDC_Ca_08810	CDC_Ca_23289	CDC_Ca_10784
CDC_Ca_05876	CDC_Ca_08811	CDC_Ca_23293	CDC_Ca_10786
CDC_Ca_05877	CDC_Ca_08813	CDC_Ca_23313	CDC_Ca_10787
CDC_Ca_05883	CDC_Ca_08814	CDC_Ca_23314	CDC_Ca_10789
CDC_Ca_05887	CDC_Ca_08816	CDC_Ca_23315	CDC_Ca_10790
CDC_Ca_05890	CDC_Ca_08817	CDC_Ca_23316	CDC_Ca_10791
CDC_Ca_05892	CDC_Ca_08821	CDC_Ca_23317	CDC_Ca_10792
CDC_Ca_05895	CDC_Ca_08823	CDC_Ca_23321	CDC_Ca_10793
CDC_Ca_05898	CDC_Ca_08825	CDC_Ca_23325	CDC_Ca_10794
CDC_Ca_05907	CDC_Ca_08839	CDC_Ca_23330	CDC_Ca_10795
CDC_Ca_05914	CDC_Ca_08840	CDC_Ca_23332	CDC_Ca_10803
CDC_Ca_05916	CDC_Ca_08844	CDC_Ca_23348	CDC_Ca_10814
CDC_Ca_05918	CDC_Ca_08846	CDC_Ca_23353	CDC_Ca_10822
CDC_Ca_05920	CDC_Ca_08851	CDC_Ca_23361	CDC_Ca_10825
[truncated: 14,119 more rows]

## Sheet: STable3
Supplementary Table3: Fisher test in highly variable genes
Geneids	Desi	Kabuli	Chisq	ProbChi	Fisher-Prob	SignificantPvalue	Geneids	UniProtID	AthalianaID	Annotations	GOID
CDC_Ca_00345	0.37	0.56	14.5111	0.0001	0.0002	True	CDC_Ca_00345	A0A5S9XC36	A0A5S9XC36_ARATH	Disease resistance RPP13-like protein 1 OS=Arabidopsis thaliana OX=3702 GN=C24_LOCUS12648	GO:0005524; GO:0006952; GO:0043531; GO:0051707
CDC_Ca_00410	0.67	0.84	15.6237	0.0001	0.0001	True	CDC_Ca_00410	A0A178VJ94	A0A178VJ94_ARATH	Protein kinase domain-containing protein OS=Arabidopsis thaliana OX=3702 GN=AXX17_At3g41570	GO:0004672; GO:0005524; GO:0006468; GO:0016020
CDC_Ca_01805	0.485	0.875	69.8989	0.0001	0.0001	True	CDC_Ca_01805	A0A178W386	A0A178W386_ARATH	C/VIF1 OS=Arabidopsis thaliana OX=3702 GN=AXX17_At1g41990 PE=4 SV=1	GO:0004857; GO:0043086
CDC_Ca_04354	0.325	0.76	76.2408	0.0001	0.0001	True	CDC_Ca_04354	Q8LG21	Q8LG21_ARATH	Copper ion transmembrane transporter OS=Arabidopsis thaliana OX=3702 GN=EMB1513 PE=1 SV=1	GO:0003729
CDC_Ca_04978	0.735	0.915	22.4416	0.0001	0.0001	True	CDC_Ca_04978	A0A178U9K8	A0A178U9K8_ARATH	OPT4 OS=Arabidopsis thaliana OX=3702 GN=AXX17_At5g64020 PE=3 SV=1	GO:0015031; GO:0016020; GO:0035673
CDC_Ca_05412	0.12	0.415	44.4133	0.0001	0.0001	True	CDC_Ca_05412	A0A178UBH0	A0A178UBH0_ARATH	FAD-binding domain-containing protein OS=Arabidopsis thaliana OX=3702 GN=AXX17_At5g04800 PE=3	GO:0016491; GO:0071949
CDC_Ca_07647	0.955	0.785	25.5526	0.0001	0.0001	True	CDC_Ca_07647	A0A7G2EU46	A0A7G2EU46_ARATH	(thale cress) hypothetical protein OS=Arabidopsis thaliana OX=3702 GN=AT9943_LOCUS14488 PE=3	GO:0003723
CDC_Ca_10008	0.9	0.68	29.1742	0.0001	0.0001	True	CDC_Ca_10008	Q549N9	Q549N9_ARATH	Germin-like protein OS=Arabidopsis thaliana OX=3702 PE=2 SV=1	GO:0030145; GO:0048046
CDC_Ca_13042	0.475	0.725	26.0417	0.0001	0.0001	True	CDC_Ca_13042	A0A178V3I5	A0A178V3I5_ARATH	25S rRNA (uridine-N(3))-methyltransferase BMT5-like domain-containing protein OS=Arabidopsis	GO:0070042; GO:0070475
CDC_Ca_13947	0.335	0.695	51.8867	0.0001	0.0001	True	CDC_Ca_13947	Q1PEU4	PP201_ARATH	Pentatricopeptide repeat-containing protein At2g44880 OS=Arabidopsis thaliana OX=3702 GN=PCMP-E9 PE=2	GO:0003723; GO:0009451; GO:0043231
CDC_Ca_14120	0.78	0.965	30.7658	0.0001	0.0001	True	CDC_Ca_14120	A0A7G2EVX8	A0A7G2EVX8_ARATH	(thale cress) hypothetical protein OS=Arabidopsis thaliana OX=3702 GN=AT9943_LOCUS14798 PE=3	GO:0005337; GO:0016020
CDC_Ca_14121	0.795	0.98	34.2786	0.0001	0.0001	True	CDC_Ca_14121	A0A654EB16	A0A654EB16_ARATH	Kinesin-like protein OS=Arabidopsis thaliana OX=3702 GN=AN1_LOCUS1989 PE=3 SV=1	GO:0003777; GO:0005524; GO:0005874; GO:0007018; GO:0008017
CDC_Ca_16931	0.78	0.955	26.6435	0.0001	0.0001	True	CDC_Ca_16931	A0A178VLJ7	A0A178VLJ7_ARATH	Magnesium transporter OS=Arabidopsis thaliana OX=3702 GN=AXX17_At3g20910 PE=3 SV=1	GO:0015095; GO:0016020
CDC_Ca_21403	0.365	0.715	49.3156	0.0001	0.0001	True	CDC_Ca_21403	P0C7R4	PP110_ARATH	Pentatricopeptide repeat-containing protein At1g69290 OS=Arabidopsis thaliana OX=3702 GN=At1g69290
CDC_Ca_22831	0.745	0.985	49.3256	0.0001	0.0001	True	CDC_Ca_22831	A0A7G2FJV3	A0A7G2FJV3_ARATH	Carboxypeptidase OS=Arabidopsis thaliana OX=3702 GN=AT9943_LOCUS21068 PE=3 SV=1	GO:0004185; GO:0005576; GO:0006508
CDC_Ca_23185	0.79	0.955	24.4733	0.0001	0.0001	True	CDC_Ca_23185	A0A7G2F5E7	A0A7G2F5E7_ARATH	(thale cress) hypothetical protein OS=Arabidopsis thaliana OX=3702 GN=AT9943_LOCUS17271 PE=4	GO:0003677; GO:0008270
CDC_Ca_25918	0.705	0.96	46.6317	0.0001	0.0001	True	CDC_Ca_25918	A0A178W4M2	A0A178W4M2_ARATH	(thale cress) hypothetical protein OS=Arabidopsis thaliana OX=3702 GN=AXX17_At1g31100 PE=3	GO:0004252; GO:0006508
CDC_Ca_26127	0.39	0.72	44.0935	0.0001	0.0001	True	CDC_Ca_26127	Q9C6V0	Q9C6V0_ARATH	En/Spm-like transposon protein, putative OS=Arabidopsis thaliana OX=3702 GN=F27M3_21 PE=4 SV=1
CDC_Ca_27719	0.735	0.945	32.8125	0.0001	0.0001	True	CDC_Ca_27719	Q8RWG0	Q8RWG0_ARATH	Acyl-CoA N-acyltransferase with RING/FYVE/PHD-type zinc finger domain-containing protein OS=Arabidopsis	GO:0000976; GO:0000977; GO:0003682; GO:0005634; GO:0042393; GO:0045944; GO:0046872
CDC_Ca_28134	0.335	0.7	53.3554	0.0001	0.0001	True	CDC_Ca_28134	A0A178UEK4	A0A178UEK4_ARATH	poly(A)-specific ribonuclease OS=Arabidopsis thaliana OX=3702 GN=AXX17_At5g21570 PE=3 SV=1	GO:0003676; GO:0004535; GO:0005634; GO:0006402; GO:0030014
CDC_Ca_00346	0.205	0.38	14.7987	0.0001	0.0002	True
CDC_Ca_05508	0.565	0.295	29.743	0.0001	0.0001	True
CDC_Ca_10005	0.9	0.66	33.5664	0.0001	0.0001	True
CDC_Ca_13233	0.715	0.965	46.503	0.0001	0.0001	True
CDC_Ca_13934	0.335	0.7	53.3554	0.0001	0.0001	True
CDC_Ca_13935	0.335	0.695	51.8867	0.0001	0.0001	True
CDC_Ca_13951	0.345	0.7	50.5123	0.0001	0.0001	True
CDC_Ca_15122	0.74	0.54	17.3611	0.0001	0.0001	True
CDC_Ca_15123	0.745	0.535	19.1406	0.0001	0.0001	True
CDC_Ca_15124	0.745	0.54	18.2961	0.0001	0.0001	True
CDC_Ca_15293	0.75	0.515	23.7584	0.0001	0.0001	True
CDC_Ca_18758	0.25	0.44	15.9752	0.0001	0.0001	True
CDC_Ca_19461	0.335	0.705	54.8478	0.0001	0.0001	True
CDC_Ca_19483	0.515	0.87	59.1823	0.0001	0.0001	True
CDC_Ca_19821	0.55	0.95	85.3333	0.0001	0.0001	True
CDC_Ca_21075	0.04	0.275	41.6184	0.0001	0.0001	True
CDC_Ca_21081	0.04	0.32	53.1165	0.0001	0.0001	True
CDC_Ca_23679	0.905	0.755	15.9461	0.0001	0.0001	True
CDC_Ca_24701	0.935	0.765	22.6667	0.0001	0.0001	True
CDC_Ca_25538	0.77	0.945	25.0627	0.0001	0.0001	True
CDC_Ca_25919	0.705	0.965	49.0655	0.0001	0.0001	True
CDC_Ca_26225	0.775	0.93	19.1063	0.0001	0.0001	True
CDC_Ca_26228	0.77	0.925	18.5889	0.0001	0.0001	True
CDC_Ca_26964	0.78	0.945	22.9565	0.0001	0.0001	True
CDC_Ca_27819	0.75	0.945	29.4212	0.0001	0.0001	True
CDC_Ca_28224	0.285	0.54	26.8317	0.0001	0.0001	True
desi_Ca_02048.1	0.185	0.05	17.5758	0.0001	0.0001	True
evm.model.chickpea_71380.1Parent=evm.TU.chickpea_71380.1Name=EVM%20prediction%20chickpea_71380.1	0.155	0.51	56.7824	0.0001	0.0001	True
evm.model.chickpea_90499.1Parent=evm.TU.chickpea_90499.1Name=EVM%20prediction%20chickpea_90499.1	0.245	0.525	33.1116	0.0001	0.0001	True
CDC_Ca_05005	0.735	0.595	8.7981	0.003	0.0041	False	CDC_Ca_05005	A0A7G2EDS2	A0A7G2EDS2_ARATH	(thale cress) hypothetical protein OS=Arabidopsis thaliana OX=3702 GN=AT9943_LOCUS9468 PE=4	GO:0003723; GO:0009451; GO:0016020
CDC_Ca_05080	0.035	0.05	0.5529	0.4571	0.6214	False	CDC_Ca_05080	A0A178WG97	A0A178WG97_ARATH	(thale cress) hypothetical protein OS=Arabidopsis thaliana OX=3702 GN=AXX17_At1g62120 PE=4	GO:0016020; GO:0046873
CDC_Ca_08362	0.35	0.485	7.494	0.0062	0.0083	False	CDC_Ca_08362	A0A178UEF1	A0A178UEF1_ARATH	DUF4220 domain-containing protein OS=Arabidopsis thaliana OX=3702 GN=AXX17_At5g43860 PE=4	GO:0016020
CDC_Ca_10024	0.01	0.005	0.3359	0.5622	1	False	CDC_Ca_10024	A0A178UHL1	A0A178UHL1_ARATH	(thale cress) hypothetical protein OS=Arabidopsis thaliana OX=3702 GN=AXX17_At5g08500 PE=4	GO:0005509; GO:0016020
CDC_Ca_10274	0.15	0.12	0.7707	0.38	0.4647	False	CDC_Ca_10274	Q9LJW7	RLP43_ARATH	Receptor-like protein 43 OS=Arabidopsis thaliana OX=3702 GN=RLP43 PE=2 SV=1	GO:0005886
CDC_Ca_12135	0.475	0.58	4.4234	0.0354	0.045	False	CDC_Ca_12135	A0A178WQ40	A0A178WQ40_ARATH	PRA1 family protein OS=Arabidopsis thaliana OX=3702 GN=AXX17_At1g03550 PE=3 SV=1	GO:0005783; GO:0016020; GO:0016192
CDC_Ca_12371	0.14	0.18	1.1905	0.2752	0.3398	False	CDC_Ca_12371	A0A654EN90	A0A654EN90_ARATH	Uncharacterized protein OS=Arabidopsis thaliana OX=3702 GN=AN1_LOCUS5670 PE=3 SV=1	GO:0005886; GO:0005985; GO:0008515
CDC_Ca_12426	0.725	0.595	7.5312	0.0061	0.0082	False	CDC_Ca_12426	A0A654G4S4	A0A654G4S4_ARATH	Topless-related protein 3 OS=Arabidopsis thaliana OX=3702 GN=AN1_LOCUS23441 PE=4 SV=1	GO:0006355; GO:0009791; GO:0048367; GO:0048608
CDC_Ca_15144	0.555	0.695	8.3627	0.0038	0.0052	False	CDC_Ca_15144	A0A5S9WSM8	A0A5S9WSM8_ARATH	RING-type domain-containing protein OS=Arabidopsis thaliana OX=3702 GN=C24_LOCUS5716 PE=4	GO:0016020
CDC_Ca_15495	0.09	0.035	5.1627	0.0231	0.037	False	CDC_Ca_15495	A0A654GB65	A0A654GB65_ARATH	DNA topoisomerase I OS=Arabidopsis thaliana OX=3702 GN=AN1_LOCUS25806 PE=3 SV=1	GO:0003677; GO:0003917; GO:0005634; GO:0005694; GO:0006265
CDC_Ca_16681	0.54	0.38	10.306	0.0013	0.0018	False	CDC_Ca_16681	Q8LEM2	Q8LEM2_ARATH	Aminotransferase-like plant mobile domain-containing protein OS=Arabidopsis thaliana OX=3702 PE=2	GO:0010073
CDC_Ca_18006	0.14	0.1	1.5152	0.2184	0.2814	False	CDC_Ca_18006	Q9C8R1	Q9C8R1_ARATH	Tam1 transposon protein TNP2, putative; 12762-16371 OS=Arabidopsis thaliana OX=3702 GN=T4I21.6 PE=4
CDC_Ca_18712	0.02	0.01	0.6768	0.4107	0.6851	False	CDC_Ca_18712	Q9C8R1	Q9C8R1_ARATH	Tam1 transposon protein TNP2, putative; 12762-16371 OS=Arabidopsis thaliana OX=3702 GN=T4I21.6 PE=4
CDC_Ca_20371	0.615	0.74	7.1512	0.0075	0.0101	False	CDC_Ca_20371	A0A5S9XK44	A0A5S9XK44_ARATH	Clp R domain-containing protein OS=Arabidopsis thaliana OX=3702 GN=C24_LOCUS15496 PE=4 SV=1
CDC_Ca_20446	0.475	0.585	4.8575	0.0275	0.0353	False	CDC_Ca_20446	A0A178UGK3	A0A178UGK3_ARATH	(thale cress) hypothetical protein OS=Arabidopsis thaliana OX=3702 GN=AXX17_At5g11910 PE=4	GO:0003723; GO:0005634
CDC_Ca_20449	0.005	0	1.0025	0.3167	1	False	CDC_Ca_20449	A0A178UCE3	A0A178UCE3_ARATH	CPK34 OS=Arabidopsis thaliana OX=3702 GN=AXX17_At5g19250 PE=4 SV=1	GO:0004672; GO:0005509; GO:0005524; GO:0006468
CDC_Ca_21072	0.585	0.71	6.8458	0.0089	0.0119	False	CDC_Ca_21072	A0A5S9WG30	A0A5S9WG30_ARATH	Major facilitator superfamily (MFS) profile domain-containing protein OS=Arabidopsis thaliana	GO:0016020; GO:0022857
CDC_Ca_23144	0.005	0.01	0.3359	0.5622	1	False	CDC_Ca_23144	Q9C8R1	Q9C8R1_ARATH	Tam1 transposon protein TNP2, putative; 12762-16371 OS=Arabidopsis thaliana OX=3702 GN=T4I21.6 PE=4
CDC_Ca_23699	0.01	0.015	0.2025	0.6527	1	False	CDC_Ca_23699	A0A7G2EZP0	A0A7G2EZP0_ARATH	(thale cress) hypothetical protein OS=Arabidopsis thaliana OX=3702 GN=AT9943_LOCUS16188 PE=3
CDC_Ca_25766	0.035	0.01	2.8417	0.0918	0.1747	False	CDC_Ca_25766	Q9C6V0	Q9C6V0_ARATH	En/Spm-like transposon protein, putative OS=Arabidopsis thaliana OX=3702 GN=F27M3_21 PE=4 SV=1
CDC_Ca_26896	0.47	0.39	2.6112	0.1061	0.1297	False	CDC_Ca_26896	Q9C8R1	Q9C8R1_ARATH	Tam1 transposon protein TNP2, putative; 12762-16371 OS=Arabidopsis thaliana OX=3702 GN=T4I21.6 PE=4
CDC_Ca_26997	0.12	0.08	1.7778	0.1824	0.2431	False	CDC_Ca_26997	Q9C8R1	Q9C8R1_ARATH	Tam1 transposon protein TNP2, putative; 12762-16371 OS=Arabidopsis thaliana OX=3702 GN=T4I21.6 PE=4
CDC_Ca_27071	0.485	0.6	5.3285	0.021	0.0271	False	CDC_Ca_27071	Q9C8R1	Q9C8R1_ARATH	Tam1 transposon protein TNP2, putative; 12762-16371 OS=Arabidopsis thaliana OX=3702 GN=T4I21.6 PE=4
CDC_Ca_27817	0.26	0.37	5.6077	0.0179	0.0236	False	CDC_Ca_27817	Q9LKR5	Q9LKR5_ARATH	T26D3.7 protein OS=Arabidopsis thaliana OX=3702 GN=T26D3.7 PE=4 SV=1
Cr_Cr_03828.1_v2	0.055	0.02	3.3939	0.0654	0.1116	False	Cr_Cr_03828.1_v2	A0A178WA43	A0A178WA43_ARATH	(thale cress) hypothetical protein OS=Arabidopsis thaliana OX=3702 GN=AXX17_At1g14040 PE=3	GO:0008654; GO:0016020; GO:0016780
Cr_Cr_05939.1_v2	0.005	0	1.0025	0.3167	1	False	Cr_Cr_05939.1_v2	A0A178VL74	A0A178VL74_ARATH	(thale cress) hypothetical protein OS=Arabidopsis thaliana OX=3702 GN=AXX17_At3g11580 PE=4	GO:0016020
Cr_Cr_14648.1_v2	0	0.03	6.0914	0.0136	0.0301	False	Cr_Cr_14648.1_v2	A0A654G099	A0A654G099_ARATH	AP2/ERF domain-containing protein OS=Arabidopsis thaliana OX=3702 GN=AN1_LOCUS21957 PE=4 SV=1	GO:0003677; GO:0003700; GO:0005634
Cr_Cr_15498.1_v2	0.1	0.07	1.1572	0.2821	0.3703	False	Cr_Cr_15498.1_v2	A0A654FP46	A0A654FP46_ARATH	Protein RALF-like 31 OS=Arabidopsis thaliana OX=3702 GN=AN1_LOCUS18010 PE=3 SV=1	GO:0005576
Cr_Cr_15499.1_v2	0.1	0.06	2.1739	0.1404	0.1964	False	Cr_Cr_15499.1_v2	A0A5S9Y4V1	A0A5S9Y4V1_ARATH	Polygalacturonase OS=Arabidopsis thaliana OX=3702 GN=C24_LOCUS22388 PE=3 SV=1	GO:0004650; GO:0005975
Cr_Cr_20518.1_v2	0.025	0.05	1.7316	0.1882	0.2924	False	Cr_Cr_20518.1_v2	A0A7G2F7I4	A0A7G2F7I4_ARATH	(thale cress) hypothetical protein OS=Arabidopsis thaliana OX=3702 GN=AT9943_LOCUS18870 PE=4
Cr_Cr_21878.1_v2	0.005	0	1.0025	0.3167	1	False	Cr_Cr_21878.1_v2	A0A178V5I0	A0A178V5I0_ARATH	1-deoxy-D-xylulose-5-phosphate synthase OS=Arabidopsis thaliana OX=3702 GN=AXX17_At4g18200	GO:0008661; GO:0009228; GO:0016114; GO:0046872; GO:0052865
Cr_Cr_25597.1_v2	0	0.02	4.0404	0.0444	0.1231	False	Cr_Cr_25597.1_v2	Q9M1C6	Q9M1C6_ARATH	Uncharacterized protein T2O9.150 OS=Arabidopsis thaliana OX=3702 GN=T2O9.150 PE=4 SV=1	GO:0003676; GO:0008270; GO:0015074
desi_Ca_30310.1	0.135	0.085	2.5536	0.11	0.1497	False	desi_Ca_30310.1	Q9M2D1	Q9M2D1_ARATH	Copia-type polyprotein OS=Arabidopsis thaliana OX=3702 GN=T20K12.230 PE=4 SV=1	GO:0003676; GO:0008270; GO:0015074
CDC_Ca_13581	0.35	0.24	5.818	0.0159	0.0211	False
CDC_Ca_13897	0.395	0.485	3.2873	0.0698	0.0867	False
CDC_Ca_13945	0.005	0	1.0025	0.3167	1	False
CDC_Ca_14173	0.615	0.74	7.1512	0.0075	0.0101	False
CDC_Ca_14180	0.45	0.555	4.4101	0.0357	0.0454	False
CDC_Ca_14196	0.615	0.745	7.7665	0.0053	0.0072	False
CDC_Ca_14790	0.33	0.485	9.9506	0.0016	0.0022	False
CDC_Ca_14823	0.435	0.535	4.0036	0.0454	0.0572	False
CDC_Ca_15436	0.515	0.64	6.4039	0.0114	0.015	False
CDC_Ca_15569	0.21	0.255	1.1348	0.2868	0.3437	False
CDC_Ca_16571	0.45	0.555	4.4101	0.0357	0.0454	False
CDC_Ca_17258	0.53	0.635	4.5334	0.0332	0.0424	False
CDC_Ca_17331	0.065	0.105	2.0572	0.1515	0.209	False
CDC_Ca_17833	0.725	0.58	9.2726	0.0023	0.0032	False
CDC_Ca_18919	0.575	0.73	10.5957	0.0011	0.0016	False
CDC_Ca_18938	0.125	0.085	1.7026	0.192	0.2534	False
CDC_Ca_19829	0.12	0.04	8.6957	0.0032	0.005	False
CDC_Ca_20860	0.54	0.68	8.2388	0.0041	0.0056	False
CDC_Ca_21224	0.015	0.035	1.641	0.2002	0.3375	False
CDC_Ca_21324	0.465	0.585	5.7744	0.0163	0.0212	False
CDC_Ca_22256	0.015	0.01	0.2025	0.6527	1	False
CDC_Ca_23169	0.47	0.585	5.3061	0.0213	0.0274	False
CDC_Ca_23293	0.47	0.585	5.3061	0.0213	0.0274	False
CDC_Ca_23870	0.04	0.02	1.3746	0.241	0.3803	False
CDC_Ca_24122	0.03	0.015	1.023	0.3118	0.5028	False
CDC_Ca_24577	0.465	0.57	4.4154	0.0356	0.0452	False
CDC_Ca_25505	0.1	0.075	0.7828	0.3763	0.4795	False
CDC_Ca_25509	0.06	0.045	0.4523	0.5012	0.6549	False
CDC_Ca_25842	0.45	0.555	4.4101	0.0357	0.0454	False
CDC_Ca_26039	0.375	0.48	4.5047	0.0338	0.0431	False
CDC_Ca_26735	0.6	0.5	4.0404	0.0444	0.056	False
CDC_Ca_26974	0.005	0.02	1.8228	0.177	0.3719	False
CDC_Ca_27761	0.585	0.455	6.7708	0.0093	0.0123	False
Cr_Cr_11249.1_v2	0.525	0.415	4.8575	0.0275	0.0353	False
Cr_Cr_22318.1_v2	0.015	0.02	0.1454	0.703	1	False
desi_Ca_11852.1	0.54	0.445	3.6108	0.0574	0.0717	False
desi_Ca_11899.1	0.53	0.415	5.3061	0.0213	0.0274	False
desi_Ca_30050.1	0.2	0.255	1.7213	0.1895	0.2329	False
evm.model.chickpea_107890.1Parent=evm.TU.chickpea_107890.1Name=EVM%20prediction%20chickpea_107890.1	0.005	0	1.0025	0.3167	1	False
evm.model.chickpea_121711.1Parent=evm.TU.chickpea_121711.1Name=EVM%20prediction%20chickpea_121711.1	0	0.02	4.0404	0.0444	0.1231	False
evm.model.chickpea_15591.1Parent=evm.TU.chickpea_15591.1Name=EVM%20prediction%20chickpea_15591.1	0.015	0	3.0227	0.0821	0.2481	False
evm.model.chickpea_15708.1Parent=evm.TU.chickpea_15708.1Name=EVM%20prediction%20chickpea_15708.1	0	0.015	3.0227	0.0821	0.2481	False
evm.model.chickpea_165515.1Parent=evm.TU.chickpea_165515.1Name=EVM%20prediction%20chickpea_165515.1	0	0.005	1.0025	0.3167	1	False
evm.model.chickpea_180302.1Parent=evm.TU.chickpea_180302.1Name=EVM%20prediction%20chickpea_180302.1	0.01	0	2.0101	0.1563	0.4987	False
evm.model.chickpea_185279.1Parent=evm.TU.chickpea_185279.1Name=EVM%20prediction%20chickpea_185279.1	0.01	0.02	0.6768	0.4107	0.6851	False
evm.model.chickpea_1948.1Parent=evm.TU.chickpea_1948.1Name=EVM%20prediction%20chickpea_1948.1	0.01	0	2.0101	0.1563	0.4987	False
evm.model.chickpea_195608.1Parent=evm.TU.chickpea_195608.1Name=EVM%20prediction%20chickpea_195608.1	0	0.02	4.0404	0.0444	0.1231	False
evm.model.chickpea_210612.1Parent=evm.TU.chickpea_210612.1Name=EVM%20prediction%20chickpea_210612.1	0.005	0	1.0025	0.3167	1	False
evm.model.chickpea_26311.1Parent=evm.TU.chickpea_26311.1Name=EVM%20prediction%20chickpea_26311.1	0	0.02	4.0404	0.0444	0.1231	False
evm.model.chickpea_306912.1Parent=evm.TU.chickpea_306912.1Name=EVM%20prediction%20chickpea_306912.1	0.005	0	1.0025	0.3167	1	False
evm.model.chickpea_331331.1Parent=evm.TU.chickpea_331331.1Name=EVM%20prediction%20chickpea_331331.1	0.005	0	1.0025	0.3167	1	False
evm.model.chickpea_332261.1Parent=evm.TU.chickpea_332261.1Name=EVM%20prediction%20chickpea_332261.1	0.01	0	2.0101	0.1563	0.4987	False
evm.model.chickpea_43316.1Parent=evm.TU.chickpea_43316.1Name=EVM%20prediction%20chickpea_43316.1	0.005	0	1.0025	0.3167	1	False
evm.model.chickpea_47901.1Parent=evm.TU.chickpea_47901.1Name=EVM%20prediction%20chickpea_47901.1	0.01	0	2.0101	0.1563	0.4987	False
evm.model.chickpea_55974.1Parent=evm.TU.chickpea_55974.1Name=EVM%20prediction%20chickpea_55974.1	0.01	0	2.0101	0.1563	0.4987	False
evm.model.chickpea_70180.1Parent=evm.TU.chickpea_70180.1Name=EVM%20prediction%20chickpea_70180.1	0	0.005	1.0025	0.3167	1	False
evm.model.chickpea_78230.1Parent=evm.TU.chickpea_78230.1Name=EVM%20prediction%20chickpea_78230.1	0.005	0	1.0025	0.3167	1	False
evm.model.chickpea_78660.1Parent=evm.TU.chickpea_78660.1Name=EVM%20prediction%20chickpea_78660.1	0	0.005	1.0025	0.3167	1	False
evm.model.chickpea_80987.1Parent=evm.TU.chickpea_80987.1Name=EVM%20prediction%20chickpea_80987.1	0.015	0.025	0.5102	0.4751	0.7238	False
evm.model.Cre_13123.1Parent=evm.TU.Cre_13123.1Name=EVM%20prediction%20Cre_13123.1	0.15	0.21	2.439	0.1183	0.1519	False
evm.model.Cre_33688.1Parent=evm.TU.Cre_33688.1Name=EVM%20prediction%20Cre_33688.1	0.29	0.365	2.554	0.11	0.1357	False
evm.model.Cre_36462.1Parent=evm.TU.Cre_36462.1Name=EVM%20prediction%20Cre_36462.1	0	0.01	2.0101	0.1563	0.4987	False

## Sheet: STable4
Supplementary Table 4: Gene count in wild accessions and its subgroups
Accession	Genes present	Wild type	Origin	SubGroup
ICC20176	19759	Cicer cuneatum	East Africa	Group1
ICC20175	19816	Cicer cuneatum	East Africa	Group1
ICC20209	19867	Cicer cuneatum	East Africa	Group1
ICC20215	20804	Cicer cuneatum	East Africa	Group1
ICC17116	21130	Cicer yamashitae	Central Asia	Group1
ICC17329	21178	Cicer judaicum	Mediterranean	Group1
ICC17117	21226	Cicer yamashitae	Central Asia	Group1
ICC17118	21361	Cicer yamashitae	Central Asia	Group1
ICC20203	21496	Cicer yamashitae	Central Asia	Group1
ICC17259	21528	Cicer yamashitae	Central Asia	Group1
ICC17279	21597	Cicer yamashitae	Central Asia	Group1
ICC17187	21716	Cicer bijugum	Middle East	Group1
ICC17345	21782	Cicer pinnatifidum	Middle East	Group1
ICC17122	21855	Cicer bijugum	Middle East	Group1
ICC17157	21887	Cicer bijugum	Middle East	Group1
ICC17125	22090	Cicer bijugum	Middle East	Group1
ICC17151	22194	Cicer judaicum	Middle East	Group1
ICC17300	22223	Cicer bijugum	Middle East	Group1
ICC17156	22239	Cicer bijugum	Middle East	Group1
ICC17150	22245	Cicer judaicum	Middle East	Group1
ICC20168	22273	Cicer pinnatifidum	Middle East	Group1
ICC17206	22310	Cicer bijugum	Middle East	Group1
ICC17324	22324	Cicer judaicum	Middle East	Group1
ICC20223	22356	Cicer bijugum	Middle East	Group1
ICC17315	22359	Cicer pinnatifidum	East Africa	Group1
ICC17342	22372	Cicer judaicum	Others	Group1
ICC17322	22379	Cicer pinnatifidum	Middle East	Group1
ICC17149	22382	Cicer judaicum	Middle East	Group1
ICC17321	22402	Cicer judaicum	Middle East	Group1
ICC17153	22405	Cicer pinnatifidum	Middle East	Group1
ICC17152	22416	Cicer pinnatifidum	Middle East	Group1
ICC20166	22421	Cicer bijugum	Middle East	Group1
ICC20167	22427	Cicer bijugum	Middle East	Group1
ICC20169	22435	Cicer judaicum	Middle East	Group1
ICC17325	22438	Cicer judaicum	Middle East	Group1
ICC17317	22446	Cicer judaicum	Middle East	Group1
ICC17294	22459	Cicer bijugum	Middle East	Group1
ICC17334	22468	Cicer judaicum	Middle East	Group1
ICC20234	22473	Cicer bijugum	Middle East	Group1
ICC17205	22490	Cicer judaicum	Middle East	Group1
ICC17201	22491	Cicer pinnatifidum	Middle East	Group1
ICC17210	22499	Cicer pinnatifidum	Middle East	Group1
ICC20220	22505	Cicer bijugum	Middle East	Group1
ICC17260	22513	Cicer judaicum	Middle East	Group1
ICC17195	22516	Cicer judaicum	Middle East	Group1
ICC20198	22524	Cicer bijugum	Middle East	Group1
ICC17155	22525	Cicer pinnatifidum	Middle East	Group1
ICC17328	22530	Cicer bijugum	Middle East	Group1
ICC17299	22531	Cicer bijugum	Middle East	Group1
ICC17327	22539	Cicer bijugum	Middle East	Group1
ICC17292	22546	Cicer bijugum	Middle East	Group1
ICC17295	22550	Cicer bijugum	Middle East	Group1
ICC17194	22570	Cicer judaicum	Middle East	Group1
ICC17311	22577	Cicer pinnatifidum	Middle East	Group1
ICC20191	22577	Cicer bijugum	Middle East	Group1
ICC17191	22578	Cicer judaicum	Middle East	Group1
ICC17192	22580	Cicer judaicum	Middle East	Group1
ICC17204	22587	Cicer judaicum	South Asia	Group1
ICC17316	22590	Cicer judaicum	East Africa	Group1
ICC17304	22591	Cicer bijugum	Middle East	Group1
ICC20212	22592	Cicer judaicum	Middle East	Group1
ICC20219	22593	Cicer bijugum	Middle East	Group1
ICC17196	22595	Cicer judaicum	Middle East	Group1
ICC20188	22596	Cicer bijugum	Middle East	Group1
ICC17291	22607	Cicer bijugum	Middle East	Group1
ICC20202	22622	Cicer bijugum	Middle East	Group1
ICC20205	22627	Cicer pinnatifidum	East Africa	Group1
ICC17296	22630	Cicer bijugum	Middle East	Group1
ICC17200	22635	Cicer pinnatifidum	Middle East	Group1
ICC20233	22642	Cicer bijugum	Others	Group1
ICC17323	22644	Cicer judaicum	Middle East	Group1
ICC17330	22647	Cicer judaicum	Middle East	Group1
ICC17198	22651	Cicer judaicum	Middle East	Group1
ICC17212	22653	Cicer judaicum	Middle East	Group1
ICC17293	22656	Cicer bijugum	Middle East	Group1
ICC17207	22667	Cicer judaicum	Middle East	Group1
ICC17288	22667	Cicer bijugum	Middle East	Group1
ICC20177	22667	Cicer bijugum	Middle East	Group1
ICC17274	22668	Cicer judaicum	Middle East	Group1
ICC17301	22672	Cicer bijugum	Middle East	Group1
ICC17297	22677	Cicer bijugum	Middle East	Group1
ICC17209	22681	Cicer pinnatifidum	Middle East	Group1
ICC20238	22682	Cicer pinnatifidum	Others	Group1
ICC20173	22684	Cicer judaicum	Middle East	Group1
ICC17203	22685	Cicer pinnatifidum	Middle East	Group1
ICC17344	22688	Cicer pinnatifidum	Middle East	Group1
ICC20207	22693	Cicer judaicum	Middle East	Group1
ICC17314	22697	Cicer judaicum	Central Asia	Group1
ICC17208	22699	Cicer judaicum	Middle East	Group1
ICC17305	22708	Cicer bijugum	Middle East	Group1
ICC20204	22711	Cicer judaicum	Middle East	Group1
ICC17287	22714	Cicer judaicum	Middle East	Group1
ICC17341	22716	Cicer judaicum	Middle East	Group1
ICC17318	22719	Cicer judaicum	Middle East	Group1
ICC17197	22720	Cicer judaicum	Middle East	Group1
ICC20214	22720	Cicer pinnatifidum	Middle East	Group1
ICC17290	22721	Cicer bijugum	Middle East	Group1
ICC17338	22725	Cicer judaicum	Middle East	Group1
ICC17340	22729	Cicer judaicum	Middle East	Group1
ICC17343	22731	Cicer pinnatifidum	Middle East	Group1
ICC20224	22731	Cicer bijugum	Middle East	Group1
ICC17284	22732	Cicer judaicum	Middle East	Group1
ICC20239	22732	Cicer pinnatifidum	Others	Group1
ICC17298	22734	Cicer bijugum	Middle East	Group1
ICC17193	22736	Cicer judaicum	Middle East	Group1
ICC17312	22737	Cicer pinnatifidum	Middle East	Group1
ICC17346	22737	Cicer pinnatifidum	Middle East	Group1
ICC17271	22743	Cicer judaicum	Middle East	Group1
ICC20210	22750	Cicer bijugum	Middle East	Group1
ICC17275	22752	Cicer judaicum	Middle East	Group1
ICC17332	22755	Cicer judaicum	Middle East	Group1
ICC17269	22773	Cicer pinnatifidum	Middle East	Group1
ICC20206	22774	Cicer judaicum	Middle East	Group1
ICC20196	22779	Cicer bijugum	Middle East	Group1
ICC17335	22781	Cicer judaicum	Middle East	Group1
ICC20246	22781	Cicer pinnatifidum	Others	Group1
ICC20226	22783	Cicer judaicum	Others	Group1
ICC17303	22788	Cicer pinnatifidum	Middle East	Group1
ICC17333	22788	Cicer judaicum	Middle East	Group1
ICC17283	22789	Cicer judaicum	Middle East	Group1
ICC17277	22794	Cicer judaicum	Middle East	Group1
ICC20228	22796	Cicer pinnatifidum	Middle East	Group1
ICC17339	22801	Cicer judaicum	Middle East	Group1
ICC20208	22804	Cicer judaicum	Middle East	Group1
ICC17286	22820	Cicer pinnatifidum	Middle East	Group1
ICC17313	22822	Cicer pinnatifidum	Middle East	Group1
ICC20171	22823	Cicer pinnatifidum	Middle East	Group1
ICC17308	22829	Cicer bijugum	Middle East	Group1
ICC17307	22835	Cicer bijugum	Middle East	Group1
ICC20172	22836	Cicer pinnatifidum	Middle East	Group1
ICC17306	22844	Cicer pinnatifidum	Middle East	Group1
ICC17309	22844	Cicer pinnatifidum	Middle East	Group1
ICC20241	22847	Cicer pinnatifidum	Others	Group1
ICC20227	22849	Cicer pinnatifidum	Middle East	Group1
ICC17199	22853	Cicer judaicum	Middle East	Group1
ICC17320	22854	Cicer judaicum	Middle East	Group1
ICC17268	22879	Cicer judaicum	Middle East	Group1
ICC17331	22884	Cicer judaicum	Middle East	Group1
ICC17189	22886	Cicer judaicum	Middle East	Group1
ICC17280	22887	Cicer judaicum	Central Asia	Group1
ICC17282	22889	Cicer judaicum	Middle East	Group1
ICC17190	22894	Cicer judaicum	Middle East	Group1
ICC17310	22894	Cicer pinnatifidum	Middle East	Group1
ICC20240	22895	Cicer pinnatifidum	Others	Group1
ICC17302	22896	Cicer bijugum	Middle East	Group1
ICC17273	22901	Cicer judaicum	Middle East	Group1
ICC17337	22904	Cicer judaicum	Middle East	Group1
ICC20213	22909	Cicer pinnatifidum	Middle East	Group1
ICC17336	22912	Cicer judaicum	Middle East	Group1
ICC17278	22924	Cicer pinnatifidum	Others	Group1
ICC17276	22926	Cicer pinnatifidum	Middle East	Group1
ICC20211	22930	Cicer judaicum	Middle East	Group1
ICC20237	22943	Cicer judaicum	Middle East	Group1
ICC17188	22955	Cicer judaicum	Middle East	Group1
ICC17285	23039	Cicer judaicum	Middle East	Group1
ICC20197	23147	Cicer judaicum	Middle East	Group1
IG73071	27085	Cicer reticulatum	Middle East	Group2
ICC20242	27093	Cicer echinospermum	Others	Group2
ICC20244	27122	Cicer echinospermum	Middle East	Group2
ICC20218	27148	Cicer echinospermum	Middle East	Group2
ICC20216	27187	Cicer echinospermum	Middle East	Group2
ICC20221	27219	Cicer echinospermum	Middle East	Group2
ICC17159	27221	Cicer echinospermum	Middle East	Group2
ICC17124	27235	Cicer reticulatum	Middle East	Group2
ICC20190	27276	Cicer echinospermum	Middle East	Group2
ICC20174	27280	Cicer echinospermum	Middle East	Group2
ICC17263	27406	Cicer reticulatum	Middle East	Group2
ICC17266	27411	Cicer reticulatum	Middle East	Group2
ICC20170	27431	Cicer reticulatum	Middle East	Group2
ICC20243	27491	Cicer reticulatum	Others	Group2
ICC17347	27496	Cicer reticulatum	Middle East	Group2
ICC17264	27506	Cicer reticulatum	Middle East	Group2
ICC20230	27506	Cicer reticulatum	Others	Group2
ICC17272	27516	Cicer reticulatum	Middle East	Group2
ICC17262	27527	Cicer reticulatum	Middle East	Group2
ICC20193	27527	Cicer reticulatum	Middle East	Group2
ICC20195	27528	Cicer reticulatum	Middle East	Group2
ICC20235	27540	Cicer reticulatum	Middle East	Group2
ICC20194	27542	Cicer reticulatum	Middle East	Group2
ICC17270	27546	Cicer reticulatum	Middle East	Group2
ICC17123	27550	Cicer reticulatum	Middle East	Group2
ICC17267	27557	Cicer reticulatum	Middle East	Group2
ICC20225	27579	Cicer reticulatum	Middle East	Group2
ICC20245	27580	Cicer reticulatum	Others	Group2
IG73076	27581	Cicer reticulatum	Middle East	Group2
ICC20187	27591	Cicer reticulatum	Middle East	Group2
ICC20185	27592	Cicer reticulatum	Middle East	Group2
ICC20183	27595	Cicer reticulatum	Middle East	Group2
ICC20186	27607	Cicer reticulatum	Middle East	Group2
ICC17121	27611	Cicer reticulatum	Middle East	Group2
ICC17265	27641	Cicer reticulatum	Middle East	Group2
IG70020	27798	Cicer reticulatum	Middle East	Group2
ICC20192	28111	Cicer echinospermum	Middle East	Group2

## Sheet: STable5
Supplementary Table 5: Significant markers showing the MTA's
ChickpeaType	Chromosome	Position	Alleles	Trait	Method	MarkerType
Desi	Ca5	29147799	C/T	DTF	FarmCPU	SNP
Desi	Ca6	39401570	G/T	DTF	FarmCPU	SNP
Desi	Ca7	39561807	T/C	DTF	FarmCPU	SNP
Desi	Ca8	3245765	G/T	DTF	FarmCPU	SNP
Desi	Ca1	15862451	P/A	DTM	FarmCPU	gPAV
Kabuli	Ca1	46868999	P/A	DTM	MLM	gPAV
Desi	Ca2	10889311	A/C	DTM	FarmCPU	SNP
Desi	Ca5	29147799	C/T	DTM	FarmCPU	SNP
Desi	Ca5	30697227	P/A	DTM	FarmCPU	gPAV
Desi	Ca6	1369962	T/C	DTM	FarmCPU	SNP
Desi	Ca6	28332462	ATT	DTM	FarmCPU	Indel
Desi	Ca6	44977301	A/G	DTM	FarmCPU	SNP
Desi	Ca7	601647	C/T	DTM	FarmCPU	SNP
Desi	Ca7	8834934	P/A	DTM	FarmCPU	gPAV
Desi	Ca7	26757238	T/C	DTM	FarmCPU	SNP
Desi	Ca7	35430574	A/G	DTM	FarmCPU	SNP
Desi	Ca7	45377742	G/T	DTM	FarmCPU	SNP
Desi	Ca7	47111303	P/A	DTM	FarmCPU	gPAV
Desi	Ca1	21788384	G/A	HSW	FarmCPU	SNP
Desi	Ca3	21482632	TAAG	HSW	FarmCPU	Indel
Desi	Ca3	21741769	T/C	HSW	FarmCPU	SNP
Desi	Ca3	25811598	ACAATCGATTTGC	HSW	FarmCPU	Indel
Desi	Ca3	29422076	T/C	HSW	FarmCPU	SNP
Desi	Ca4	29911306	TCACAAG	HSW	FarmCPU	Indel
Desi	Ca4	47374070	G/A	HSW	FarmCPU	SNP
Desi	Ca5	28786364	TC	HSW	FarmCPU	Indel
Desi	Ca8	13766972	T/A	HSW	FarmCPU	SNP
Desi	Ca1	27107180	A/G	PH	FarmCPU	SNP
Desi	Ca3	24956337	G/A	PH	FarmCPU	SNP
Desi	Ca4	10678568	A/G	PH	FarmCPU	SNP
Desi	Ca4	27261560	A/T	PH	FarmCPU	SNP
Desi	Ca7	257967	G/A	PH	FarmCPU	SNP
Desi	Ca7	45113887	T/C	PH	FarmCPU	SNP
Desi	Ca7	48730841	T/C	PH	FarmCPU	SNP
Desi	Ca8	6602607	C/T	PH	FarmCPU	SNP
Kabuli	Ca5	16829816	P/A	YPP	MLM	gPAV
Kabuli	Ca5	26886335	P/A	YPP	MLM	gPAV
Kabuli	Ca5	34494766	P/A	YPP	MLM	gPAV
Kabuli	Ca8	13369288	P/A	YPP	MLM	gPAV
PAV	Presence Absence Variation
P/A	Presence/Absence
DTM	days to maturity (days)
HSW	hundred-seed weight (gm)
PH	plant height (cm)
YPP	yield per plant (gm)
DTF	days to flowering (days)

## Sheet: STable6
Supplementary Table 6: Phenotypic variance explained for traits associated SNP markers
SNP	CHROM	POS	MAF	PVE	Trait	ChickpeaType
Ca1-26071934	Ca1	26071934	0.0622	0.0111	BSB	Desi
Ca1-40329939	Ca1	40329939	0.034	69.7218	BSB	Desi
Ca2-29470737	Ca2	29470737	0.0076	23.2249	BSB	Desi
Ca3-482785	Ca3	482785	0.0882	0.0103	BSB	Desi
Ca4-1726610	Ca4	1726610	0.0126	38.3105	BSB	Desi
Ca4-1867491	Ca4	1867491	0.0276	82.6433	BSB	Desi
Ca4-36633627	Ca4	36633627	0.0051	98.5216	BSB	Desi
Ca4-48724738	Ca4	48724738	0.3529	0.007	BSB	Desi
Ca5-37820610	Ca5	37820610	0.3315	0.0124	BSB	Desi
Ca6-17917500	Ca6	17917500	0.3737	0.042	BSB	Desi
Ca7-37296462	Ca7	37296462	0.3157	0.0397	BSB	Desi
Ca4-48628224	Ca4	48628224	0.0256	80.3214	DTF	Desi
Ca5-37108395	Ca5	37108395	0.0055	91.5177	DTF	Desi
Ca6-18960339	Ca6	18960339	0.02	63.1117	DTF	Desi
Ca6-18965912	Ca6	18965912	0.0206	64.9653	DTF	Desi
Ca6-18974294	Ca6	18974294	0.0177	55.9849	DTF	Desi
Ca6-20596730	Ca6	20596730	0.0176	55.6743	DTF	Desi
Ca6-20622300	Ca6	20622300	0.0154	48.8241	DTF	Desi
Ca6-20886344	Ca6	20886344	0.0162	51.3187	DTF	Desi
Ca6-20889241	Ca6	20889241	0.0151	47.8876	DTF	Desi
Ca6-21044690	Ca6	21044690	0.0153	48.512	DTF	Desi
Ca6-21077761	Ca6	21077761	0.0152	48.1998	DTF	Desi
Ca6-26899925	Ca6	26899925	0.0278	96.5052	DTF	Desi
Ca7-28324337	Ca7	28324337	0.025	77.5329	DTF	Desi
Ca7-28369302	Ca7	28369302	0.0317	97.6362	DTF	Desi
Ca7-28370625	Ca7	28370625	0.0281	86.8699	DTF	Desi
Ca7-28392476	Ca7	28392476	0.0256	79.3449	DTF	Desi
Ca7-28458743	Ca7	28458743	0.0253	78.4392	DTF	Desi
Ca7-28501826	Ca7	28501826	0.0256	79.3449	DTF	Desi
Ca7-29240808	Ca7	29240808	0.0312	96.1458	DTF	Desi
Ca7-30252167	Ca7	30252167	0.0251	77.8351	DTF	Desi
Ca7-30376688	Ca7	30376688	0.0256	79.3449	DTF	Desi
Ca7-30743233	Ca7	30743233	0.0253	78.4392	DTF	Desi
Ca7-30743234	Ca7	30743234	0.0253	78.4392	DTF	Desi
Ca7-30936782	Ca7	30936782	0.0255	79.043	DTF	Desi
Ca7-30993355	Ca7	30993355	0.0184	57.4505	DTF	Desi
Ca8-37224	Ca8	37224	0.0307	94.6538	DTF	Desi
Ca1-4739208	Ca1	4739208	0.0317	7.9031	DTM	Kabuli
Ca1-4819295	Ca1	4819295	0.0319	7.9513	DTM	Kabuli
Ca5-29147799	Ca5	29147799	0.4515	13.3791	DTM	Desi
Ca6-39401570	Ca6	39401570	0.4553	50.588	DTM	Desi
Ca7-39561807	Ca7	39561807	0.4709	3.6816	DTM	Desi
Ca8-3245765	Ca8	3245765	0.0389	7.7479	DTM	Desi
Ca2-10889311	Ca2	10889311	0.0847	1.5005	HSW	Desi
Ca5-22252082	Ca5	22252082	0.3775	3.418	HSW	Kabuli
Ca5-29147799	Ca5	29147799	0.4515	34.0167	HSW	Desi
Ca5-39088541	Ca5	39088541	0.0425	6.7504	HSW	Kabuli
Ca6-1369962	Ca6	1369962	0.5	62.4013	HSW	Desi
Ca6-44977301	Ca6	44977301	0.115	5.4658	HSW	Desi
Ca7-26757238	Ca7	26757238	0.0775	4.169	HSW	Desi
Ca7-35430574	Ca7	35430574	0.0275	21.57	HSW	Desi
Ca7-45377742	Ca7	45377742	0.106	3.1061	HSW	Desi
Ca7-601647	Ca7	601647	0.0536	3.373	HSW	Desi
Ca8-1194886	Ca8	1194886	0.4975	6.1966	HSW	Kabuli
Ca1-21788384	Ca1	21788384	0.0747	2.9937	PH	Desi
Ca3-21741769	Ca3	21741769	0.1534	12.7386	PH	Desi
Ca3-29422076	Ca3	29422076	0.1516	7.4989	PH	Desi
Ca4-47374070	Ca4	47374070	0.0969	12.8761	PH	Desi
Ca8-13766972	Ca8	13766972	0.3462	29.3453	PH	Desi
Ca1-16086269	Ca1	16086269	0.1035	12.7094	PPP	Kabuli
Ca1-16086915	Ca1	16086915	0.1061	12.9909	PPP	Kabuli
Ca1-16087227	Ca1	16087227	0.1075	13.1417	PPP	Kabuli
Ca1-16089626	Ca1	16089626	0.1041	12.7745	PPP	Kabuli
Ca1-16089977	Ca1	16089977	0.101	14.3245	PPP	Kabuli
Ca1-16091449	Ca1	16091449	0.1015	12.4916	PPP	Kabuli
Ca1-16091465	Ca1	16091465	0.1015	12.4916	PPP	Kabuli
Ca1-16091537	Ca1	16091537	0.1055	12.9261	PPP	Kabuli
Ca1-16091687	Ca1	16091687	0.1091	13.3134	PPP	Kabuli
Ca1-16091907	Ca1	16091907	0.1117	13.5909	PPP	Kabuli
Ca1-16091908	Ca1	16091908	0.1117	13.5909	PPP	Kabuli
Ca1-16091995	Ca1	16091995	0.1111	13.527	PPP	Kabuli
Ca1-16092010	Ca1	16092010	0.1122	13.644	PPP	Kabuli
Ca1-16092062	Ca1	16092062	0.1055	12.9261	PPP	Kabuli
Ca1-16092079	Ca1	16092079	0.1071	13.0987	PPP	Kabuli
Ca1-16092080	Ca1	16092080	0.1071	13.0987	PPP	Kabuli
Ca1-16092442	Ca1	16092442	0.108	13.1954	PPP	Kabuli
Ca1-16093143	Ca1	16093143	0.0944	13.0755	PPP	Kabuli
Ca1-16096809	Ca1	16096809	0.1046	12.8287	PPP	Kabuli
Ca1-16096822	Ca1	16096822	0.0944	11.7096	PPP	Kabuli
Ca1-16096875	Ca1	16096875	0.0964	11.9313	PPP	Kabuli
Ca1-16097393	Ca1	16097393	0.1057	12.9477	PPP	Kabuli
Ca1-16098221	Ca1	16098221	0.1061	12.9909	PPP	Kabuli
Ca1-16098418	Ca1	16098418	0.0985	12.1629	PPP	Kabuli
Ca1-16106277	Ca1	16106277	0.1062	13.0017	PPP	Kabuli
Ca1-16106447	Ca1	16106447	0.1096	16.0608	PPP	Kabuli
Ca4-28563595	Ca4	28563595	0.1277	27.3325	PPP	Kabuli
Ca1-27107180	Ca1	27107180	0.4335	24.77	PW	Desi
Ca3-24956337	Ca3	24956337	0.3157	4.5628	PW	Desi
Ca4-10678568	Ca4	10678568	0.2727	1.6797	PW	Desi
Ca4-27261560	Ca4	27261560	0.048	4.4541	PW	Desi
Ca7-257967	Ca7	257967	0.1528	40.9592	PW	Desi
Ca7-45113887	Ca7	45113887	0.1024	5.5297	PW	Desi
Ca8-6602607	Ca8	6602607	0.1352	1.8764	PW	Desi
Ca3-26065429	Ca3	26065429	0.2565	19.0403	SPP	Desi
Ca3-4295865	Ca3	4295865	0.0092	0.6102	SPP	Desi
Ca4-2217130	Ca4	2217130	0.0412	0.0752	SPP	Kabuli
Ca4-41659515	Ca4	41659515	0.2778	0.0025	SPP	Desi
Ca4-8332383	Ca4	8332383	0.0227	11.3095	SPP	Desi
Ca5-17570491	Ca5	17570491	0.2211	12.5678	SPP	Desi
Ca6-22337728	Ca6	22337728	0.0251	0.0445	SPP	Kabuli
Ca6-35841283	Ca6	35841283	0.1142	0.0036	SPP	Desi
Ca7-13100429	Ca7	13100429	0.1304	0.0015	SPP	Desi
Ca7-21728188	Ca7	21728188	0.2652	0.0067	SPP	Kabuli
Ca7-35124517	Ca7	35124517	0.1878	14.067	SPP	Desi
Ca7-3531454	Ca7	3531454	0.1236	11.1061	SPP	Desi
Ca8-5447954	Ca8	5447954	0.0703	13.3246	SPP	Desi
Ca6-47340394	Ca6	47340394	0.0209	48.0547	TB	Kabuli
Ca1-735741	Ca1	735741	0.0226	21.981	YPP	Kabuli
Ca1-735773	Ca1	735773	0.025	15.8625	YPP	Kabuli
Ca1-735776	Ca1	735776	0.025	15.8625	YPP	Kabuli
Ca1-735880	Ca1	735880	0.0253	16.0479	YPP	Kabuli
Ca1-735881	Ca1	735881	0.0253	16.0479	YPP	Kabuli
Ca1-735905	Ca1	735905	0.0201	12.8175	YPP	Kabuli
Ca1-735907	Ca1	735907	0.0201	12.8175	YPP	Kabuli
Ca1-735910	Ca1	735910	0.0201	12.8175	YPP	Kabuli
Ca1-735943	Ca1	735943	0.0251	15.9243	YPP	Kabuli
Ca1-735977	Ca1	735977	0.0251	15.9243	YPP	Kabuli
Ca1-736158	Ca1	736158	0.0253	16.0479	YPP	Kabuli
Ca1-736198	Ca1	736198	0.025	15.8625	YPP	Kabuli
Ca1-736229	Ca1	736229	0.025	15.8625	YPP	Kabuli
Ca1-736234	Ca1	736234	0.0251	15.9243	YPP	Kabuli
Ca1-736638	Ca1	736638	0.0259	16.4184	YPP	Kabuli
Ca1-736671	Ca1	736671	0.025	15.8625	YPP	Kabuli
Ca1-736679	Ca1	736679	0.025	15.8625	YPP	Kabuli
Ca1-736695	Ca1	736695	0.0254	16.1097	YPP	Kabuli
Ca1-737074	Ca1	737074	0.0255	16.1714	YPP	Kabuli
Ca1-737106	Ca1	737106	0.0256	16.2332	YPP	Kabuli
Ca1-737218	Ca1	737218	0.0255	16.1714	YPP	Kabuli
Ca1-737340	Ca1	737340	0.0259	16.4184	YPP	Kabuli
Ca1-737383	Ca1	737383	0.0256	16.2332	YPP	Kabuli
Ca1-737388	Ca1	737388	0.0254	16.1097	YPP	Kabuli
Ca1-737752	Ca1	737752	0.023	22.3608	YPP	Kabuli
Ca1-738075	Ca1	738075	0.0254	16.1097	YPP	Kabuli
Ca1-738287	Ca1	738287	0.0204	13.0048	YPP	Kabuli
Ca1-738551	Ca1	738551	0.0251	15.9243	YPP	Kabuli
Ca1-738704	Ca1	738704	0.0254	16.1097	YPP	Kabuli
Ca1-738887	Ca1	738887	0.0253	16.0479	YPP	Kabuli
Ca1-738966	Ca1	738966	0.025	15.8625	YPP	Kabuli
Ca1-739110	Ca1	739110	0.0253	16.0479	YPP	Kabuli
Ca1-739185	Ca1	739185	0.0254	16.1097	YPP	Kabuli
Ca1-739193	Ca1	739193	0.0255	16.1714	YPP	Kabuli
Ca1-739324	Ca1	739324	0.0251	15.9243	YPP	Kabuli
Ca1-739361	Ca1	739361	0.025	15.8625	YPP	Kabuli
Ca1-739537	Ca1	739537	0.0254	16.1097	YPP	Kabuli
Ca1-739801	Ca1	739801	0.0254	16.1097	YPP	Kabuli
Ca1-739810	Ca1	739810	0.0253	16.0479	YPP	Kabuli
Ca1-739858	Ca1	739858	0.0254	16.1097	YPP	Kabuli
Ca1-739999	Ca1	739999	0.0253	16.0479	YPP	Kabuli
Ca1-740047	Ca1	740047	0.0251	15.9243	YPP	Kabuli
Ca1-740057	Ca1	740057	0.025	15.8625	YPP	Kabuli
Ca1-740129	Ca1	740129	0.0251	15.9243	YPP	Kabuli
Ca1-740147	Ca1	740147	0.0251	15.9243	YPP	Kabuli
Ca1-740239	Ca1	740239	0.0251	15.9243	YPP	Kabuli
Ca1-740242	Ca1	740242	0.0251	15.9243	YPP	Kabuli
Ca1-740252	Ca1	740252	0.025	15.8625	YPP	Kabuli
Ca1-740276	Ca1	740276	0.025	15.8625	YPP	Kabuli
Ca1-740301	Ca1	740301	0.025	15.8625	YPP	Kabuli
Ca1-740346	Ca1	740346	0.0251	15.9243	YPP	Kabuli
Ca1-740419	Ca1	740419	0.0228	14.4992	YPP	Kabuli
Ca1-740520	Ca1	740520	0.0228	14.4992	YPP	Kabuli
Ca1-740533	Ca1	740533	0.0254	16.1097	YPP	Kabuli
Ca1-740558	Ca1	740558	0.0255	16.1714	YPP	Kabuli
Ca1-740564	Ca1	740564	0.0255	16.1714	YPP	Kabuli
Ca1-740640	Ca1	740640	0.0225	14.3128	YPP	Kabuli
Ca1-740671	Ca1	740671	0.0226	14.375	YPP	Kabuli
Ca1-740794	Ca1	740794	0.0253	16.0479	YPP	Kabuli
Ca1-740815	Ca1	740815	0.0254	16.1097	YPP	Kabuli
Ca1-740873	Ca1	740873	0.0262	16.6034	YPP	Kabuli
Ca1-741018	Ca1	741018	0.0299	18.8762	YPP	Kabuli
Ca1-741021	Ca1	741021	0.0307	19.3652	YPP	Kabuli
Ca1-741212	Ca1	741212	0.0262	16.6034	YPP	Kabuli
Ca1-741514	Ca1	741514	0.0259	16.4184	YPP	Kabuli
Ca1-741535	Ca1	741535	0.026	16.4801	YPP	Kabuli
Ca1-741689	Ca1	741689	0.0251	15.9243	YPP	Kabuli
Ca1-741745	Ca1	741745	0.0253	16.0479	YPP	Kabuli
Ca1-741802	Ca1	741802	0.0203	12.9424	YPP	Kabuli
Ca1-742026	Ca1	742026	0.0258	16.3566	YPP	Kabuli
Ca1-742043	Ca1	742043	0.0259	16.4184	YPP	Kabuli
Ca1-742373	Ca1	742373	0.0255	16.1714	YPP	Kabuli
Ca1-742623	Ca1	742623	0.0258	16.3566	YPP	Kabuli
Ca1-742742	Ca1	742742	0.0254	16.1097	YPP	Kabuli
Ca1-742760	Ca1	742760	0.0251	15.9243	YPP	Kabuli
Ca1-742997	Ca1	742997	0.025	15.8625	YPP	Kabuli
Ca1-743158	Ca1	743158	0.0253	16.0479	YPP	Kabuli
Ca1-743218	Ca1	743218	0.0251	15.9243	YPP	Kabuli
Ca1-743399	Ca1	743399	0.0251	15.9243	YPP	Kabuli
Ca1-743481	Ca1	743481	0.0253	16.0479	YPP	Kabuli
Ca1-743498	Ca1	743498	0.0251	15.9243	YPP	Kabuli
Ca1-743508	Ca1	743508	0.0251	15.9243	YPP	Kabuli
Ca1-743807	Ca1	743807	0.0256	16.2332	YPP	Kabuli
Ca1-743841	Ca1	743841	0.0254	16.1097	YPP	Kabuli
Ca1-743928	Ca1	743928	0.025	15.8625	YPP	Kabuli
Ca1-744300	Ca1	744300	0.0253	16.0479	YPP	Kabuli
Ca1-744366	Ca1	744366	0.0254	16.1097	YPP	Kabuli
Ca1-744467	Ca1	744467	0.0251	15.9243	YPP	Kabuli
Ca1-744492	Ca1	744492	0.025	15.8625	YPP	Kabuli
Ca1-744599	Ca1	744599	0.0265	16.7884	YPP	Kabuli
Ca1-745101	Ca1	745101	0.0251	15.9243	YPP	Kabuli
Ca1-745164	Ca1	745164	0.0253	16.0479	YPP	Kabuli
Ca1-745560	Ca1	745560	0.0253	16.0479	YPP	Kabuli
Ca1-745722	Ca1	745722	0.0253	16.0479	YPP	Kabuli
Ca1-746660	Ca1	746660	0.0255	16.1714	YPP	Kabuli
Ca1-746664	Ca1	746664	0.0254	16.1097	YPP	Kabuli
Ca1-746723	Ca1	746723	0.0259	16.4184	YPP	Kabuli
Ca1-746778	Ca1	746778	0.0258	16.3566	YPP	Kabuli
Ca1-746803	Ca1	746803	0.0254	16.1097	YPP	Kabuli
Ca1-746820	Ca1	746820	0.0258	16.3566	YPP	Kabuli
Ca1-747007	Ca1	747007	0.0256	16.2332	YPP	Kabuli
Ca1-747021	Ca1	747021	0.0259	16.4184	YPP	Kabuli
Ca1-747123	Ca1	747123	0.0259	16.4184	YPP	Kabuli
Ca1-747163	Ca1	747163	0.0254	16.1097	YPP	Kabuli
Ca1-747385	Ca1	747385	0.0255	16.1714	YPP	Kabuli
Ca1-747679	Ca1	747679	0.0256	16.2332	YPP	Kabuli
Ca1-747685	Ca1	747685	0.0254	16.1097	YPP	Kabuli
Ca1-747763	Ca1	747763	0.0251	15.9243	YPP	Kabuli
Ca1-748257	Ca1	748257	0.026	16.4801	YPP	Kabuli
Ca1-748378	Ca1	748378	0.0251	15.9243	YPP	Kabuli
Ca1-748602	Ca1	748602	0.0251	15.9243	YPP	Kabuli
Ca1-748666	Ca1	748666	0.0251	15.9243	YPP	Kabuli
Ca1-748711	Ca1	748711	0.0253	16.0479	YPP	Kabuli
Ca1-748779	Ca1	748779	0.0253	16.0479	YPP	Kabuli
Ca1-748997	Ca1	748997	0.0251	15.9243	YPP	Kabuli
Ca1-749028	Ca1	749028	0.0251	15.9243	YPP	Kabuli
Ca1-749091	Ca1	749091	0.025	15.8625	YPP	Kabuli
Ca1-749117	Ca1	749117	0.025	15.8625	YPP	Kabuli
Ca1-749133	Ca1	749133	0.0253	16.0479	YPP	Kabuli
Ca1-749134	Ca1	749134	0.0254	16.1097	YPP	Kabuli
Ca1-749185	Ca1	749185	0.0251	15.9243	YPP	Kabuli
Ca1-749198	Ca1	749198	0.0253	16.0479	YPP	Kabuli
Ca1-749241	Ca1	749241	0.025	15.8625	YPP	Kabuli
Ca1-749248	Ca1	749248	0.025	15.8625	YPP	Kabuli
Ca1-749497	Ca1	749497	0.025	15.8625	YPP	Kabuli
Ca1-749737	Ca1	749737	0.0259	16.4184	YPP	Kabuli
Ca1-749767	Ca1	749767	0.0267	16.9116	YPP	Kabuli
Ca1-749822	Ca1	749822	0.0269	17.0348	YPP	Kabuli
Ca1-749873	Ca1	749873	0.0269	17.0348	YPP	Kabuli
Ca1-749915	Ca1	749915	0.0281	17.7727	YPP	Kabuli
Ca1-749973	Ca1	749973	0.0279	17.6499	YPP	Kabuli
Ca1-749982	Ca1	749982	0.0282	17.8341	YPP	Kabuli
Ca1-750085	Ca1	750085	0.0231	14.6855	YPP	Kabuli
Ca1-750693	Ca1	750693	0.0258	16.3566	YPP	Kabuli
Ca1-750841	Ca1	750841	0.0256	16.2332	YPP	Kabuli
Ca1-750949	Ca1	750949	0.0232	14.7476	YPP	Kabuli
Ca1-751198	Ca1	751198	0.0228	14.4992	YPP	Kabuli
Ca1-751247	Ca1	751247	0.0253	16.0479	YPP	Kabuli
Ca1-751328	Ca1	751328	0.0251	15.9243	YPP	Kabuli
Ca1-751331	Ca1	751331	0.0251	15.9243	YPP	Kabuli
Ca1-751381	Ca1	751381	0.0251	15.9243	YPP	Kabuli
Ca1-751404	Ca1	751404	0.025	15.8625	YPP	Kabuli
Ca1-751421	Ca1	751421	0.025	15.8625	YPP	Kabuli
Ca1-751463	Ca1	751463	0.0226	14.375	YPP	Kabuli
Ca1-751501	Ca1	751501	0.0253	16.0479	YPP	Kabuli
Ca1-751512	Ca1	751512	0.0251	15.9243	YPP	Kabuli
Ca1-751585	Ca1	751585	0.0253	16.0479	YPP	Kabuli
Ca1-751773	Ca1	751773	0.0226	14.375	YPP	Kabuli
Ca1-751781	Ca1	751781	0.0228	14.4992	YPP	Kabuli
Ca1-751792	Ca1	751792	0.0227	14.4371	YPP	Kabuli
Ca1-751879	Ca1	751879	0.0258	16.3566	YPP	Kabuli
Ca1-751942	Ca1	751942	0.0258	16.3566	YPP	Kabuli
Ca1-752373	Ca1	752373	0.0266	16.85	YPP	Kabuli
Ca1-752380	Ca1	752380	0.0276	17.4655	YPP	Kabuli
Ca1-752718	Ca1	752718	0.0262	16.6034	YPP	Kabuli
Ca1-752918	Ca1	752918	0.0267	16.9116	YPP	Kabuli
Ca1-752961	Ca1	752961	0.0267	16.9116	YPP	Kabuli
Ca1-754076	Ca1	754076	0.0253	16.0479	YPP	Kabuli
Ca1-754187	Ca1	754187	0.0251	15.9243	YPP	Kabuli
Ca1-754188	Ca1	754188	0.0251	15.9243	YPP	Kabuli
Ca1-754736	Ca1	754736	0.0256	16.2332	YPP	Kabuli
Ca1-754756	Ca1	754756	0.0258	16.3566	YPP	Kabuli
Ca1-755056	Ca1	755056	0.0254	16.1097	YPP	Kabuli
Ca1-755107	Ca1	755107	0.0256	16.2332	YPP	Kabuli
Ca1-756195	Ca1	756195	0.026	16.4801	YPP	Kabuli
Ca1-756229	Ca1	756229	0.0259	16.4184	YPP	Kabuli
Ca1-756238	Ca1	756238	0.0255	16.1714	YPP	Kabuli
Ca1-756248	Ca1	756248	0.0253	16.0479	YPP	Kabuli
Ca1-756268	Ca1	756268	0.0251	15.9243	YPP	Kabuli
Ca1-756299	Ca1	756299	0.0256	16.2332	YPP	Kabuli
Ca1-756356	Ca1	756356	0.0205	13.0673	YPP	Kabuli
Ca1-756362	Ca1	756362	0.0204	13.0048	YPP	Kabuli
Ca1-756368	Ca1	756368	0.0203	12.9424	YPP	Kabuli
Ca1-756376	Ca1	756376	0.0203	12.9424	YPP	Kabuli
Ca1-756405	Ca1	756405	0.0202	12.88	YPP	Kabuli
Ca1-756754	Ca1	756754	0.0251	15.9243	YPP	Kabuli
Ca1-756755	Ca1	756755	0.0251	15.9243	YPP	Kabuli
Ca1-756771	Ca1	756771	0.0255	16.1714	YPP	Kabuli
Ca1-756855	Ca1	756855	0.0253	16.0479	YPP	Kabuli
Ca1-756876	Ca1	756876	0.0253	16.0479	YPP	Kabuli
Ca1-756883	Ca1	756883	0.0254	16.1097	YPP	Kabuli
Ca1-757441	Ca1	757441	0.0254	16.1097	YPP	Kabuli
Ca1-757455	Ca1	757455	0.0256	16.2332	YPP	Kabuli
Ca1-784917	Ca1	784917	0.0312	12.8637	YPP	Kabuli
Ca1-784925	Ca1	784925	0.0311	12.8238	YPP	Kabuli
Ca1-785016	Ca1	785016	0.0312	12.8637	YPP	Kabuli
Ca1-8439624	Ca1	8439624	0.4538	0.1323	YPP	Desi
Ca2-30670433	Ca2	30670433	0.1347	0.2016	YPP	Desi
Ca4-8765117	Ca4	8765117	0.3575	0.4713	YPP	Desi
Ca5-3993248	Ca5	3993248	0.148	0.1354	YPP	Desi
Ca6-47340394	Ca6	47340394	0.0209	46.8198	YPP	Kabuli
BSB	basal secondary branches
DTF	days to flowering (days)
DTM	days to maturity (days)
HSW	hundred-seed weight (gm)
PH	plant height (cm)
PPP	pods per plant
PW	plant width (cm)
SPP	seeds per plant
TB	total biomass (gm)
YPP	yield per plant (gm)

## Sheet: STable7
Supplementary Table 7: High and low fixation index (Fst) of chickpea genes
High Fst genes
GeneID	Coordinates/orientations	UniRef90_Annotations	Cross_Ref	Entry_Name	Protein names	Gene Names	Organism	Gene Ontology (GO)	Gene Ontology IDs	Gene Ontology (biological process)	Gene Ontology (cellular component)	Gene Ontology (molecular function)
CDC_Ca_00021	CDC_Ca1:241243:244297:-	UniRef90_A0A1S2X983 Leucine-rich repeat receptor-like serine/threonine-protein	https://www.ebi.ac.uk/QuickGO/annotations?geneProductId=A0A1S2X983	A0A1S2X983	Leucine-rich repeat receptor-like serine/threonine-protein kinase BAM3	LOC101496787	Cicer arietinum (Chickpea) (Garbanzo)	membrane [GO:0016020]; ATP binding [GO:0005524]; protein kinase activity [GO:0004672]; phosphorylation [GO:0016310]	GO:0004672; GO:0005524; GO:0016020; GO:0016310	phosphorylation [GO:0016310]	membrane [GO:0016020]	ATP binding [GO:0005524]; protein kinase activity [GO:0004672]
CDC_Ca_00094	CDC_Ca1:755160:757888:-	UniRef90_A0A1S3EIS3 Bidirectional sugar transporter SWEET n=1	https://www.ebi.ac.uk/QuickGO/annotations?geneProductId=A0A1S3EIS3	A0A1S3EIS3	Bidirectional sugar transporter SWEET	LOC101498095	Cicer arietinum (Chickpea) (Garbanzo)	plasma membrane [GO:0005886]; sugar transmembrane transporter activity [GO:0051119]	GO:0005886; GO:0051119	plasma membrane [GO:0005886]	sugar transmembrane transporter activity [GO:0051119]
CDC_Ca_00134	CDC_Ca1:1081619:1087531:-	UniRef90_A0A2Z6MLA5 Peptidase C14 caspase domain-containing protein	https://www.ebi.ac.uk/QuickGO/annotations?geneProductId=A0A2Z6MLA5	A0A2Z6MLA5
CDC_Ca_00224	CDC_Ca1:1781026:1784303:+	UniRef90_I1ME85 RING-type domain-containing protein n=31 Tax=Fabaceae	https://www.ebi.ac.uk/QuickGO/annotations?geneProductId=I1ME85	I1ME85
CDC_Ca_00226	CDC_Ca1:1791428:1793493:-	UniRef90_A0A1S2XC67 B-like cyclin n=2 Tax=Cicer arietinum TaxID=3827	https://www.ebi.ac.uk/QuickGO/annotations?geneProductId=A0A1S2XC67	A0A1S2XC67	B-like cyclin	LOC101493767	Cicer arietinum (Chickpea) (Garbanzo)	cell cycle [GO:0007049]; cell division [GO:0051301]	GO:0007049; GO:0051301	cell cycle [GO:0007049]; cell division [GO:0051301]
CDC_Ca_00229	CDC_Ca1:1811976:1814428:+	UniRef90_A0A1S3E7Q5 Equilibrative nucleotide transporter 3-like	https://www.ebi.ac.uk/QuickGO/annotations?geneProductId=A0A1S3E7Q5	A0A1S3E7Q5	Equilibrative nucleotide transporter 3-like isoform X3	LOC101494927	Cicer arietinum (Chickpea) (Garbanzo)	membrane [GO:0016020]; nucleoside transmembrane transporter activity [GO:0005337]	GO:0005337; GO:0016020	membrane [GO:0016020]	nucleoside transmembrane transporter activity [GO:0005337]
CDC_Ca_00230	CDC_Ca1:1823782:1829360:+	UniRef90_A0A3Q7XQF1 Lysine-specific demethylase JMJ25-like n=1	https://www.ebi.ac.uk/QuickGO/annotations?geneProductId=A0A3Q7XQF1	A0A3Q7XQF1	Lysine-specific demethylase JMJ25-like	LOC101508582	Cicer arietinum (Chickpea) (Garbanzo)	nucleus [GO:0005634]; histone H3K9 demethylase activity [GO:0032454]	GO:0005634; GO:0032454	nucleus [GO:0005634]	histone H3K9 demethylase activity [GO:0032454]
CDC_Ca_00231	CDC_Ca1:1831451:1834813:-	UniRef90_A0A1S2XC70 Uncharacterized aarF domain-containing protein	https://www.ebi.ac.uk/QuickGO/annotations?geneProductId=A0A1S2XC70	A0A1S2XC70	Uncharacterized aarF domain-containing protein kinase 2	LOC101495478	Cicer arietinum (Chickpea) (Garbanzo)	membrane [GO:0016020]; kinase activity [GO:0016301]; phosphorylation [GO:0016310]	GO:0016020; GO:0016301; GO:0016310	phosphorylation [GO:0016310]	membrane [GO:0016020]	kinase activity [GO:0016301]
CDC_Ca_00234	CDC_Ca1:1863423:1863686:+	UniRef90_I3SRP7 Wound-responsive family protein n=1 Tax=Medicago	https://www.ebi.ac.uk/QuickGO/annotations?geneProductId=I3SRP7	I3SRP7
CDC_Ca_00238	CDC_Ca1:1900469:1905255:+	UniRef90_A0A1S2XBJ8 Nuclear intron maturase 4, mitochondrial	https://www.ebi.ac.uk/QuickGO/annotations?geneProductId=A0A1S2XBJ8	A0A1S2XBJ8	Nuclear intron maturase 4, mitochondrial	LOC101498197	Cicer arietinum (Chickpea) (Garbanzo)	mitochondrion [GO:0005739]; mRNA processing [GO:0006397]	GO:0005739; GO:0006397	mRNA processing [GO:0006397]	mitochondrion [GO:0005739]
CDC_Ca_00241	CDC_Ca1:1931506:1935532:+	UniRef90_A0A1S2XC76 Sphingosine kinase 1 isoform X1 n=2 Tax=Cicer	https://www.ebi.ac.uk/QuickGO/annotations?geneProductId=A0A1S2XC76	A0A1S2XC76	sphingosine kinase (EC 2.7.1.91)	LOC101499291	Cicer arietinum (Chickpea) (Garbanzo)	ATP binding [GO:0005524]; D-erythro-sphingosine kinase activity [GO:0017050]; phosphorylation [GO:0016310]; sphingolipid metabolic process [GO:0006665]	GO:0005524; GO:0006665; GO:0016310; GO:0017050	phosphorylation [GO:0016310]; sphingolipid metabolic process [GO:0006665]	ATP binding [GO:0005524]; D-erythro-sphingosine kinase activity [GO:0017050]
CDC_Ca_00245	CDC_Ca1:1965098:1966012:+	UniRef90_G7ILD5 Syntaxin of plants 122 protein n=14 Tax=50 kb	https://www.ebi.ac.uk/QuickGO/annotations?geneProductId=G7ILD5	G7ILD5
CDC_Ca_00250	CDC_Ca1:1995579:1998527:-	UniRef90_A0A1S2X9N1 Quinone oxidoreductase PIG3-like n=1 Tax=Cicer	https://www.ebi.ac.uk/QuickGO/annotations?geneProductId=A0A1S2X9N1	A0A1S2X9N1	Quinone oxidoreductase PIG3-like	LOC101501836	Cicer arietinum (Chickpea) (Garbanzo)	oxidoreductase activity [GO:0016491]	GO:0016491	oxidoreductase activity [GO:0016491]
CDC_Ca_00284	CDC_Ca1:2267751:2269721:+	UniRef90_A0A1S3E0W9 Acetolactate synthase n=7 Tax=IRL clade TaxID=2233839	https://www.ebi.ac.uk/QuickGO/annotations?geneProductId=A0A1S3E0W9	A0A1S3E0W9	Acetolactate synthase (EC 2.2.1.6)	LOC101513951	Cicer arietinum (Chickpea) (Garbanzo)	acetolactate synthase activity [GO:0003984]; flavin adenine dinucleotide binding [GO:0050660]; magnesium ion binding [GO:0000287]; thiamine pyrophosphate binding [GO:0030976]; isoleucine biosynthetic process [GO:0009097]; response to herbicide [GO:0009635]; valine biosynthetic process [GO:0009099]	GO:0000287; GO:0003984; GO:0009097; GO:0009099; GO:0009635; GO:0030976; GO:0050660	isoleucine biosynthetic process [GO:0009097]; response to herbicide [GO:0009635]; valine biosynthetic process [GO:0009099]	acetolactate synthase activity [GO:0003984]; flavin adenine dinucleotide binding [GO:0050660]; magnesium ion binding [GO:0000287]; thiamine pyrophosphate binding [GO:0030976]
CDC_Ca_00315	CDC_Ca1:2521559:2527503:+	UniRef90_A0A1S3EGU2 Transcriptional corepressor LEUNIG-like isoform	https://www.ebi.ac.uk/QuickGO/annotations?geneProductId=A0A1S3EGU2	A0A1S3EGU2	Transcriptional corepressor LEUNIG-like isoform X1	LOC101511468	Cicer arietinum (Chickpea) (Garbanzo)	transcription corepressor activity [GO:0003714]	GO:0003714	transcription corepressor activity [GO:0003714]
CDC_Ca_00316	CDC_Ca1:2536963:2539071:+	UniRef90_A0A371G9H4 40S ribosomal protein S6 (Fragment) n=1 Tax=Mucuna	https://www.ebi.ac.uk/QuickGO/annotations?geneProductId=A0A371G9H4	A0A371G9H4
CDC_Ca_00317	CDC_Ca1:2542242:2543014:+	UniRef90_A0A1S2X9S4 Uncharacterized protein ECU03_1610 isoform	https://www.ebi.ac.uk/QuickGO/annotations?geneProductId=A0A1S2X9S4	A0A1S2X9S4	Uncharacterized protein ECU03_1610 isoform X1	LOC101500567	Cicer arietinum (Chickpea) (Garbanzo)
CDC_Ca_00320	CDC_Ca1:2602369:2604388:+	UniRef90_A0A1S2X9S6 Squamosa promoter-binding-like protein n=1	https://www.ebi.ac.uk/QuickGO/annotations?geneProductId=A0A1S2X9S6	A0A1S2X9S6	Squamosa promoter-binding-like protein	LOC101501522	Cicer arietinum (Chickpea) (Garbanzo)	nucleus [GO:0005634]; DNA binding [GO:0003677]; DNA-binding transcription factor activity [GO:0003700]; metal ion binding [GO:0046872]; flower development [GO:0009908]	GO:0003677; GO:0003700; GO:0005634; GO:0009908; GO:0046872	flower development [GO:0009908]	nucleus [GO:0005634]	DNA binding [GO:0003677]; DNA-binding transcription factor activity [GO:0003700]; metal ion binding [GO:0046872]
CDC_Ca_00321	CDC_Ca1:2607169:2612360:-	UniRef90_A0A1S2XBS5 Glyoxysomal processing protease, glyoxysomal	https://www.ebi.ac.uk/QuickGO/annotations?geneProductId=A0A1S2XBS5	A0A1S2XBS5	Glyoxysomal processing protease, glyoxysomal	LOC101501837	Cicer arietinum (Chickpea) (Garbanzo)	peroxisome [GO:0005777]; serine-type endopeptidase activity [GO:0004252]; protein processing [GO:0016485]	GO:0004252; GO:0005777; GO:0016485	protein processing [GO:0016485]	peroxisome [GO:0005777]	serine-type endopeptidase activity [GO:0004252]
CDC_Ca_00322	CDC_Ca1:2619742:2620699:-	UniRef90_A0A3Q7K7E5 Dormancy-associated protein 1-like n=1 Tax=Cicer	https://www.ebi.ac.uk/QuickGO/annotations?geneProductId=A0A3Q7K7E5	A0A3Q7K7E5	Dormancy-associated protein 1-like	LOC101502583	Cicer arietinum (Chickpea) (Garbanzo)
CDC_Ca_00324	CDC_Ca1:2627359:2632317:-	UniRef90_A0A1S2X9S8 Pinin isoform X1 n=2 Tax=Cicer arietinum	https://www.ebi.ac.uk/QuickGO/annotations?geneProductId=A0A1S2X9S8	A0A1S2X9S8	Pinin isoform X1	LOC101503101	Cicer arietinum (Chickpea) (Garbanzo)	DNA binding [GO:0003677]; metal ion binding [GO:0046872]	GO:0003677; GO:0046872	DNA binding [GO:0003677]; metal ion binding [GO:0046872]
CDC_Ca_00325	CDC_Ca1:2637545:2642843:+	UniRef90_G7ISE3 Putative non-specific serine/threonine protein	https://www.ebi.ac.uk/QuickGO/annotations?geneProductId=G7ISE3	G7ISE3
CDC_Ca_00362	CDC_Ca1:2982001:2985372:-	UniRef90_A0A1S2XCJ7 Glutamate receptor n=1 Tax=Cicer arietinum	https://www.ebi.ac.uk/QuickGO/annotations?geneProductId=A0A1S2XCJ7	A0A1S2XCJ7	Glutamate receptor	LOC101492454	Cicer arietinum (Chickpea) (Garbanzo)	membrane [GO:0016020]; ligand-gated monoatomic ion channel activity [GO:0015276]	GO:0015276; GO:0016020	membrane [GO:0016020]	ligand-gated monoatomic ion channel activity [GO:0015276]
CDC_Ca_00377	CDC_Ca1:3087793:3089001:-	UniRef90_UPI00224CD44B 40S ribosomal protein S27 n=2 Tax=cellular	https://www.ebi.ac.uk/QuickGO/annotations?geneProductId=UPI00224CD44B	UPI00224CD44B
CDC_Ca_00378	CDC_Ca1:3091267:3092844:-	UniRef90_A0A1S2XBX9 Phospholipase A1 n=1 Tax=Cicer arietinum	https://www.ebi.ac.uk/QuickGO/annotations?geneProductId=A0A1S2XBX9	A0A1S2XBX9	Phospholipase A1 (EC 3.1.1.-)	LOC101498307	Cicer arietinum (Chickpea) (Garbanzo)	phospholipase A1 activity [GO:0008970]; lipid catabolic process [GO:0016042]	GO:0008970; GO:0016042	lipid catabolic process [GO:0016042]	phospholipase A1 activity [GO:0008970]
CDC_Ca_00379	CDC_Ca1:3099904:3103417:+	UniRef90_A0A2Z6LMY6 SGNH hydrolase-type esterase domain-containing	https://www.ebi.ac.uk/QuickGO/annotations?geneProductId=A0A2Z6LMY6	A0A2Z6LMY6
CDC_Ca_00412	CDC_Ca1:3401513:3406784:-	UniRef90_A0A1S2X9X8 Cellulose synthase n=2 Tax=Cicer arietinum	https://www.ebi.ac.uk/QuickGO/annotations?geneProductId=A0A1S2X9X8	A0A1S2X9X8	Cellulose synthase (EC 2.4.1.12)	LOC101510081	Cicer arietinum (Chickpea) (Garbanzo)	plasma membrane [GO:0005886]; cellulose synthase (UDP-forming) activity [GO:0016760]; metal ion binding [GO:0046872]; cell wall organization [GO:0071555]; cellulose biosynthetic process [GO:0030244]	GO:0005886; GO:0016760; GO:0030244; GO:0046872; GO:0071555	cell wall organization [GO:0071555]; cellulose biosynthetic process [GO:0030244]	plasma membrane [GO:0005886]	cellulose synthase (UDP-forming) activity [GO:0016760]; metal ion binding [GO:0046872]
CDC_Ca_00467	CDC_Ca1:3851742:3857196:-	UniRef90_A0A371FH88 Auxin response factor (Fragment) n=4 Tax=Phaseoleae	https://www.ebi.ac.uk/QuickGO/annotations?geneProductId=A0A371FH88	A0A371FH88
CDC_Ca_00533	CDC_Ca1:4479342:4482283:-	UniRef90_A0A1S2XC91 Uncharacterized protein LOC101497645 isoform	https://www.ebi.ac.uk/QuickGO/annotations?geneProductId=A0A1S2XC91	A0A1S2XC91	Uncharacterized protein LOC101497645 isoform X1	LOC101497645	Cicer arietinum (Chickpea) (Garbanzo)
CDC_Ca_00555	CDC_Ca1:4715466:4724391:-	UniRef90_A0A0D2ZQ93 procollagen-proline 4-dioxygenase n=2 Tax=Brassica	https://www.ebi.ac.uk/QuickGO/annotations?geneProductId=A0A0D2ZQ93	A0A0D2ZQ93
CDC_Ca_00561	CDC_Ca1:4767537:4769629:-	UniRef90_A0A1S2XAH7 Uncharacterized protein LOC101497549 isoform	https://www.ebi.ac.uk/QuickGO/annotations?geneProductId=A0A1S2XAH7	A0A1S2XAH7	Uncharacterized protein LOC101497549 isoform X1	LOC101497549	Cicer arietinum (Chickpea) (Garbanzo)	catalytic activity [GO:0003824]	GO:0003824	catalytic activity [GO:0003824]
CDC_Ca_00562	CDC_Ca1:4779836:4783224:-	UniRef90_A0A1S3E0J8 E3 ubiquitin-protein ligase RF298 isoform	https://www.ebi.ac.uk/QuickGO/annotations?geneProductId=A0A1S3E0J8	A0A1S3E0J8	E3 ubiquitin-protein ligase RF298 isoform X1	LOC101506451	Cicer arietinum (Chickpea) (Garbanzo)
CDC_Ca_00563	CDC_Ca1:4790454:4791641:+	UniRef90_B7FMS7 Cox19-like CHCH family protein n=1 Tax=Medicago	https://www.ebi.ac.uk/QuickGO/annotations?geneProductId=B7FMS7	B7FMS7
CDC_Ca_00634	CDC_Ca1:5485743:5494822:+	UniRef90_A0A1S2XD88 Uncharacterized protein LOC101502269 isoform	https://www.ebi.ac.uk/QuickGO/annotations?geneProductId=A0A1S2XD88	A0A1S2XD88	Uncharacterized protein LOC101502269 isoform X2	LOC101502269	Cicer arietinum (Chickpea) (Garbanzo)	nucleus [GO:0005634]	GO:0005634	nucleus [GO:0005634]
CDC_Ca_00638	CDC_Ca1:5531973:5532464:+	UniRef90_A0A1S2XCH7 Uncharacterized protein LOC101503430 n=1	https://www.ebi.ac.uk/QuickGO/annotations?geneProductId=A0A1S2XCH7	A0A1S2XCH7	Uncharacterized protein LOC101503430	LOC101503430	Cicer arietinum (Chickpea) (Garbanzo)	leaf senescence [GO:0010150]	GO:0010150	leaf senescence [GO:0010150]
CDC_Ca_00697	CDC_Ca1:6119789:6126864:+	UniRef90_A0A1S2XDE3 Tonoplast dicarboxylate transporter n=1 Tax=Cicer	https://www.ebi.ac.uk/QuickGO/annotations?geneProductId=A0A1S2XDE3	A0A1S2XDE3	Tonoplast dicarboxylate transporter	LOC101495362	Cicer arietinum (Chickpea) (Garbanzo)	membrane [GO:0016020]; malate transmembrane transporter activity [GO:0015140]	GO:0015140; GO:0016020	membrane [GO:0016020]	malate transmembrane transporter activity [GO:0015140]
CDC_Ca_00698	CDC_Ca1:6130235:6130603:+	UniRef90_A0A1S2XCN3 Cysteine proteinase inhibitor 5 n=1 Tax=Cicer	https://www.ebi.ac.uk/QuickGO/annotations?geneProductId=A0A1S2XCN3	A0A1S2XCN3	Cysteine proteinase inhibitor 5	LOC101496018	Cicer arietinum (Chickpea) (Garbanzo)	cysteine-type endopeptidase inhibitor activity [GO:0004869]	GO:0004869	cysteine-type endopeptidase inhibitor activity [GO:0004869]
CDC_Ca_00701	CDC_Ca1:6160952:6162788:-	UniRef90_A0A1S2XAD9 Cytochrome b561 and DOMON domain-containing	https://www.ebi.ac.uk/QuickGO/annotations?geneProductId=A0A1S2XAD9	A0A1S2XAD9	Cytochrome b561 and DOMON domain-containing protein	LOC101496998	Cicer arietinum (Chickpea) (Garbanzo)	membrane [GO:0016020]; metal ion binding [GO:0046872]	GO:0016020; GO:0046872	membrane [GO:0016020]	metal ion binding [GO:0046872]
CDC_Ca_02459	CDC_Ca1:12873454:12875676:+	UniRef90_A0A1S2XEV3 Zinc finger protein MAGPIE n=1 Tax=Cicer	https://www.ebi.ac.uk/QuickGO/annotations?geneProductId=A0A1S2XEV3	A0A1S2XEV3	Zinc finger protein MAGPIE	LOC101511476	Cicer arietinum (Chickpea) (Garbanzo)	regulation of DNA-templated transcription [GO:0006355]	GO:0006355	regulation of DNA-templated transcription [GO:0006355]
CDC_Ca_02499	CDC_Ca1:12530181:12533911:-	UniRef90_A0A1S2XES0 Ethylene-responsive transcription factor	https://www.ebi.ac.uk/QuickGO/annotations?geneProductId=A0A1S2XES0	A0A1S2XES0	Ethylene-responsive transcription factor RAP2-7-like isoform X1	LOC101497653	Cicer arietinum (Chickpea) (Garbanzo)	nucleus [GO:0005634]; DNA binding [GO:0003677]; DNA-binding transcription factor activity [GO:0003700]	GO:0003677; GO:0003700; GO:0005634	nucleus [GO:0005634]	DNA binding [GO:0003677]; DNA-binding transcription factor activity [GO:0003700]
CDC_Ca_02536	CDC_Ca1:12204397:12208316:-	UniRef90_A0A1S2XFB7 Pentatricopeptide repeat-containing protein	https://www.ebi.ac.uk/QuickGO/annotations?geneProductId=A0A1S2XFB7	A0A1S2XFB7	Pentatricopeptide repeat-containing protein At3g08820	LOC101511800	Cicer arietinum (Chickpea) (Garbanzo)	membrane [GO:0016020]; zinc ion binding [GO:0008270]	GO:0008270; GO:0016020	membrane [GO:0016020]	zinc ion binding [GO:0008270]
CDC_Ca_02586	CDC_Ca1:11596886:11605400:-	UniRef90_A0A1S3E666 Nodulin homeobox-like n=1 Tax=Cicer arietinum	https://www.ebi.ac.uk/QuickGO/annotations?geneProductId=A0A1S3E666	A0A1S3E666	Nodulin homeobox-like	LOC101491387	Cicer arietinum (Chickpea) (Garbanzo)	nucleus [GO:0005634]; single-stranded DNA binding [GO:0003697]; flower development [GO:0009908]	GO:0003697; GO:0005634; GO:0009908	flower development [GO:0009908]	nucleus [GO:0005634]	single-stranded DNA binding [GO:0003697]
CDC_Ca_02820	CDC_Ca1:9744071:9748307:-	UniRef90_A0A1S2XEK6 Protein disulfide isomerase-like 1-6 n=1	https://www.ebi.ac.uk/QuickGO/annotations?geneProductId=A0A1S2XEK6	A0A1S2XEK6	Protein disulfide isomerase-like 1-6	LOC101509542	Cicer arietinum (Chickpea) (Garbanzo)	isomerase activity [GO:0016853]	GO:0016853	isomerase activity [GO:0016853]
CDC_Ca_06936	CDC_Ca1:16211456:16214544:+	UniRef90_A0A1S2XFS2 Transcription factor bHLH123-like isoform	https://www.ebi.ac.uk/QuickGO/annotations?geneProductId=A0A1S2XFS2	A0A1S2XFS2	Transcription factor bHLH123-like isoform X1	LOC101493128	Cicer arietinum (Chickpea) (Garbanzo)	nucleus [GO:0005634]; DNA-binding transcription factor activity [GO:0003700]; protein dimerization activity [GO:0046983]	GO:0003700; GO:0005634; GO:0046983	nucleus [GO:0005634]	DNA-binding transcription factor activity [GO:0003700]; protein dimerization activity [GO:0046983]
CDC_Ca_06938	CDC_Ca1:16161564:16165069:+	UniRef90_A0A1S2XDQ3 Organic cation/carnitine transporter 4-like	https://www.ebi.ac.uk/QuickGO/annotations?geneProductId=A0A1S2XDQ3	A0A1S2XDQ3	Organic cation/carnitine transporter 4-like	LOC101503246	Cicer arietinum (Chickpea) (Garbanzo)	membrane [GO:0016020]; transmembrane transporter activity [GO:0022857]	GO:0016020; GO:0022857	membrane [GO:0016020]	transmembrane transporter activity [GO:0022857]
CDC_Ca_06940	CDC_Ca1:16108998:16115615:+	UniRef90_A0A1S2XGE7 Organic cation/carnitine transporter 4 n=1	https://www.ebi.ac.uk/QuickGO/annotations?geneProductId=A0A1S2XGE7	A0A1S2XGE7	Organic cation/carnitine transporter 4	LOC101492466	Cicer arietinum (Chickpea) (Garbanzo)	membrane [GO:0016020]; transmembrane transporter activity [GO:0022857]	GO:0016020; GO:0022857	membrane [GO:0016020]	transmembrane transporter activity [GO:0022857]
CDC_Ca_06942	CDC_Ca1:16084142:16086700:+	UniRef90_A0A1S3E9S6 Probable terpene synthase 2 isoform X1 n=1	https://www.ebi.ac.uk/QuickGO/annotations?geneProductId=A0A1S3E9S6	A0A1S3E9S6	Probable terpene synthase 2 isoform X1 (Probable terpene synthase 2 isoform X2) (Probable terpene synthase 2 isoform X3)	LOC101492126	Cicer arietinum (Chickpea) (Garbanzo)	magnesium ion binding [GO:0000287]; terpene synthase activity [GO:0010333]; diterpenoid biosynthetic process [GO:0016102]	GO:0000287; GO:0010333; GO:0016102	diterpenoid biosynthetic process [GO:0016102]	magnesium ion binding [GO:0000287]; terpene synthase activity [GO:0010333]
CDC_Ca_07073	CDC_Ca1:14611481:14615211:-	UniRef90_A0A1S2XD33 Probable serine/threonine-protein kinase	https://www.ebi.ac.uk/QuickGO/annotations?geneProductId=A0A1S2XD33	A0A1S2XD33	Probable serine/threonine-protein kinase DDB_G0278509 isoform X1	LOC101499618	Cicer arietinum (Chickpea) (Garbanzo)	kinase activity [GO:0016301]; phosphorylation [GO:0016310]	GO:0016301; GO:0016310	phosphorylation [GO:0016310]	kinase activity [GO:0016301]
CDC_Ca_07083	CDC_Ca1:14506086:14513331:+	UniRef90_A0A1S2XG22 Serine/threonine-protein kinase Nek6-like	https://www.ebi.ac.uk/QuickGO/annotations?geneProductId=A0A1S2XG22	A0A1S2XG22	Serine/threonine-protein kinase Nek6-like	LOC101494721	Cicer arietinum (Chickpea) (Garbanzo)	ATP binding [GO:0005524]; protein serine/threonine kinase activity [GO:0004674]; phosphorylation [GO:0016310]	GO:0004674; GO:0005524; GO:0016310	phosphorylation [GO:0016310]	ATP binding [GO:0005524]; protein serine/threonine kinase activity [GO:0004674]
CDC_Ca_07088	CDC_Ca1:14475350:14478200:+	UniRef90_A0A1S2XG20 Histone deacetylase 8 n=3 Tax=IRL clade TaxID=2233839	https://www.ebi.ac.uk/QuickGO/annotations?geneProductId=A0A1S2XG20	A0A1S2XG20	Histone deacetylase 8	LOC101493250	Cicer arietinum (Chickpea) (Garbanzo)	histone deacetylase activity [GO:0004407]	GO:0004407	histone deacetylase activity [GO:0004407]
CDC_Ca_07128	CDC_Ca1:14014397:14019673:-	UniRef90_A0A1S2XF98 Glutamate receptor n=1 Tax=Cicer arietinum	https://www.ebi.ac.uk/QuickGO/annotations?geneProductId=A0A1S2XF98	A0A1S2XF98	Glutamate receptor	LOC101507003	Cicer arietinum (Chickpea) (Garbanzo)	membrane [GO:0016020]; ligand-gated monoatomic ion channel activity [GO:0015276]	GO:0015276; GO:0016020	membrane [GO:0016020]	ligand-gated monoatomic ion channel activity [GO:0015276]
CDC_Ca_07881	CDC_Ca1:6224063:6226009:+	UniRef90_G7IP90 Armadillo/beta-catenin-like repeat protein n=6	https://www.ebi.ac.uk/QuickGO/annotations?geneProductId=G7IP90	G7IP90
CDC_Ca_07882	CDC_Ca1:6228646:6232910:-	UniRef90_A0A1S2XDL3 Inositol transporter 4 n=1 Tax=Cicer arietinum	https://www.ebi.ac.uk/QuickGO/annotations?geneProductId=A0A1S2XDL3	A0A1S2XDL3	Inositol transporter 4	LOC101510835	Cicer arietinum (Chickpea) (Garbanzo)	membrane [GO:0016020]; transmembrane transporter activity [GO:0022857]	GO:0016020; GO:0022857	membrane [GO:0016020]	transmembrane transporter activity [GO:0022857]
CDC_Ca_07885	CDC_Ca1:6255283:6259533:+	UniRef90_A0A3Q7Y2P5 thymidine kinase n=1 Tax=Cicer arietinum	https://www.ebi.ac.uk/QuickGO/annotations?geneProductId=A0A3Q7Y2P5	A0A3Q7Y2P5	thymidine kinase (EC 2.7.1.21)	LOC101499919	Cicer arietinum (Chickpea) (Garbanzo)	ATP binding [GO:0005524]; thymidine kinase activity [GO:0004797]; DNA biosynthetic process [GO:0071897]; phosphorylation [GO:0016310]	GO:0004797; GO:0005524; GO:0016310; GO:0071897	DNA biosynthetic process [GO:0071897]; phosphorylation [GO:0016310]	ATP binding [GO:0005524]; thymidine kinase activity [GO:0004797]
CDC_Ca_07886	CDC_Ca1:6262237:6263118:-	UniRef90_A0A1S2XAI9 Uncharacterized protein LOC101512242 isoform	https://www.ebi.ac.uk/QuickGO/annotations?geneProductId=A0A1S2XAI9	A0A1S2XAI9	Uncharacterized protein LOC101512242 isoform X1	LOC101512242	Cicer arietinum (Chickpea) (Garbanzo)
CDC_Ca_07887	CDC_Ca1:6265393:6267048:-	UniRef90_A0A1S2XDL8 Scarecrow-like protein 21 n=1 Tax=Cicer arietinum	https://www.ebi.ac.uk/QuickGO/annotations?geneProductId=A0A1S2XDL8	A0A1S2XDL8	Scarecrow-like protein 21	LOC101512755	Cicer arietinum (Chickpea) (Garbanzo)	nucleus [GO:0005634]; response to symbiotic fungus [GO:0009610]	GO:0005634; GO:0009610	response to symbiotic fungus [GO:0009610]	nucleus [GO:0005634]
CDC_Ca_07888	CDC_Ca1:6279110:6279544:-	UniRef90_V7BSU3 NADH-ubiquinone oxidoreductase 21kDa subunit	https://www.ebi.ac.uk/QuickGO/annotations?geneProductId=V7BSU3	V7BSU3
CDC_Ca_07889	CDC_Ca1:6286513:6286881:-	UniRef90_A0A1S2XE48 Uncharacterized protein LOC101500574 n=1	https://www.ebi.ac.uk/QuickGO/annotations?geneProductId=A0A1S2XE48	A0A1S2XE48	Uncharacterized protein LOC101500574	LOC101500574	Cicer arietinum (Chickpea) (Garbanzo)
CDC_Ca_07890	CDC_Ca1:6295608:6297938:+	UniRef90_A0A1S2XCV6 CASP-like protein n=1 Tax=Cicer arietinum	https://www.ebi.ac.uk/QuickGO/annotations?geneProductId=A0A1S2XCV6	A0A1S2XCV6	CASP-like protein	LOC101513412	Cicer arietinum (Chickpea) (Garbanzo)	plasma membrane [GO:0005886]	GO:0005886	plasma membrane [GO:0005886]
CDC_Ca_07891	CDC_Ca1:6304016:6306574:-	UniRef90_A0A1S2XAJ3 Uncharacterized protein LOC101514061 isoform	https://www.ebi.ac.uk/QuickGO/annotations?geneProductId=A0A1S2XAJ3	A0A1S2XAJ3	Uncharacterized protein LOC101514061 isoform X1	LOC101514061	Cicer arietinum (Chickpea) (Garbanzo)
CDC_Ca_07935	CDC_Ca1:6709414:6711294:+	UniRef90_A0A1S2XAZ5 Pentatricopeptide repeat-containing protein	https://www.ebi.ac.uk/QuickGO/annotations?geneProductId=A0A1S2XAZ5	A0A1S2XAZ5	Pentatricopeptide repeat-containing protein At1g09410, mitochondrial-like	LOC101502482	Cicer arietinum (Chickpea) (Garbanzo)
CDC_Ca_07963	CDC_Ca1:6951732:6959555:-	UniRef90_A0A1S2XAQ1 Uncharacterized protein LOC101513958 isoform	https://www.ebi.ac.uk/QuickGO/annotations?geneProductId=A0A1S2XAQ1	A0A1S2XAQ1	Uncharacterized protein LOC101513958 isoform X1	LOC101513958	Cicer arietinum (Chickpea) (Garbanzo)
CDC_Ca_07964	CDC_Ca1:6975264:6980142:+	UniRef90_A0A3Q7K7D3 Vesicle-associated membrane protein 726-like	https://www.ebi.ac.uk/QuickGO/annotations?geneProductId=A0A3Q7K7D3	A0A3Q7K7D3	Vesicle-associated membrane protein 726-like	LOC101505692	Cicer arietinum (Chickpea) (Garbanzo)	cytoplasm [GO:0005737]; intracellular membrane-bounded organelle [GO:0043231]; membrane [GO:0016020]; vesicle-mediated transport [GO:0016192]	GO:0005737; GO:0016020; GO:0016192; GO:0043231	vesicle-mediated transport [GO:0016192]	cytoplasm [GO:0005737]; intracellular membrane-bounded organelle [GO:0043231]; membrane [GO:0016020]
CDC_Ca_08020	CDC_Ca1:7664556:7665779:+	UniRef90_A0A1S2XDZ1 Uncharacterized protein LOC101504530 n=1	https://www.ebi.ac.uk/QuickGO/annotations?geneProductId=A0A1S2XDZ1	A0A1S2XDZ1	Uncharacterized protein LOC101504530	LOC101504530	Cicer arietinum (Chickpea) (Garbanzo)	membrane [GO:0016020]	GO:0016020	membrane [GO:0016020]
CDC_Ca_08021	CDC_Ca1:7688775:7696503:+	UniRef90_A0A1S2XAU0 Uncharacterized protein LOC101505368 isoform	https://www.ebi.ac.uk/QuickGO/annotations?geneProductId=A0A1S2XAU0	A0A1S2XAU0	Uncharacterized protein LOC101505368 isoform X1	LOC101505368	Cicer arietinum (Chickpea) (Garbanzo)
CDC_Ca_08024	CDC_Ca1:7721927:7723135:+	UniRef90_A0A1S2XD82 Berberine bridge enzyme-like 21 n=2 Tax=Cicer	https://www.ebi.ac.uk/QuickGO/annotations?geneProductId=A0A1S2XD82	A0A1S2XD82	Berberine bridge enzyme-like 21	LOC101506778	Cicer arietinum (Chickpea) (Garbanzo)	FAD binding [GO:0071949]; oxidoreductase activity [GO:0016491]	GO:0016491; GO:0071949	FAD binding [GO:0071949]; oxidoreductase activity [GO:0016491]
CDC_Ca_08027	CDC_Ca1:7751113:7752330:+	UniRef90_A0A1S2XD82 Berberine bridge enzyme-like 21 n=2 Tax=Cicer	https://www.ebi.ac.uk/QuickGO/annotations?geneProductId=A0A1S2XD82	A0A1S2XD82	Berberine bridge enzyme-like 21	LOC101506778	Cicer arietinum (Chickpea) (Garbanzo)	FAD binding [GO:0071949]; oxidoreductase activity [GO:0016491]	GO:0016491; GO:0071949	FAD binding [GO:0071949]; oxidoreductase activity [GO:0016491]
CDC_Ca_08031	CDC_Ca1:7806116:7809016:+	UniRef90_A0A1S2XAU8 Wall-associated receptor kinase-like 8 isoform	https://www.ebi.ac.uk/QuickGO/annotations?geneProductId=A0A1S2XAU8	A0A1S2XAU8	Wall-associated receptor kinase-like 8 isoform X1	LOC101507437	Cicer arietinum (Chickpea) (Garbanzo)	membrane [GO:0016020]; ATP binding [GO:0005524]; polysaccharide binding [GO:0030247]; protein kinase activity [GO:0004672]; cell surface receptor signaling pathway [GO:0007166]; phosphorylation [GO:0016310]	GO:0004672; GO:0005524; GO:0007166; GO:0016020; GO:0016310; GO:0030247	cell surface receptor signaling pathway [GO:0007166]; phosphorylation [GO:0016310]	membrane [GO:0016020]	ATP binding [GO:0005524]; polysaccharide binding [GO:0030247]; protein kinase activity [GO:0004672]
CDC_Ca_08032	CDC_Ca1:7809785:7817841:-	UniRef90_A0A1S2XE00 Protein arginine methyltransferase NDUFAF7	https://www.ebi.ac.uk/QuickGO/annotations?geneProductId=A0A1S2XE00	A0A1S2XE00	Protein arginine methyltransferase NDUFAF7 (EC 2.1.1.320)	LOC101507742	Cicer arietinum (Chickpea) (Garbanzo)	mitochondrion [GO:0005739]; protein-arginine omega-N symmetric methyltransferase activity [GO:0035243]; methylation [GO:0032259]	GO:0005739; GO:0032259; GO:0035243	methylation [GO:0032259]	mitochondrion [GO:0005739]	protein-arginine omega-N symmetric methyltransferase activity [GO:0035243]
CDC_Ca_08033	CDC_Ca1:7819048:7823622:-	UniRef90_A0A1S2XAU6 Alpha-glucosidase isoform X1 n=2 Tax=Cicer	https://www.ebi.ac.uk/QuickGO/annotations?geneProductId=A0A1S2XAU6	A0A1S2XAU6	alpha-glucosidase (EC 3.2.1.20) (Maltase)	LOC101508066	Cicer arietinum (Chickpea) (Garbanzo)	alpha-glucosidase activity [GO:0090599]; carbohydrate binding [GO:0030246]; carbohydrate metabolic process [GO:0005975]	GO:0005975; GO:0030246; GO:0090599	carbohydrate metabolic process [GO:0005975]	alpha-glucosidase activity [GO:0090599]; carbohydrate binding [GO:0030246]
CDC_Ca_08035	CDC_Ca1:7873287:7874591:+	UniRef90_A0A1S2XDF6 Berberine bridge enzyme-like 8 n=1 Tax=Cicer	https://www.ebi.ac.uk/QuickGO/annotations?geneProductId=A0A1S2XDF6	A0A1S2XDF6	Berberine bridge enzyme-like 8	LOC101508899	Cicer arietinum (Chickpea) (Garbanzo)	FAD binding [GO:0071949]; oxidoreductase activity [GO:0016491]	GO:0016491; GO:0071949	FAD binding [GO:0071949]; oxidoreductase activity [GO:0016491]
CDC_Ca_08037	CDC_Ca1:7884154:7886394:-	UniRef90_A0A1S2XE04 Patellin-4 n=1 Tax=Cicer arietinum TaxID=3827	https://www.ebi.ac.uk/QuickGO/annotations?geneProductId=A0A1S2XE04	A0A1S2XE04	Patellin-4	LOC101509214	Cicer arietinum (Chickpea) (Garbanzo)	lipid binding [GO:0008289]; cell cycle [GO:0007049]; cell division [GO:0051301]	GO:0007049; GO:0008289; GO:0051301	cell cycle [GO:0007049]; cell division [GO:0051301]	lipid binding [GO:0008289]
CDC_Ca_08038	CDC_Ca1:7895895:7898996:-	UniRef90_A0A1S2XAV0 Uncharacterized protein LOC101509540 isoform	https://www.ebi.ac.uk/QuickGO/annotations?geneProductId=A0A1S2XAV0	A0A1S2XAV0	Uncharacterized protein LOC101509540 isoform X1	LOC101509540	Cicer arietinum (Chickpea) (Garbanzo)
CDC_Ca_08040	CDC_Ca1:7910785:7913781:-	UniRef90_A0A1S2XAW2 Primase homolog protein isoform X1 n=2 Tax=Cicer	https://www.ebi.ac.uk/QuickGO/annotations?geneProductId=A0A1S2XAW2	A0A1S2XAW2	Primase homolog protein isoform X1	LOC101510295	Cicer arietinum (Chickpea) (Garbanzo)	5'-3' DNA helicase activity [GO:0043139]; single-stranded DNA binding [GO:0003697]	GO:0003697; GO:0043139	5'-3' DNA helicase activity [GO:0043139]; single-stranded DNA binding [GO:0003697]
CDC_Ca_08044	CDC_Ca1:7941893:7945467:-	UniRef90_A0A1S2XD97 Ent-kaurenoic acid oxidase 2-like n=1 Tax=Cicer	https://www.ebi.ac.uk/QuickGO/annotations?geneProductId=A0A1S2XD97	A0A1S2XD97	Ent-kaurenoic acid oxidase 2-like	LOC101511470	Cicer arietinum (Chickpea) (Garbanzo)	membrane [GO:0016020]; heme binding [GO:0020037]; iron ion binding [GO:0005506]; monooxygenase activity [GO:0004497]; oxidoreductase activity, acting on paired donors, with incorporation or reduction of molecular oxygen [GO:0016705]	GO:0004497; GO:0005506; GO:0016020; GO:0016705; GO:0020037	membrane [GO:0016020]	heme binding [GO:0020037]; iron ion binding [GO:0005506]; monooxygenase activity [GO:0004497]; oxidoreductase activity, acting on paired donors, with incorporation or reduction of molecular oxygen [GO:0016705]
CDC_Ca_08046	CDC_Ca1:7968910:7969374:+	UniRef90_A0A1S2Y231 Uncharacterized protein LOC101493515 n=2	https://www.ebi.ac.uk/QuickGO/annotations?geneProductId=A0A1S2Y231	A0A1S2Y231	Uncharacterized protein LOC101493515	LOC101493515	Cicer arietinum (Chickpea) (Garbanzo)	ribonucleoprotein complex [GO:1990904]; ribosome [GO:0005840]; structural constituent of ribosome [GO:0003735]; translation [GO:0006412]	GO:0003735; GO:0005840; GO:0006412; GO:1990904	translation [GO:0006412]	ribonucleoprotein complex [GO:1990904]; ribosome [GO:0005840]	structural constituent of ribosome [GO:0003735]
CDC_Ca_08048	CDC_Ca1:7978579:7981263:-	UniRef90_A0A1S2XAV6 Uncharacterized protein LOC101513202 n=1	https://www.ebi.ac.uk/QuickGO/annotations?geneProductId=A0A1S2XAV6	A0A1S2XAV6	Uncharacterized protein LOC101513202	LOC101513202	Cicer arietinum (Chickpea) (Garbanzo)
CDC_Ca_08049	CDC_Ca1:7989998:7992713:-	UniRef90_A0A1S2XDA2 Probable WRKY transcription factor 14 n=1	https://www.ebi.ac.uk/QuickGO/annotations?geneProductId=A0A1S2XDA2	A0A1S2XDA2	Probable WRKY transcription factor 14	LOC101513524	Cicer arietinum (Chickpea) (Garbanzo)	nucleus [GO:0005634]; DNA-binding transcription factor activity [GO:0003700]; sequence-specific DNA binding [GO:0043565]	GO:0003700; GO:0005634; GO:0043565	nucleus [GO:0005634]	DNA-binding transcription factor activity [GO:0003700]; sequence-specific DNA binding [GO:0043565]
CDC_Ca_08050	CDC_Ca1:8010121:8016520:-	UniRef90_P24923 Cell division control protein 2 homolog 1 (Fragment)	https://www.ebi.ac.uk/QuickGO/annotations?geneProductId=P24923	P24923
CDC_Ca_08052	CDC_Ca1:8045751:8048758:-	UniRef90_Q9MAX8 Coatomer subunit epsilon n=25 Tax=50 kb inversion	https://www.ebi.ac.uk/QuickGO/annotations?geneProductId=Q9MAX8	Q9MAX8
CDC_Ca_08053	CDC_Ca1:8063032:8063834:+	UniRef90_A0A076L224 Heat shock protein n=1 Tax=Cicer arietinum	https://www.ebi.ac.uk/QuickGO/annotations?geneProductId=A0A076L224	A0A076L224	Heat shock protein	Cicer arietinum (Chickpea) (Garbanzo)	ATP binding [GO:0005524]; ATP-dependent protein folding chaperone [GO:0140662]	GO:0005524; GO:0140662	ATP binding [GO:0005524]; ATP-dependent protein folding chaperone [GO:0140662]
CDC_Ca_08054	CDC_Ca1:8071604:8073183:+	UniRef90_A0A072V7K0 Heat shock cognate 70 kDa protein n=2 Tax=Medicago	https://www.ebi.ac.uk/QuickGO/annotations?geneProductId=A0A072V7K0	A0A072V7K0
CDC_Ca_08055	CDC_Ca1:8074774:8076874:-	UniRef90_A0A1S2XAW0 ribose-5-phosphate isomerase n=1 Tax=Cicer	https://www.ebi.ac.uk/QuickGO/annotations?geneProductId=A0A1S2XAW0	A0A1S2XAW0	ribose-5-phosphate isomerase (EC 5.3.1.6)	LOC101515148	Cicer arietinum (Chickpea) (Garbanzo)	ribose-5-phosphate isomerase activity [GO:0004751]; pentose-phosphate shunt, non-oxidative branch [GO:0009052]	GO:0004751; GO:0009052	pentose-phosphate shunt, non-oxidative branch [GO:0009052]	ribose-5-phosphate isomerase activity [GO:0004751]
CDC_Ca_08057	CDC_Ca1:8107792:8113536:+	UniRef90_A0A1S2XAW3 DEAD-box ATP-dependent RNA helicase 46 n=1	https://www.ebi.ac.uk/QuickGO/annotations?geneProductId=A0A1S2XAW3	A0A1S2XAW3	RNA helicase (EC 3.6.4.13)	LOC101488221	Cicer arietinum (Chickpea) (Garbanzo)	ATP binding [GO:0005524]; hydrolase activity [GO:0016787]; nucleic acid binding [GO:0003676]; RNA helicase activity [GO:0003724]; nuclear-transcribed mRNA catabolic process, nonsense-mediated decay [GO:0000184]	GO:0000184; GO:0003676; GO:0003724; GO:0005524; GO:0016787	nuclear-transcribed mRNA catabolic process, nonsense-mediated decay [GO:0000184]	ATP binding [GO:0005524]; hydrolase activity [GO:0016787]; nucleic acid binding [GO:0003676]; RNA helicase activity [GO:0003724]
CDC_Ca_08058	CDC_Ca1:8119508:8122901:+	UniRef90_A0A1S2XAW8 YTH domain-containing family protein n=1	https://www.ebi.ac.uk/QuickGO/annotations?geneProductId=A0A1S2XAW8	A0A1S2XAW8	YTH domain-containing family protein	LOC101488552	Cicer arietinum (Chickpea) (Garbanzo)	N6-methyladenosine-containing RNA reader activity [GO:1990247]; RNA binding [GO:0003723]; regulation of mRNA stability [GO:0043488]	GO:0003723; GO:0043488; GO:1990247	regulation of mRNA stability [GO:0043488]	N6-methyladenosine-containing RNA reader activity [GO:1990247]; RNA binding [GO:0003723]
CDC_Ca_08059	CDC_Ca1:8127728:8131675:+	UniRef90_A0A1S3E2H8 LOW QUALITY PROTEIN: probable boron transporter	https://www.ebi.ac.uk/QuickGO/annotations?geneProductId=A0A1S3E2H8	A0A1S3E2H8	LOW QUALITY PROTEIN: probable boron transporter 2	LOC101489009	Cicer arietinum (Chickpea) (Garbanzo)	membrane [GO:0016020]; solute:inorganic anion antiporter activity [GO:0005452]; monoatomic anion transport [GO:0006820]	GO:0005452; GO:0006820; GO:0016020	monoatomic anion transport [GO:0006820]	membrane [GO:0016020]	solute:inorganic anion antiporter activity [GO:0005452]
CDC_Ca_08060	CDC_Ca1:8133385:8135656:-	UniRef90_A0A1S2XAW9 Uncharacterized protein LOC101489333 n=4	https://www.ebi.ac.uk/QuickGO/annotations?geneProductId=A0A1S2XAW9	A0A1S2XAW9	Uncharacterized protein LOC101489333	LOC101489333	Cicer arietinum (Chickpea) (Garbanzo)
CDC_Ca_08061	CDC_Ca1:8137567:8141734:-	UniRef90_A0A1S2XDB5 Polygalacturonase At1g48100-like n=1 Tax=Cicer	https://www.ebi.ac.uk/QuickGO/annotations?geneProductId=A0A1S2XDB5	A0A1S2XDB5	Polygalacturonase At1g48100-like	LOC101489863	Cicer arietinum (Chickpea) (Garbanzo)	polygalacturonase activity [GO:0004650]; carbohydrate metabolic process [GO:0005975]	GO:0004650; GO:0005975	carbohydrate metabolic process [GO:0005975]	polygalacturonase activity [GO:0004650]
CDC_Ca_08067	CDC_Ca1:8192543:8202268:-	UniRef90_A0A2Z6NGH7 CCHC-type domain-containing protein n=7 Tax=IRL	https://www.ebi.ac.uk/QuickGO/annotations?geneProductId=A0A2Z6NGH7	A0A2Z6NGH7
CDC_Ca_08075	CDC_Ca1:8387278:8390826:+	UniRef90_A0A1S2XDC5 Uncharacterized protein LOC101493348 n=1	https://www.ebi.ac.uk/QuickGO/annotations?geneProductId=A0A1S2XDC5	A0A1S2XDC5	Uncharacterized protein LOC101493348	LOC101493348	Cicer arietinum (Chickpea) (Garbanzo)	cytoplasm [GO:0005737]; ribosome [GO:0005840]; rRNA binding [GO:0019843]; structural constituent of ribosome [GO:0003735]; translation [GO:0006412]	GO:0003735; GO:0005737; GO:0005840; GO:0006412; GO:0019843	translation [GO:0006412]	cytoplasm [GO:0005737]; ribosome [GO:0005840]	rRNA binding [GO:0019843]; structural constituent of ribosome [GO:0003735]
CDC_Ca_13539	CDC_Ca1:43931483:43933700:+	UniRef90_A0A1S2XG45 Protein RRNAD1 isoform X1 n=1 Tax=Cicer arietinum	https://www.ebi.ac.uk/QuickGO/annotations?geneProductId=A0A1S2XG45	A0A1S2XG45	Protein RRNAD1 isoform X1	LOC101503568	Cicer arietinum (Chickpea) (Garbanzo)
CDC_Ca_13565	CDC_Ca1:43590509:43595758:-	UniRef90_G7IH35 Group 1 family glycosyltransferase n=16 Tax=IRL	https://www.ebi.ac.uk/QuickGO/annotations?geneProductId=G7IH35	G7IH35
CDC_Ca_13892	CDC_Ca1:40375450:40384500:-	UniRef90_A0A9D4VSS4 Transposase Tnp1/En/Spm-like domain-containing	https://www.ebi.ac.uk/QuickGO/annotations?geneProductId=A0A9D4VSS4	A0A9D4VSS4
CDC_Ca_13894	CDC_Ca1:40313615:40317965:+	UniRef90_A0A1S2XHM1 YTH domain-containing family protein n=2	https://www.ebi.ac.uk/QuickGO/annotations?geneProductId=A0A1S2XHM1	A0A1S2XHM1	YTH domain-containing family protein	LOC101503337	Cicer arietinum (Chickpea) (Garbanzo)	N6-methyladenosine-containing RNA reader activity [GO:1990247]; RNA binding [GO:0003723]; regulation of mRNA stability [GO:0043488]	GO:0003723; GO:0043488; GO:1990247	regulation of mRNA stability [GO:0043488]	N6-methyladenosine-containing RNA reader activity [GO:1990247]; RNA binding [GO:0003723]
CDC_Ca_13899	CDC_Ca1:40183979:40186990:+	UniRef90_A0A1S2XFK7 Aspartic proteinase NANA, chloroplast n=1	https://www.ebi.ac.uk/QuickGO/annotations?geneProductId=A0A1S2XFK7	A0A1S2XFK7	Aspartic proteinase NANA, chloroplast	LOC101503011	Cicer arietinum (Chickpea) (Garbanzo)	aspartic-type endopeptidase activity [GO:0004190]; proteolysis [GO:0006508]	GO:0004190; GO:0006508	proteolysis [GO:0006508]	aspartic-type endopeptidase activity [GO:0004190]
CDC_Ca_13901	CDC_Ca1:40102669:40109487:+	UniRef90_A0A1S2XFM3 Protein GAMETE EXPRESSED 1 n=1 Tax=Cicer	https://www.ebi.ac.uk/QuickGO/annotations?geneProductId=A0A1S2XFM3	A0A1S2XFM3	Protein GAMETE EXPRESSED 1	LOC101502394	Cicer arietinum (Chickpea) (Garbanzo)	membrane [GO:0016020]	GO:0016020	membrane [GO:0016020]
CDC_Ca_13902	CDC_Ca1:40089566:40091229:-	UniRef90_A0A1S2XFK2 60S ribosomal protein L18a n=19 Tax=Mesangiospermae	https://www.ebi.ac.uk/QuickGO/annotations?geneProductId=A0A1S2XFK2	A0A1S2XFK2	60S ribosomal protein L18a	LOC101501857	Cicer arietinum (Chickpea) (Garbanzo)	ribonucleoprotein complex [GO:1990904]; ribosome [GO:0005840]; structural constituent of ribosome [GO:0003735]; translation [GO:0006412]	GO:0003735; GO:0005840; GO:0006412; GO:1990904	translation [GO:0006412]	ribonucleoprotein complex [GO:1990904]; ribosome [GO:0005840]	structural constituent of ribosome [GO:0003735]
CDC_Ca_13904	CDC_Ca1:40028104:40033333:+	UniRef90_A0A1S2XHL6 Carboxypeptidase n=1 Tax=Cicer arietinum	https://www.ebi.ac.uk/QuickGO/annotations?geneProductId=A0A1S2XHL6	A0A1S2XHL6	Carboxypeptidase (EC 3.4.16.-)	LOC101501541	Cicer arietinum (Chickpea) (Garbanzo)	extracellular region [GO:0005576]; membrane [GO:0016020]; serine-type carboxypeptidase activity [GO:0004185]; proteolysis [GO:0006508]	GO:0004185; GO:0005576; GO:0006508; GO:0016020	proteolysis [GO:0006508]	extracellular region [GO:0005576]; membrane [GO:0016020]	serine-type carboxypeptidase activity [GO:0004185]
CDC_Ca_13910	CDC_Ca1:39825619:39827726:+	UniRef90_A0A9D5A6L1 THAP4-like heme-binding beta-barrel domain-containing	https://www.ebi.ac.uk/QuickGO/annotations?geneProductId=A0A9D5A6L1	A0A9D5A6L1
CDC_Ca_13913	CDC_Ca1:39748291:39750411:-	UniRef90_A0A2Z6ML57 Mediator of RNA polymerase II transcription	https://www.ebi.ac.uk/QuickGO/annotations?geneProductId=A0A2Z6ML57	A0A2Z6ML57
CDC_Ca_13916	CDC_Ca1:39734059:39736469:-	UniRef90_A0A1S2XHL0 Serine/threonine-protein kinase RHS3 n=1	https://www.ebi.ac.uk/QuickGO/annotations?geneProductId=A0A1S2XHL0	A0A1S2XHL0	non-specific serine/threonine protein kinase (EC 2.7.11.1)	LOC101499310	Cicer arietinum (Chickpea) (Garbanzo)	ATP binding [GO:0005524]; protein kinase activity [GO:0004672]; phosphorylation [GO:0016310]	GO:0004672; GO:0005524; GO:0016310	phosphorylation [GO:0016310]	ATP binding [GO:0005524]; protein kinase activity [GO:0004672]
CDC_Ca_13920	CDC_Ca1:39675674:39679086:-	UniRef90_A0A1S2XID2 Uncharacterized protein LOC101498665 n=1	https://www.ebi.ac.uk/QuickGO/annotations?geneProductId=A0A1S2XID2	A0A1S2XID2	Uncharacterized protein LOC101498665	LOC101498665	Cicer arietinum (Chickpea) (Garbanzo)
CDC_Ca_13924	CDC_Ca1:39612443:39618097:+	UniRef90_A2Q3J8 CTP synthase n=10 Tax=NPAAA clade TaxID=2231382	https://www.ebi.ac.uk/QuickGO/annotations?geneProductId=A2Q3J8	A2Q3J8
CDC_Ca_13929	CDC_Ca1:39469108:39470520:+	UniRef90_A0A1S2XIC8 NAC domain-containing protein 76 n=1 Tax=Cicer	https://www.ebi.ac.uk/QuickGO/annotations?geneProductId=A0A1S2XIC8	A0A1S2XIC8	NAC domain-containing protein 76	NAC08	Cicer arietinum (Chickpea) (Garbanzo)	DNA binding [GO:0003677]; regulation of DNA-templated transcription [GO:0006355]	GO:0003677; GO:0006355	regulation of DNA-templated transcription [GO:0006355]	DNA binding [GO:0003677]
CDC_Ca_13930	CDC_Ca1:39451178:39456392:+	UniRef90_A0A1S2XFI6 Uncharacterized protein LOC101496367 isoform	https://www.ebi.ac.uk/QuickGO/annotations?geneProductId=A0A1S2XFI6	A0A1S2XFI6	Uncharacterized protein LOC101496367 isoform X1	LOC101496367	Cicer arietinum (Chickpea) (Garbanzo)	methyltransferase activity [GO:0008168]; methylation [GO:0032259]	GO:0008168; GO:0032259	methylation [GO:0032259]	methyltransferase activity [GO:0008168]
CDC_Ca_13936	CDC_Ca1:39344760:39348512:-	UniRef90_A0A1S2XIC2 Uncharacterized protein LOC101495276 n=1	https://www.ebi.ac.uk/QuickGO/annotations?geneProductId=A0A1S2XIC2	A0A1S2XIC2	Uncharacterized protein LOC101495276	LOC101495276	Cicer arietinum (Chickpea) (Garbanzo)
CDC_Ca_13942	CDC_Ca1:39143894:39146180:+	UniRef90_A0A1S2XFK0 Non-specific lipid-transfer protein 8 n=1	https://www.ebi.ac.uk/QuickGO/annotations?geneProductId=A0A1S2XFK0	A0A1S2XFK0	Non-specific lipid-transfer protein	LOC101494633	Cicer arietinum (Chickpea) (Garbanzo)	lipid binding [GO:0008289]; lipid transport [GO:0006869]	GO:0006869; GO:0008289	lipid transport [GO:0006869]	lipid binding [GO:0008289]
CDC_Ca_13954	CDC_Ca1:38738333:38741057:-	UniRef90_A0A3Q7XRK3 Uncharacterized protein LOC101490214 isoform	https://www.ebi.ac.uk/QuickGO/annotations?geneProductId=A0A3Q7XRK3	A0A3Q7XRK3	Uncharacterized protein LOC101490214 isoform X1	LOC101490214	Cicer arietinum (Chickpea) (Garbanzo)
CDC_Ca_13956	CDC_Ca1:38598800:38602306:-	UniRef90_A0A3Q7XRK3 Uncharacterized protein LOC101490214 isoform	https://www.ebi.ac.uk/QuickGO/annotations?geneProductId=A0A3Q7XRK3	A0A3Q7XRK3	Uncharacterized protein LOC101490214 isoform X1	LOC101490214	Cicer arietinum (Chickpea) (Garbanzo)
CDC_Ca_13957	CDC_Ca1:38560329:38561775:-	UniRef90_G7IQP0 NBS-LRR type disease resistance protein n=5 Tax=Medicago	https://www.ebi.ac.uk/QuickGO/annotations?geneProductId=G7IQP0	G7IQP0
CDC_Ca_13963	CDC_Ca1:38441415:38443179:+	UniRef90_A0A1S2Z3D2 Uncharacterized protein LOC101489057 n=1	https://www.ebi.ac.uk/QuickGO/annotations?geneProductId=A0A1S2Z3D2	A0A1S2Z3D2	Uncharacterized protein LOC101489057	LOC101489057	Cicer arietinum (Chickpea) (Garbanzo)	meristem maintenance [GO:0010073]	GO:0010073	meristem maintenance [GO:0010073]
CDC_Ca_13964	CDC_Ca1:38431941:38436160:+	UniRef90_A0A1S2XIB1 Major facilitator superfamily domain-containing	https://www.ebi.ac.uk/QuickGO/annotations?geneProductId=A0A1S2XIB1	A0A1S2XIB1	Major facilitator superfamily domain-containing protein 12-like	LOC101490858	Cicer arietinum (Chickpea) (Garbanzo)	membrane [GO:0016020]; symporter activity [GO:0015293]; carbohydrate transport [GO:0008643]	GO:0008643; GO:0015293; GO:0016020	carbohydrate transport [GO:0008643]	membrane [GO:0016020]	symporter activity [GO:0015293]
CDC_Ca_13967	CDC_Ca1:38335450:38337484:+	UniRef90_A0A3Q7XRK3 Uncharacterized protein LOC101490214 isoform	https://www.ebi.ac.uk/QuickGO/annotations?geneProductId=A0A3Q7XRK3	A0A3Q7XRK3	Uncharacterized protein LOC101490214 isoform X1	LOC101490214	Cicer arietinum (Chickpea) (Garbanzo)
CDC_Ca_13968	CDC_Ca1:38280334:38281899:-	UniRef90_A0A072VJ57 Chaperone BCS1-A-like protein, putative n=5	https://www.ebi.ac.uk/QuickGO/annotations?geneProductId=A0A072VJ57	A0A072VJ57
CDC_Ca_13969	CDC_Ca1:38271886:38272599:-	UniRef90_A0A1S2XHI8 RING-type E3 ubiquitin transferase n=1 Tax=Cicer	https://www.ebi.ac.uk/QuickGO/annotations?geneProductId=A0A1S2XHI8	A0A1S2XHI8	RING-type E3 ubiquitin transferase (EC 2.3.2.27)	LOC101489349	Cicer arietinum (Chickpea) (Garbanzo)	metal ion binding [GO:0046872]; ubiquitin protein ligase activity [GO:0061630]	GO:0046872; GO:0061630	metal ion binding [GO:0046872]; ubiquitin protein ligase activity [GO:0061630]
CDC_Ca_13970	CDC_Ca1:38266046:38266294:-	UniRef90_A0A1S2XFH0 Uncharacterized protein LOC101489021 n=1	https://www.ebi.ac.uk/QuickGO/annotations?geneProductId=A0A1S2XFH0	A0A1S2XFH0	Uncharacterized protein LOC101489021	LOC101489021	Cicer arietinum (Chickpea) (Garbanzo)	membrane [GO:0016020]	GO:0016020	membrane [GO:0016020]
CDC_Ca_13971	CDC_Ca1:38218235:38221414:+	UniRef90_A0A1S2XFI4 GTP 3',8-cyclase n=1 Tax=Cicer arietinum	https://www.ebi.ac.uk/QuickGO/annotations?geneProductId=A0A1S2XFI4	A0A1S2XFI4	GTP 3',8-cyclase (EC 4.1.99.22)	LOC101488359	Cicer arietinum (Chickpea) (Garbanzo)	molybdopterin synthase complex [GO:0019008]; 4 iron, 4 sulfur cluster binding [GO:0051539]; GTP 3',8'-cyclase activity [GO:0061798]; GTP binding [GO:0005525]; metal ion binding [GO:0046872]; Mo-molybdopterin cofactor biosynthetic process [GO:0006777]	GO:0005525; GO:0006777; GO:0019008; GO:0046872; GO:0051539; GO:0061798	Mo-molybdopterin cofactor biosynthetic process [GO:0006777]	molybdopterin synthase complex [GO:0019008]	4 iron, 4 sulfur cluster binding [GO:0051539]; GTP 3',8'-cyclase activity [GO:0061798]; GTP binding [GO:0005525]; metal ion binding [GO:0046872]
CDC_Ca_13974	CDC_Ca1:38193876:38196897:+	UniRef90_A0A1S2XIE0 RNA exonuclease 4 n=3 Tax=IRL clade TaxID=2233839	https://www.ebi.ac.uk/QuickGO/annotations?geneProductId=A0A1S2XIE0	A0A1S2XIE0	RNA exonuclease 4	LOC101504550	Cicer arietinum (Chickpea) (Garbanzo)	3'-5' exonuclease activity [GO:0008408]; nucleic acid binding [GO:0003676]; rRNA processing [GO:0006364]	GO:0003676; GO:0006364; GO:0008408	rRNA processing [GO:0006364]	3'-5' exonuclease activity [GO:0008408]; nucleic acid binding [GO:0003676]
CDC_Ca_14748	CDC_Ca1:17930045:17932581:+	UniRef90_A0A1S3EDJ0 Protein DETOXIFICATION n=2 Tax=IRL clade	https://www.ebi.ac.uk/QuickGO/annotations?geneProductId=A0A1S3EDJ0	A0A1S3EDJ0	Protein DETOXIFICATION (Multidrug and toxic compound extrusion protein)	LOC101508596	Cicer arietinum (Chickpea) (Garbanzo)	membrane [GO:0016020]; antiporter activity [GO:0015297]; xenobiotic transmembrane transporter activity [GO:0042910]; xenobiotic detoxification by transmembrane export across the plasma membrane [GO:1990961]	GO:0015297; GO:0016020; GO:0042910; GO:1990961	xenobiotic detoxification by transmembrane export across the plasma membrane [GO:1990961]	membrane [GO:0016020]	antiporter activity [GO:0015297]; xenobiotic transmembrane transporter activity [GO:0042910]
CDC_Ca_14774	CDC_Ca1:17604011:17605936:-	UniRef90_A0A1S2XG46 Melanoma-associated antigen 2 n=1 Tax=Cicer	https://www.ebi.ac.uk/QuickGO/annotations?geneProductId=A0A1S2XG46	A0A1S2XG46	Melanoma-associated antigen 2	LOC101500689	Cicer arietinum (Chickpea) (Garbanzo)
CDC_Ca_18444	CDC_Ca1:40514092:40516264:-	UniRef90_Q9SQ80 Gibberellin 2-beta-dioxygenase 1 n=10 Tax=IRL	https://www.ebi.ac.uk/QuickGO/annotations?geneProductId=Q9SQ80	Q9SQ80
CDC_Ca_18523	CDC_Ca1:28062650:28088974:-	UniRef90_A0A072V8X8 Putative vps54-likeVacuolar protein sorting-associated	https://www.ebi.ac.uk/QuickGO/annotations?geneProductId=A0A072V8X8	A0A072V8X8
CDC_Ca_18578	CDC_Ca1:25702608:25709091:+	UniRef90_A0A1S2XHL2 non-specific serine/threonine protein kinase	https://www.ebi.ac.uk/QuickGO/annotations?geneProductId=A0A1S2XHL2	A0A1S2XHL2	non-specific serine/threonine protein kinase (EC 2.7.11.1)	LOC101499928	Cicer arietinum (Chickpea) (Garbanzo)	ATP binding [GO:0005524]; protein serine kinase activity [GO:0106310]; protein serine/threonine kinase activity [GO:0004674]; phosphorylation [GO:0016310]; signal transduction [GO:0007165]	GO:0004674; GO:0005524; GO:0007165; GO:0016310; GO:0106310	phosphorylation [GO:0016310]; signal transduction [GO:0007165]	ATP binding [GO:0005524]; protein serine kinase activity [GO:0106310]; protein serine/threonine kinase activity [GO:0004674]
CDC_Ca_18584	CDC_Ca1:25849251:25850792:-	UniRef90_A0A1S2XHL7 Proteasome assembly chaperone 4 n=1 Tax=Cicer	https://www.ebi.ac.uk/QuickGO/annotations?geneProductId=A0A1S2XHL7	A0A1S2XHL7	Proteasome assembly chaperone 4	LOC101501737	Cicer arietinum (Chickpea) (Garbanzo)	proteasome complex [GO:0000502]; proteasome assembly [GO:0043248]	GO:0000502; GO:0043248	proteasome assembly [GO:0043248]	proteasome complex [GO:0000502]
CDC_Ca_18585	CDC_Ca1:25856854:25860566:-	UniRef90_A0A1S2XEN7 Cytochrome P450 CYP82D47-like n=1 Tax=Cicer	https://www.ebi.ac.uk/QuickGO/annotations?geneProductId=A0A1S2XEN7	A0A1S2XEN7	Cytochrome P450 CYP82D47-like	LOC101502284	Cicer arietinum (Chickpea) (Garbanzo)	membrane [GO:0016020]; heme binding [GO:0020037]; iron ion binding [GO:0005506]; monooxygenase activity [GO:0004497]; oxidoreductase activity, acting on paired donors, with incorporation or reduction of molecular oxygen [GO:0016705]	GO:0004497; GO:0005506; GO:0016020; GO:0016705; GO:0020037	membrane [GO:0016020]	heme binding [GO:0020037]; iron ion binding [GO:0005506]; monooxygenase activity [GO:0004497]; oxidoreductase activity, acting on paired donors, with incorporation or reduction of molecular oxygen [GO:0016705]
CDC_Ca_19284	CDC_Ca1:24220446:24227557:+	UniRef90_A0A072V8C7 beta-ketoacyl-[acyl-carrier-protein] synthase	https://www.ebi.ac.uk/QuickGO/annotations?geneProductId=A0A072V8C7	A0A072V8C7
CDC_Ca_19286	CDC_Ca1:24173431:24178611:-	UniRef90_A0A072V7K8 C-type lectin receptor-like tyrosine-kinase	https://www.ebi.ac.uk/QuickGO/annotations?geneProductId=A0A072V7K8	A0A072V7K8
CDC_Ca_19304	CDC_Ca1:23674718:23675737:+	UniRef90_A0A1S2XEG7 Probable polygalacturonase n=1 Tax=Cicer	https://www.ebi.ac.uk/QuickGO/annotations?geneProductId=A0A1S2XEG7	A0A1S2XEG7	Probable polygalacturonase	LOC101494726	Cicer arietinum (Chickpea) (Garbanzo)	membrane [GO:0016020]; polygalacturonase activity [GO:0004650]; carbohydrate metabolic process [GO:0005975]	GO:0004650; GO:0005975; GO:0016020	carbohydrate metabolic process [GO:0005975]	membrane [GO:0016020]	polygalacturonase activity [GO:0004650]
CDC_Ca_19450	CDC_Ca1:33625216:33626058:+	UniRef90_A0A1S2XI02 Teosinte glume architecture 1-like n=1 Tax=Cicer	https://www.ebi.ac.uk/QuickGO/annotations?geneProductId=A0A1S2XI02	A0A1S2XI02	Teosinte glume architecture 1-like	LOC101511918	Cicer arietinum (Chickpea) (Garbanzo)	nucleus [GO:0005634]; DNA binding [GO:0003677]; metal ion binding [GO:0046872]	GO:0003677; GO:0005634; GO:0046872	nucleus [GO:0005634]	DNA binding [GO:0003677]; metal ion binding [GO:0046872]
CDC_Ca_19452	CDC_Ca1:33648778:33651227:-	UniRef90_A0A072V8I1 UDP-arabinopyranose mutase n=10 Tax=IRL clade	https://www.ebi.ac.uk/QuickGO/annotations?geneProductId=A0A072V8I1	A0A072V8I1
CDC_Ca_19455	CDC_Ca1:33693467:33697878:+	UniRef90_A0A072V9S0 COBRA-like protein n=5 Tax=IRL clade TaxID=2233839	https://www.ebi.ac.uk/QuickGO/annotations?geneProductId=A0A072V9S0	A0A072V9S0
CDC_Ca_19456	CDC_Ca1:33723361:33727318:-	UniRef90_A0A072V7V6 COBRA-like protein n=9 Tax=IRL clade TaxID=2233839	https://www.ebi.ac.uk/QuickGO/annotations?geneProductId=A0A072V7V6	A0A072V7V6
CDC_Ca_19465	CDC_Ca1:33848745:33850088:+	UniRef90_A0A1S2XF78 Transcription termination factor MTERF15,	https://www.ebi.ac.uk/QuickGO/annotations?geneProductId=A0A1S2XF78	A0A1S2XF78	Transcription termination factor MTERF15, mitochondrial	LOC101513737	Cicer arietinum (Chickpea) (Garbanzo)	cytoplasm [GO:0005737]; intracellular membrane-bounded organelle [GO:0043231]; double-stranded DNA binding [GO:0003690]; DNA-templated transcription termination [GO:0006353]; regulation of DNA-templated transcription [GO:0006355]	GO:0003690; GO:0005737; GO:0006353; GO:0006355; GO:0043231	DNA-templated transcription termination [GO:0006353]; regulation of DNA-templated transcription [GO:0006355]	cytoplasm [GO:0005737]; intracellular membrane-bounded organelle [GO:0043231]	double-stranded DNA binding [GO:0003690]
CDC_Ca_20629	CDC_Ca1:22343423:22350469:-	UniRef90_I1L1H2 Histone-binding protein RBBP4 N-terminal domain-containing	https://www.ebi.ac.uk/QuickGO/annotations?geneProductId=I1L1H2	I1L1H2
CDC_Ca_21405	CDC_Ca1:35031347:35035756:+	UniRef90_A0A1S2XHC7 Uncharacterized protein LOC101506470 n=1	https://www.ebi.ac.uk/QuickGO/annotations?geneProductId=A0A1S2XHC7	A0A1S2XHC7	Uncharacterized protein LOC101506470	LOC101506470	Cicer arietinum (Chickpea) (Garbanzo)	transcription repressor complex [GO:0017053]	GO:0017053	transcription repressor complex [GO:0017053]
CDC_Ca_21408	CDC_Ca1:34944080:34950385:-	UniRef90_G7IJ13 Proteasome subunit alpha type n=25 Tax=Pentapetalae	https://www.ebi.ac.uk/QuickGO/annotations?geneProductId=G7IJ13	G7IJ13
CDC_Ca_21409	CDC_Ca1:34904634:34911041:+	UniRef90_A0A1S2XHC2 Protein N-terminal asparagine amidohydrolase	https://www.ebi.ac.uk/QuickGO/annotations?geneProductId=A0A1S2XHC2	A0A1S2XHC2	Protein N-terminal asparagine amidohydrolase isoform X1	LOC101504861	Cicer arietinum (Chickpea) (Garbanzo)	protein-N-terminal asparagine amidohydrolase activity [GO:0008418]	GO:0008418	protein-N-terminal asparagine amidohydrolase activity [GO:0008418]
CDC_Ca_21410	CDC_Ca1:34901931:34903633:-	UniRef90_A0A1S3EKT6 Protein MAINTENANCE OF MERISTEMS-like n=1	https://www.ebi.ac.uk/QuickGO/annotations?geneProductId=A0A1S3EKT6	A0A1S3EKT6	Protein MAINTENANCE OF MERISTEMS-like	LOC101509345	Cicer arietinum (Chickpea) (Garbanzo)	meristem maintenance [GO:0010073]	GO:0010073	meristem maintenance [GO:0010073]
CDC_Ca_21411	CDC_Ca1:34866554:34872002:-	UniRef90_A0A1S2XFA4 Protein mel-28 n=1 Tax=Cicer arietinum TaxID=3827	https://www.ebi.ac.uk/QuickGO/annotations?geneProductId=A0A1S2XFA4	A0A1S2XFA4	Protein mel-28	LOC101504548	Cicer arietinum (Chickpea) (Garbanzo)
CDC_Ca_21419	CDC_Ca1:34721706:34728832:+	UniRef90_A0A1S2XF99 Serine/arginine repetitive matrix protein	https://www.ebi.ac.uk/QuickGO/annotations?geneProductId=A0A1S2XF99	A0A1S2XF99	Serine/arginine repetitive matrix protein 2-like isoform X1	LOC101503336	Cicer arietinum (Chickpea) (Garbanzo)	metal ion binding [GO:0046872]	GO:0046872	metal ion binding [GO:0046872]
CDC_Ca_21422	CDC_Ca1:34649032:34655468:+	UniRef90_A0A1S2XHB7 Cleavage stimulation factor 50 kDa subunit	https://www.ebi.ac.uk/QuickGO/annotations?geneProductId=A0A1S2XHB7	A0A1S2XHB7	Cleavage stimulation factor 50 kDa subunit	LOC101503010	Cicer arietinum (Chickpea) (Garbanzo)	mRNA cleavage stimulating factor complex [GO:0005848]; mRNA 3'-end processing [GO:0031124]	GO:0005848; GO:0031124	mRNA 3'-end processing [GO:0031124]	mRNA cleavage stimulating factor complex [GO:0005848]
CDC_Ca_21548	CDC_Ca1:46455056:46459042:+	UniRef90_A0A4P1RGB5 Major facilitator superfamily (MFS) profile	https://www.ebi.ac.uk/QuickGO/annotations?geneProductId=A0A4P1RGB5	A0A4P1RGB5
CDC_Ca_21853	CDC_Ca1:31333984:31334178:-	https://www.ebi.ac.uk/QuickGO/annotations?geneProductId=	https://www.ebi.ac.uk/QuickGO/annotations?geneProductId=
CDC_Ca_21855	CDC_Ca1:31367533:31370213:+	UniRef90_A0A1S2XF40 GPI-anchor transamidase n=1 Tax=Cicer arietinum	https://www.ebi.ac.uk/QuickGO/annotations?geneProductId=A0A1S2XF40	A0A1S2XF40	GPI-anchor transamidase	LOC101493464	Cicer arietinum (Chickpea) (Garbanzo)	GPI-anchor transamidase complex [GO:0042765]; GPI-anchor transamidase activity [GO:0003923]; attachment of GPI anchor to protein [GO:0016255]; proteolysis [GO:0006508]	GO:0003923; GO:0006508; GO:0016255; GO:0042765	attachment of GPI anchor to protein [GO:0016255]; proteolysis [GO:0006508]	GPI-anchor transamidase complex [GO:0042765]	GPI-anchor transamidase activity [GO:0003923]
CDC_Ca_21865	CDC_Ca1:31527868:31537697:+	UniRef90_A0A1S2XH77 Serine protease SPPA, chloroplastic-like	https://www.ebi.ac.uk/QuickGO/annotations?geneProductId=A0A1S2XH77	A0A1S2XH77	Serine protease SPPA, chloroplastic-like	LOC101496031	Cicer arietinum (Chickpea) (Garbanzo)	membrane [GO:0016020]; serine-type peptidase activity [GO:0008236]; signal peptide processing [GO:0006465]	GO:0006465; GO:0008236; GO:0016020	signal peptide processing [GO:0006465]	membrane [GO:0016020]	serine-type peptidase activity [GO:0008236]
CDC_Ca_21867	CDC_Ca1:31553445:31554104:-	UniRef90_A0A1S2XF42 Protein PELPK1-like n=1 Tax=Cicer arietinum	https://www.ebi.ac.uk/QuickGO/annotations?geneProductId=A0A1S2XF42	A0A1S2XF42	Protein PELPK1-like	LOC101496364	Cicer arietinum (Chickpea) (Garbanzo)	membrane [GO:0016020]	GO:0016020	membrane [GO:0016020]
CDC_Ca_22469	CDC_Ca1:30174162:30186331:+	UniRef90_A0A1S2XF17 Phospholipid-transporting ATPase n=1 Tax=Cicer	https://www.ebi.ac.uk/QuickGO/annotations?geneProductId=A0A1S2XF17	A0A1S2XF17	Phospholipid-transporting ATPase (EC 7.6.2.1)	LOC101507131	Cicer arietinum (Chickpea) (Garbanzo)	membrane [GO:0016020]; ATP binding [GO:0005524]; ATP hydrolysis activity [GO:0016887]; ATPase-coupled intramembrane lipid transporter activity [GO:0140326]; magnesium ion binding [GO:0000287]; phospholipid transport [GO:0015914]	GO:0000287; GO:0005524; GO:0015914; GO:0016020; GO:0016887; GO:0140326	phospholipid transport [GO:0015914]	membrane [GO:0016020]	ATP binding [GO:0005524]; ATP hydrolysis activity [GO:0016887]; ATPase-coupled intramembrane lipid transporter activity [GO:0140326]; magnesium ion binding [GO:0000287]
CDC_Ca_22516	CDC_Ca1:41770076:41770825:+	UniRef90_A0A1S2XFV1 VQ motif-containing protein 4 n=1 Tax=Cicer	https://www.ebi.ac.uk/QuickGO/annotations?geneProductId=A0A1S2XFV1	A0A1S2XFV1	VQ motif-containing protein 4	LOC101494729	Cicer arietinum (Chickpea) (Garbanzo)
CDC_Ca_22782	CDC_Ca1:17331183:17333510:-	UniRef90_A0A9D5GZD6 TFIIS-type domain-containing protein n=2	https://www.ebi.ac.uk/QuickGO/annotations?geneProductId=A0A9D5GZD6	A0A9D5GZD6
CDC_Ca_23109	CDC_Ca1:41346647:41351323:+	UniRef90_A0A1S2XFS8 Ubiquitin carboxyl-terminal hydrolase n=2	https://www.ebi.ac.uk/QuickGO/annotations?geneProductId=A0A1S2XFS8	A0A1S2XFS8	Ubiquitin carboxyl-terminal hydrolase (EC 3.4.19.12)	LOC101513847	Cicer arietinum (Chickpea) (Garbanzo)	cysteine-type deubiquitinase activity [GO:0004843]; proteolysis [GO:0006508]	GO:0004843; GO:0006508	proteolysis [GO:0006508]	cysteine-type deubiquitinase activity [GO:0004843]
CDC_Ca_23534	CDC_Ca1:37721954:37725515:-	UniRef90_A0A9D4YM02 C-type mannose receptor 2 n=7 Tax=NPAAA clade	https://www.ebi.ac.uk/QuickGO/annotations?geneProductId=A0A9D4YM02	A0A9D4YM02
CDC_Ca_23537	CDC_Ca1:37795315:37799526:-	UniRef90_A0A1S2XFF8 NAC domain-containing protein 71 n=1 Tax=Cicer	https://www.ebi.ac.uk/QuickGO/annotations?geneProductId=A0A1S2XFF8	A0A1S2XFF8	NAC domain-containing protein 71	NAC07	Cicer arietinum (Chickpea) (Garbanzo)	nucleus [GO:0005634]; DNA binding [GO:0003677]; regulation of DNA-templated transcription [GO:0006355]	GO:0003677; GO:0005634; GO:0006355	regulation of DNA-templated transcription [GO:0006355]	nucleus [GO:0005634]	DNA binding [GO:0003677]
CDC_Ca_23542	CDC_Ca1:37907137:37908517:-	UniRef90_A0A1S2XFG3 Peroxidase n=1 Tax=Cicer arietinum TaxID=3827	https://www.ebi.ac.uk/QuickGO/annotations?geneProductId=A0A1S2XFG3	A0A1S2XFG3	Peroxidase (EC 1.11.1.7)	LOC101512456	Cicer arietinum (Chickpea) (Garbanzo)	extracellular region [GO:0005576]; heme binding [GO:0020037]; lactoperoxidase activity [GO:0140825]; metal ion binding [GO:0046872]; hydrogen peroxide catabolic process [GO:0042744]; response to oxidative stress [GO:0006979]	GO:0005576; GO:0006979; GO:0020037; GO:0042744; GO:0046872; GO:0140825	hydrogen peroxide catabolic process [GO:0042744]; response to oxidative stress [GO:0006979]	extracellular region [GO:0005576]	heme binding [GO:0020037]; lactoperoxidase activity [GO:0140825]; metal ion binding [GO:0046872]
CDC_Ca_24435	CDC_Ca1:45484195:45486764:+	UniRef90_A0A1S2XGB2 Calmodulin-binding protein 60 E-like isoform	https://www.ebi.ac.uk/QuickGO/annotations?geneProductId=A0A1S2XGB2	A0A1S2XGB2	Calmodulin-binding protein 60 E-like isoform X1 (Calmodulin-binding protein 60 E-like isoform X2) (Calmodulin-binding protein 60 E-like isoform X3)	LOC101515712	Cicer arietinum (Chickpea) (Garbanzo)	nucleus [GO:0005634]; calmodulin binding [GO:0005516]; DNA binding [GO:0003677]	GO:0003677; GO:0005516; GO:0005634	nucleus [GO:0005634]	calmodulin binding [GO:0005516]; DNA binding [GO:0003677]
CDC_Ca_25115	CDC_Ca1:46788308:46791799:-	UniRef90_A0A1S2XGD8 Pollen receptor-like kinase 4 n=1 Tax=Cicer	https://www.ebi.ac.uk/QuickGO/annotations?geneProductId=A0A1S2XGD8	A0A1S2XGD8	Pollen receptor-like kinase 4	LOC101505929	Cicer arietinum (Chickpea) (Garbanzo)	membrane [GO:0016020]; ATP binding [GO:0005524]; protein kinase activity [GO:0004672]; phosphorylation [GO:0016310]	GO:0004672; GO:0005524; GO:0016020; GO:0016310	phosphorylation [GO:0016310]	membrane [GO:0016020]	ATP binding [GO:0005524]; protein kinase activity [GO:0004672]
CDC_Ca_25475	CDC_Ca1:34257621:34265360:-	UniRef90_A0A1S3EI27 1,3-beta-glucan synthase n=2 Tax=Cicer arietinum	https://www.ebi.ac.uk/QuickGO/annotations?geneProductId=A0A1S3EI27	A0A1S3EI27	1,3-beta-glucan synthase (EC 2.4.1.34) (1,3-beta-glucan synthase)	LOC101496366	Cicer arietinum (Chickpea) (Garbanzo)	1,3-beta-D-glucan synthase complex [GO:0000148]; 1,3-beta-D-glucan synthase activity [GO:0003843]; (1->3)-beta-D-glucan biosynthetic process [GO:0006075]; cell wall organization [GO:0071555]; regulation of cell shape [GO:0008360]	GO:0000148; GO:0003843; GO:0006075; GO:0008360; GO:0071555	(1->3)-beta-D-glucan biosynthetic process [GO:0006075]; cell wall organization [GO:0071555]; regulation of cell shape [GO:0008360]	1,3-beta-D-glucan synthase complex [GO:0000148]	1,3-beta-D-glucan synthase activity [GO:0003843]
CDC_Ca_25827	CDC_Ca1:31079916:31084436:+	UniRef90_A0A6P4BTT6 phosphopyruvate hydratase n=9 Tax=50 kb inversion	https://www.ebi.ac.uk/QuickGO/annotations?geneProductId=A0A6P4BTT6	A0A6P4BTT6
CDC_Ca_26128	CDC_Ca1:32271123:32272455:+	UniRef90_A0A1S2XF57 Cytochrome P450 714A1-like n=1 Tax=Cicer	https://www.ebi.ac.uk/QuickGO/annotations?geneProductId=A0A1S2XF57	A0A1S2XF57	Cytochrome P450 714A1-like	LOC101505060	Cicer arietinum (Chickpea) (Garbanzo)	membrane [GO:0016020]; heme binding [GO:0020037]; iron ion binding [GO:0005506]; monooxygenase activity [GO:0004497]; oxidoreductase activity, acting on paired donors, with incorporation or reduction of molecular oxygen [GO:0016705]	GO:0004497; GO:0005506; GO:0016020; GO:0016705; GO:0020037	membrane [GO:0016020]	heme binding [GO:0020037]; iron ion binding [GO:0005506]; monooxygenase activity [GO:0004497]; oxidoreductase activity, acting on paired donors, with incorporation or reduction of molecular oxygen [GO:0016705]
CDC_Ca_26129	CDC_Ca1:32278738:32282710:+	UniRef90_A0A1S2XF58 INO80 complex subunit C-like isoform X2 n=2	https://www.ebi.ac.uk/QuickGO/annotations?geneProductId=A0A1S2XF58	A0A1S2XF58	INO80 complex subunit C-like isoform X2	LOC101505381	Cicer arietinum (Chickpea) (Garbanzo)	Ino80 complex [GO:0031011]; chromatin remodeling [GO:0006338]	GO:0006338; GO:0031011	chromatin remodeling [GO:0006338]	Ino80 complex [GO:0031011]
CDC_Ca_10175	CDC_Ca2:33603868:33605370:-	UniRef90_A0A1S2XN83 Protein LATERAL ROOT PRIMORDIUM 1 isoform	https://www.ebi.ac.uk/QuickGO/annotations?geneProductId=A0A1S2XN83	A0A1S2XN83	Protein LATERAL ROOT PRIMORDIUM 1 isoform X1	LOC101498687	Cicer arietinum (Chickpea) (Garbanzo)	nucleus [GO:0005634]; DNA-binding transcription factor activity [GO:0003700]; auxin biosynthetic process [GO:0009851]; auxin-activated signaling pathway [GO:0009734]	GO:0003700; GO:0005634; GO:0009734; GO:0009851	auxin biosynthetic process [GO:0009851]; auxin-activated signaling pathway [GO:0009734]	nucleus [GO:0005634]	DNA-binding transcription factor activity [GO:0003700]
CDC_Ca_10214	CDC_Ca2:33083512:33085323:+	UniRef90_A0A2Z6M898 Translation elongation factor EF1B beta/delta	https://www.ebi.ac.uk/QuickGO/annotations?geneProductId=A0A2Z6M898	A0A2Z6M898
CDC_Ca_10268	CDC_Ca2:32544020:32547949:+	UniRef90_A0A1S2XLH2 Zinc finger CCHC domain-containing protein	https://www.ebi.ac.uk/QuickGO/annotations?geneProductId=A0A1S2XLH2	A0A1S2XLH2	Zinc finger CCHC domain-containing protein 7-like isoform X1	LOC101500814	Cicer arietinum (Chickpea) (Garbanzo)	nucleic acid binding [GO:0003676]; zinc ion binding [GO:0008270]	GO:0003676; GO:0008270	nucleic acid binding [GO:0003676]; zinc ion binding [GO:0008270]
CDC_Ca_10499	CDC_Ca2:3645821:3649004:+	UniRef90_G7KKY7 Pectinesterase n=4 Tax=IRL clade TaxID=2233839	https://www.ebi.ac.uk/QuickGO/annotations?geneProductId=G7KKY7	G7KKY7
CDC_Ca_10543	CDC_Ca2:3040373:3047717:+	UniRef90_A0A1S2XJ38 Uncharacterized protein LOC101506908 isoform	https://www.ebi.ac.uk/QuickGO/annotations?geneProductId=A0A1S2XJ38	A0A1S2XJ38	Uncharacterized protein LOC101506908 isoform X1	LOC101506908	Cicer arietinum (Chickpea) (Garbanzo)
CDC_Ca_10544	CDC_Ca2:3007968:3010944:-	UniRef90_G7KKG8 BGGP beta-1-3-galactosyl-O-glycosyl-glycoprotein	https://www.ebi.ac.uk/QuickGO/annotations?geneProductId=G7KKG8	G7KKG8
CDC_Ca_12532	CDC_Ca2:2475261:2479588:+	UniRef90_A0A1S2XH52 Uncharacterized protein LOC101508403 n=1	https://www.ebi.ac.uk/QuickGO/annotations?geneProductId=A0A1S2XH52	A0A1S2XH52	Uncharacterized protein LOC101508403	LOC101508403	Cicer arietinum (Chickpea) (Garbanzo)	membrane [GO:0016020]	GO:0016020	membrane [GO:0016020]
CDC_Ca_14295	CDC_Ca2:25786984:25789790:-	UniRef90_A0A1S2XML3 U11/U12 small nuclear ribonucleoprotein 31	https://www.ebi.ac.uk/QuickGO/annotations?geneProductId=A0A1S2XML3	A0A1S2XML3	U11/U12 small nuclear ribonucleoprotein 31 kDa protein	LOC101508097	Cicer arietinum (Chickpea) (Garbanzo)	ribonucleoprotein complex [GO:1990904]; RNA binding [GO:0003723]	GO:0003723; GO:1990904	ribonucleoprotein complex [GO:1990904]	RNA binding [GO:0003723]
CDC_Ca_14319	CDC_Ca2:29206599:29208253:-	UniRef90_A0A1S3DYC3 Uncharacterized protein LOC101506814 isoform	https://www.ebi.ac.uk/QuickGO/annotations?geneProductId=A0A1S3DYC3	A0A1S3DYC3	Uncharacterized protein LOC101506814 isoform X1	LOC101506814	Cicer arietinum (Chickpea) (Garbanzo)	zinc ion binding [GO:0008270]	GO:0008270	zinc ion binding [GO:0008270]
CDC_Ca_14710	CDC_Ca2:4997920:5000186:-	UniRef90_A0A1S3DZ69 Uncharacterized protein LOC101511386 n=1	https://www.ebi.ac.uk/QuickGO/annotations?geneProductId=A0A1S3DZ69	A0A1S3DZ69	Uncharacterized protein LOC101511386	LOC101511386	Cicer arietinum (Chickpea) (Garbanzo)
CDC_Ca_15233	CDC_Ca2:34112644:34116728:+	UniRef90_A0A2K3PB82 Protein JASON-like n=1 Tax=Trifolium pratense	https://www.ebi.ac.uk/QuickGO/annotations?geneProductId=A0A2K3PB82	A0A2K3PB82
CDC_Ca_15238	CDC_Ca2:34143909:34155660:+	UniRef90_G7K3C1 Anaphase-promoting complex subunit 5 n=5 Tax=IRL	https://www.ebi.ac.uk/QuickGO/annotations?geneProductId=G7K3C1	G7K3C1
CDC_Ca_15286	CDC_Ca2:34608381:34615273:-	UniRef90_A0A1S2XND1 DNA polymerase I A, chloroplastic/mitochondrial-like	https://www.ebi.ac.uk/QuickGO/annotations?geneProductId=A0A1S2XND1	A0A1S2XND1	DNA polymerase I A, chloroplastic/mitochondrial-like	LOC101490997	Cicer arietinum (Chickpea) (Garbanzo)	3'-5' exonuclease activity [GO:0008408]; DNA binding [GO:0003677]; DNA-directed DNA polymerase activity [GO:0003887]; DNA-templated DNA replication [GO:0006261]	GO:0003677; GO:0003887; GO:0006261; GO:0008408	DNA-templated DNA replication [GO:0006261]	3'-5' exonuclease activity [GO:0008408]; DNA binding [GO:0003677]; DNA-directed DNA polymerase activity [GO:0003887]
CDC_Ca_15287	CDC_Ca2:34616718:34620417:-	UniRef90_A0A3Q7Y805 Probable serine/threonine-protein kinase	https://www.ebi.ac.uk/QuickGO/annotations?geneProductId=A0A3Q7Y805	A0A3Q7Y805	Probable serine/threonine-protein kinase PBL23	LOC101491310	Cicer arietinum (Chickpea) (Garbanzo)	plasma membrane [GO:0005886]; ATP binding [GO:0005524]; protein serine/threonine kinase activity [GO:0004674]; phosphorylation [GO:0016310]	GO:0004674; GO:0005524; GO:0005886; GO:0016310	phosphorylation [GO:0016310]	plasma membrane [GO:0005886]	ATP binding [GO:0005524]; protein serine/threonine kinase activity [GO:0004674]
CDC_Ca_15289	CDC_Ca2:34628322:34631986:+	UniRef90_A0A1S2XP82 Uncharacterized protein LOC101492149 n=6	https://www.ebi.ac.uk/QuickGO/annotations?geneProductId=A0A1S2XP82	A0A1S2XP82	Uncharacterized protein LOC101492149	LOC101492149	Cicer arietinum (Chickpea) (Garbanzo)
CDC_Ca_15652	CDC_Ca2:27303014:27304691:-	UniRef90_A0A1S2XKJ1 Uncharacterized protein LOC101490873 isoform	https://www.ebi.ac.uk/QuickGO/annotations?geneProductId=A0A1S2XKJ1	A0A1S2XKJ1	Uncharacterized protein LOC101490873 isoform X1	LOC101490873	Cicer arietinum (Chickpea) (Garbanzo)
CDC_Ca_15957	CDC_Ca2:18930150:18932380:-	UniRef90_A0A1S2XJL0 Protein SRG1-like isoform X3 n=1 Tax=Cicer	https://www.ebi.ac.uk/QuickGO/annotations?geneProductId=A0A1S2XJL0	A0A1S2XJL0	Protein SRG1-like isoform X3	LOC101510002	Cicer arietinum (Chickpea) (Garbanzo)	metal ion binding [GO:0046872]; oxidoreductase activity [GO:0016491]	GO:0016491; GO:0046872	metal ion binding [GO:0046872]; oxidoreductase activity [GO:0016491]
CDC_Ca_15961	CDC_Ca2:18876372:18878796:+	UniRef90_A0A1S2XJK8 Transcription factor bHLH49 n=1 Tax=Cicer	https://www.ebi.ac.uk/QuickGO/annotations?geneProductId=A0A1S2XJK8	A0A1S2XJK8	Transcription factor bHLH49	LOC101509680	Cicer arietinum (Chickpea) (Garbanzo)	nucleus [GO:0005634]; protein dimerization activity [GO:0046983]; regulation of DNA-templated transcription [GO:0006355]	GO:0005634; GO:0006355; GO:0046983	regulation of DNA-templated transcription [GO:0006355]	nucleus [GO:0005634]	protein dimerization activity [GO:0046983]
CDC_Ca_16964	CDC_Ca2:119093:123582:-	UniRef90_A0A1S3DXX4 Palmitoyl-protein thioesterase 1-like n=1	https://www.ebi.ac.uk/QuickGO/annotations?geneProductId=A0A1S3DXX4	A0A1S3DXX4	Palmitoyl-protein thioesterase 1 (EC 3.1.2.22) (Palmitoyl-protein hydrolase 1)	LOC101508713	Cicer arietinum (Chickpea) (Garbanzo)	palmitoyl hydrolase activity [GO:0098599]	GO:0098599	palmitoyl hydrolase activity [GO:0098599]
CDC_Ca_16987	CDC_Ca2:476928:480689:+	UniRef90_A0A1S2XIL2 Uncharacterized protein LOC101501121 n=1	https://www.ebi.ac.uk/QuickGO/annotations?geneProductId=A0A1S2XIL2	A0A1S2XIL2	Uncharacterized protein LOC101501121	LOC101501121	Cicer arietinum (Chickpea) (Garbanzo)	protein transport [GO:0015031]	GO:0015031	protein transport [GO:0015031]
CDC_Ca_17252	CDC_Ca2:26565901:26569412:-	UniRef90_A0A1S2XKB5 Laccase n=1 Tax=Cicer arietinum TaxID=3827	https://www.ebi.ac.uk/QuickGO/annotations?geneProductId=A0A1S2XKB5	A0A1S2XKB5	Laccase (EC 1.10.3.2) (Benzenediol:oxygen oxidoreductase) (Diphenol oxidase) (Urishiol oxidase)	LOC101498682	Cicer arietinum (Chickpea) (Garbanzo)	apoplast [GO:0048046]; copper ion binding [GO:0005507]; hydroquinone:oxygen oxidoreductase activity [GO:0052716]; lignin catabolic process [GO:0046274]	GO:0005507; GO:0046274; GO:0048046; GO:0052716	lignin catabolic process [GO:0046274]	apoplast [GO:0048046]	copper ion binding [GO:0005507]; hydroquinone:oxygen oxidoreductase activity [GO:0052716]
CDC_Ca_17274	CDC_Ca2:26851728:26855562:-	UniRef90_I3SFF7 Putative nucleotide-binding alpha-beta plait	https://www.ebi.ac.uk/QuickGO/annotations?geneProductId=I3SFF7	I3SFF7
CDC_Ca_17809	CDC_Ca2:32135649:32138874:+	UniRef90_A0A1S2XLE9 phenylalanine--tRNA ligase n=6 Tax=IRL clade	https://www.ebi.ac.uk/QuickGO/annotations?geneProductId=A0A1S2XLE9	A0A1S2XLE9	phenylalanine--tRNA ligase (EC 6.1.1.20) (Phenylalanyl-tRNA synthetase)	LOC101515501	Cicer arietinum (Chickpea) (Garbanzo)	mitochondrial matrix [GO:0005759]; ATP binding [GO:0005524]; phenylalanine-tRNA ligase activity [GO:0004826]; tRNA binding [GO:0000049]; phenylalanyl-tRNA aminoacylation [GO:0006432]	GO:0000049; GO:0004826; GO:0005524; GO:0005759; GO:0006432	phenylalanyl-tRNA aminoacylation [GO:0006432]	mitochondrial matrix [GO:0005759]	ATP binding [GO:0005524]; phenylalanine-tRNA ligase activity [GO:0004826]; tRNA binding [GO:0000049]
CDC_Ca_18062	CDC_Ca2:12288644:12291970:-	UniRef90_G7KF85 PHD finger protein MALE sterility-like protein	https://www.ebi.ac.uk/QuickGO/annotations?geneProductId=G7KF85	G7KF85
CDC_Ca_19154	CDC_Ca2:6753941:6759863:+	UniRef90_G7KQ56 CCT-theta n=23 Tax=rosids TaxID=71275 RepID=G7KQ56_MEDTR	https://www.ebi.ac.uk/QuickGO/annotations?geneProductId=G7KQ56	G7KQ56
CDC_Ca_20397	CDC_Ca2:9898677:9901842:+	UniRef90_I3SEV5 Enoyl reductase (ER) domain-containing protein	https://www.ebi.ac.uk/QuickGO/annotations?geneProductId=I3SEV5	I3SEV5
CDC_Ca_20398	CDC_Ca2:9893236:9897105:+	UniRef90_M5W8B5 Ras-related protein Rab7 n=10 Tax=fabids TaxID=91835	https://www.ebi.ac.uk/QuickGO/annotations?geneProductId=M5W8B5	M5W8B5
CDC_Ca_20671	CDC_Ca2:1089394:1092062:+	UniRef90_A0A1S2XGT3 O-acyltransferase WSD1-like n=1 Tax=Cicer	https://www.ebi.ac.uk/QuickGO/annotations?geneProductId=A0A1S2XGT3	A0A1S2XGT3	O-acyltransferase WSD1-like	LOC101488691	Cicer arietinum (Chickpea) (Garbanzo)	plasma membrane [GO:0005886]; diacylglycerol O-acyltransferase activity [GO:0004144]; triglyceride biosynthetic process [GO:0019432]	GO:0004144; GO:0005886; GO:0019432	triglyceride biosynthetic process [GO:0019432]	plasma membrane [GO:0005886]	diacylglycerol O-acyltransferase activity [GO:0004144]
CDC_Ca_20673	CDC_Ca2:1107554:1111291:+	UniRef90_A0A9D3UDK4 Polyvinylalcohol dehydrogenase n=1 Tax=Gossypium	https://www.ebi.ac.uk/QuickGO/annotations?geneProductId=A0A9D3UDK4	A0A9D3UDK4
CDC_Ca_20675	CDC_Ca2:1132484:1135303:-	UniRef90_A0A1S2XGT8 Probable WRKY transcription factor 72 n=1	https://www.ebi.ac.uk/QuickGO/annotations?geneProductId=A0A1S2XGT8	A0A1S2XGT8	Probable WRKY transcription factor 72	LOC101490340	Cicer arietinum (Chickpea) (Garbanzo)	nucleus [GO:0005634]; DNA-binding transcription factor activity [GO:0003700]; sequence-specific DNA binding [GO:0043565]	GO:0003700; GO:0005634; GO:0043565	nucleus [GO:0005634]	DNA-binding transcription factor activity [GO:0003700]; sequence-specific DNA binding [GO:0043565]
CDC_Ca_20931	CDC_Ca2:6346560:6354842:-	UniRef90_A0A1S2XI21 Protein RRP6-like 2 n=1 Tax=Cicer arietinum	https://www.ebi.ac.uk/QuickGO/annotations?geneProductId=A0A1S2XI21	A0A1S2XI21	Protein RRP6-like 2	LOC101498997	Cicer arietinum (Chickpea) (Garbanzo)	nuclear exosome (RNase complex) [GO:0000176]; nucleolus [GO:0005730]; 3'-5'-RNA exonuclease activity [GO:0000175]; nucleic acid binding [GO:0003676]; nucleotide binding [GO:0000166]; exonucleolytic trimming to generate mature 3'-end of 5.8S rRNA from tricistronic rRNA transcript (SSU-rRNA, 5.8S rRNA, LSU-rRNA) [GO:0000467]	GO:0000166; GO:0000175; GO:0000176; GO:0000467; GO:0003676; GO:0005730	exonucleolytic trimming to generate mature 3'-end of 5.8S rRNA from tricistronic rRNA transcript (SSU-rRNA, 5.8S rRNA, LSU-rRNA) [GO:0000467]	nuclear exosome (RNase complex) [GO:0000176]; nucleolus [GO:0005730]	3'-5'-RNA exonuclease activity [GO:0000175]; nucleic acid binding [GO:0003676]; nucleotide binding [GO:0000166]
CDC_Ca_21672	CDC_Ca2:24085635:24089054:+	UniRef90_A0A1S2XLI1 Bidirectional sugar transporter SWEET n=1	https://www.ebi.ac.uk/QuickGO/annotations?geneProductId=A0A1S2XLI1	A0A1S2XLI1	Bidirectional sugar transporter SWEET	LOC101497351	Cicer arietinum (Chickpea) (Garbanzo)	plasma membrane [GO:0005886]; sugar transmembrane transporter activity [GO:0051119]	GO:0005886; GO:0051119	plasma membrane [GO:0005886]	sugar transmembrane transporter activity [GO:0051119]
CDC_Ca_22315	CDC_Ca2:8599812:8601878:-	UniRef90_A0A1S2XIG5 RING-type E3 ubiquitin transferase n=1 Tax=Cicer	https://www.ebi.ac.uk/QuickGO/annotations?geneProductId=A0A1S2XIG5	A0A1S2XIG5	RING-type E3 ubiquitin transferase (EC 2.3.2.27)	LOC101504430	Cicer arietinum (Chickpea) (Garbanzo)	ubiquitin-protein transferase activity [GO:0004842]; protein ubiquitination [GO:0016567]	GO:0004842; GO:0016567	protein ubiquitination [GO:0016567]	ubiquitin-protein transferase activity [GO:0004842]
CDC_Ca_00892	CDC_Ca3:35969472:35979633:-	UniRef90_A0A072U583 D-lactate dehydrogenase (Cytochrome) n=3	https://www.ebi.ac.uk/QuickGO/annotations?geneProductId=A0A072U583	A0A072U583
CDC_Ca_00893	CDC_Ca3:35982901:35987101:-	UniRef90_A0A072UEU1 RING-type E3 ubiquitin transferase n=2 Tax=IRL	https://www.ebi.ac.uk/QuickGO/annotations?geneProductId=A0A072UEU1	A0A072UEU1
CDC_Ca_00894	CDC_Ca3:35990806:35991558:+	UniRef90_A0A1S2XTL3 Uncharacterized protein LOC101515747 n=1	https://www.ebi.ac.uk/QuickGO/annotations?geneProductId=A0A1S2XTL3	A0A1S2XTL3	Uncharacterized protein LOC101515747	LOC101515747	Cicer arietinum (Chickpea) (Garbanzo)
CDC_Ca_00895	CDC_Ca3:35995180:35998012:+	UniRef90_A0A1S2XTH0 Amino acid transporter ANT1 isoform X1 n=2	https://www.ebi.ac.uk/QuickGO/annotations?geneProductId=A0A1S2XTH0	A0A1S2XTH0	Amino acid transporter ANT1 isoform X1	LOC101488510	Cicer arietinum (Chickpea) (Garbanzo)	organelle membrane [GO:0031090]; amino acid transport [GO:0006865]	GO:0006865; GO:0031090	amino acid transport [GO:0006865]	organelle membrane [GO:0031090]
CDC_Ca_00897	CDC_Ca3:36008461:36011216:+	UniRef90_A0A1S2XV39 Spindle and kinetochore-associated protein	https://www.ebi.ac.uk/QuickGO/annotations?geneProductId=A0A1S2XV39	A0A1S2XV39	Spindle and kinetochore-associated protein 3	LOC101489606	Cicer arietinum (Chickpea) (Garbanzo)	cytoplasm [GO:0005737]; cytoskeleton [GO:0005856]; outer kinetochore [GO:0000940]; chromosome segregation [GO:0007059]	GO:0000940; GO:0005737; GO:0005856; GO:0007059	chromosome segregation [GO:0007059]	cytoplasm [GO:0005737]; cytoskeleton [GO:0005856]; outer kinetochore [GO:0000940]
CDC_Ca_00898	CDC_Ca3:36011525:36012843:-	UniRef90_A0A3Q7Y9E1 Uncharacterized protein LOC101489930 n=1	https://www.ebi.ac.uk/QuickGO/annotations?geneProductId=A0A3Q7Y9E1	A0A3Q7Y9E1	Uncharacterized protein LOC101489930	LOC101489930	Cicer arietinum (Chickpea) (Garbanzo)
CDC_Ca_00899	CDC_Ca3:36014542:36016324:-	UniRef90_A0A3Q7Y9E1 Uncharacterized protein LOC101489930 n=1	https://www.ebi.ac.uk/QuickGO/annotations?geneProductId=A0A3Q7Y9E1	A0A3Q7Y9E1	Uncharacterized protein LOC101489930	LOC101489930	Cicer arietinum (Chickpea) (Garbanzo)
CDC_Ca_00918	CDC_Ca3:36168253:36172895:-	UniRef90_A0A1S2XVH8 Uncharacterized protein LOC101495959 isoform	https://www.ebi.ac.uk/QuickGO/annotations?geneProductId=A0A1S2XVH8	A0A1S2XVH8	Uncharacterized protein LOC101495959 isoform X1	LOC101495959	Cicer arietinum (Chickpea) (Garbanzo)	intracellular organelle [GO:0043229]	GO:0043229	intracellular organelle [GO:0043229]
CDC_Ca_00985	CDC_Ca3:36642346:36646021:+	UniRef90_A0A1S3TN03 Syntaxin-43 n=6 Tax=Phaseoleae TaxID=163735	https://www.ebi.ac.uk/QuickGO/annotations?geneProductId=A0A1S3TN03	A0A1S3TN03
CDC_Ca_01058	CDC_Ca3:37250912:37253246:-	UniRef90_A0A1S2XTX9 Peptidyl-prolyl cis-trans isomerase n=1 Tax=Cicer	https://www.ebi.ac.uk/QuickGO/annotations?geneProductId=A0A1S2XTX9	A0A1S2XTX9	Peptidyl-prolyl cis-trans isomerase (PPIase) (EC 5.2.1.8)	LOC101491328	Cicer arietinum (Chickpea) (Garbanzo)	peptidyl-prolyl cis-trans isomerase activity [GO:0003755]; protein folding [GO:0006457]	GO:0003755; GO:0006457	protein folding [GO:0006457]	peptidyl-prolyl cis-trans isomerase activity [GO:0003755]
CDC_Ca_01085	CDC_Ca3:37511262:37513188:+	UniRef90_A0A1S2XUZ5 Protein MAIN-LIKE 1-like n=1 Tax=Cicer arietinum	https://www.ebi.ac.uk/QuickGO/annotations?geneProductId=A0A1S2XUZ5	A0A1S2XUZ5	Protein MAIN-LIKE 1-like	LOC101496744	Cicer arietinum (Chickpea) (Garbanzo)	meristem maintenance [GO:0010073]	GO:0010073	meristem maintenance [GO:0010073]
CDC_Ca_01161	CDC_Ca3:38174716:38179700:-	UniRef90_A0A1S2XU94 Lipoxygenase n=1 Tax=Cicer arietinum TaxID=3827	https://www.ebi.ac.uk/QuickGO/annotations?geneProductId=A0A1S2XU94	A0A1S2XU94	Lipoxygenase (EC 1.13.11.-)	LOC101502735	Cicer arietinum (Chickpea) (Garbanzo)	cytoplasm [GO:0005737]; metal ion binding [GO:0046872]; oxidoreductase activity, acting on single donors with incorporation of molecular oxygen, incorporation of two atoms of oxygen [GO:0016702]; fatty acid biosynthetic process [GO:0006633]; lipid oxidation [GO:0034440]; oxylipin biosynthetic process [GO:0031408]	GO:0005737; GO:0006633; GO:0016702; GO:0031408; GO:0034440; GO:0046872	fatty acid biosynthetic process [GO:0006633]; lipid oxidation [GO:0034440]; oxylipin biosynthetic process [GO:0031408]	cytoplasm [GO:0005737]	metal ion binding [GO:0046872]; oxidoreductase activity, acting on single donors with incorporation of molecular oxygen, incorporation of two atoms of oxygen [GO:0016702]
CDC_Ca_01162	CDC_Ca3:38186074:38188718:-	UniRef90_A0A1S2XVL1 Protein AUXIN RESPONSE 4 n=1 Tax=Cicer arietinum	https://www.ebi.ac.uk/QuickGO/annotations?geneProductId=A0A1S2XVL1	A0A1S2XVL1	Protein AUXIN RESPONSE 4	LOC101503047	Cicer arietinum (Chickpea) (Garbanzo)	membrane [GO:0016020]	GO:0016020	membrane [GO:0016020]
CDC_Ca_01163	CDC_Ca3:38198853:38205624:+	UniRef90_A0A1S2XUE4 Aminopeptidase P2 n=1 Tax=Cicer arietinum	https://www.ebi.ac.uk/QuickGO/annotations?geneProductId=A0A1S2XUE4	A0A1S2XUE4	Aminopeptidase P2	LOC101503378	Cicer arietinum (Chickpea) (Garbanzo)	metalloaminopeptidase activity [GO:0070006]	GO:0070006	metalloaminopeptidase activity [GO:0070006]
CDC_Ca_01164	CDC_Ca3:38209039:38214118:+	UniRef90_G7KYN7 MAP kinase kinase kinase n=5 Tax=IRL clade TaxID=2233839	https://www.ebi.ac.uk/QuickGO/annotations?geneProductId=G7KYN7	G7KYN7
CDC_Ca_01165	CDC_Ca3:38216044:38218652:-	UniRef90_A0A1S2XW79 Microtubule-binding protein TANGLED-like	https://www.ebi.ac.uk/QuickGO/annotations?geneProductId=A0A1S2XW79	A0A1S2XW79	Microtubule-binding protein TANGLED-like	LOC101504043	Cicer arietinum (Chickpea) (Garbanzo)	microtubule binding [GO:0008017]; regulation of phragmoplast microtubule organization [GO:2000694]	GO:0008017; GO:2000694	regulation of phragmoplast microtubule organization [GO:2000694]	microtubule binding [GO:0008017]
CDC_Ca_01166	CDC_Ca3:38220388:38225187:-	UniRef90_A0A1S2XVL7 Kinesin-like protein n=2 Tax=Cicer arietinum	https://www.ebi.ac.uk/QuickGO/annotations?geneProductId=A0A1S2XVL7	A0A1S2XVL7	Kinesin-like protein	LOC101504897	Cicer arietinum (Chickpea) (Garbanzo)	microtubule [GO:0005874]; ATP binding [GO:0005524]; microtubule binding [GO:0008017]; microtubule motor activity [GO:0003777]; microtubule-based movement [GO:0007018]	GO:0003777; GO:0005524; GO:0005874; GO:0007018; GO:0008017	microtubule-based movement [GO:0007018]	microtubule [GO:0005874]	ATP binding [GO:0005524]; microtubule binding [GO:0008017]; microtubule motor activity [GO:0003777]
CDC_Ca_01168	CDC_Ca3:38230211:38231761:-	UniRef90_A0A1S2XUE9 Pentatricopeptide repeat-containing protein	https://www.ebi.ac.uk/QuickGO/annotations?geneProductId=A0A1S2XUE9	A0A1S2XUE9	Pentatricopeptide repeat-containing protein At3g05340	LOC101505201	Cicer arietinum (Chickpea) (Garbanzo)
CDC_Ca_01169	CDC_Ca3:38234065:38240168:-	UniRef90_A0A1S2XUA0 Mannosylglycoprotein endo-beta-mannosidase-like	https://www.ebi.ac.uk/QuickGO/annotations?geneProductId=A0A1S2XUA0	A0A1S2XUA0	Mannosylglycoprotein endo-beta-mannosidase-like isoform X1	LOC101505520	Cicer arietinum (Chickpea) (Garbanzo)	hydrolase activity, hydrolyzing O-glycosyl compounds [GO:0004553]; carbohydrate metabolic process [GO:0005975]	GO:0004553; GO:0005975	carbohydrate metabolic process [GO:0005975]	hydrolase activity, hydrolyzing O-glycosyl compounds [GO:0004553]
CDC_Ca_01268	CDC_Ca3:39052052:39061931:+	UniRef90_A0A2K3NUG4 Serine/threonine protein phosphatase 2A regulatory	https://www.ebi.ac.uk/QuickGO/annotations?geneProductId=A0A2K3NUG4	A0A2K3NUG4
CDC_Ca_01294	CDC_Ca3:39321234:39323962:+	UniRef90_G7L400 glucose-6-phosphate 1-epimerase n=2 Tax=IRL clade	https://www.ebi.ac.uk/QuickGO/annotations?geneProductId=G7L400	G7L400
CDC_Ca_07236	CDC_Ca3:29289885:29297097:-	UniRef90_A0A3Q7Y920 ABC transporter A family member 1 isoform	https://www.ebi.ac.uk/QuickGO/annotations?geneProductId=A0A3Q7Y920	A0A3Q7Y920	ABC transporter A family member 1 isoform X1	LOC101502626	Cicer arietinum (Chickpea) (Garbanzo)	membrane [GO:0016020]; ABC-type transporter activity [GO:0140359]; ATP binding [GO:0005524]; ATP hydrolysis activity [GO:0016887]	GO:0005524; GO:0016020; GO:0016887; GO:0140359	membrane [GO:0016020]	ABC-type transporter activity [GO:0140359]; ATP binding [GO:0005524]; ATP hydrolysis activity [GO:0016887]
CDC_Ca_07248	CDC_Ca3:29437721:29441082:+	UniRef90_A0A072U3C5 LRR receptor-like kinase family protein n=7	https://www.ebi.ac.uk/QuickGO/annotations?geneProductId=A0A072U3C5	A0A072U3C5
CDC_Ca_07270	CDC_Ca3:29660921:29661127:-	UniRef90_G7KUD9 Transmembrane protein, putative n=1 Tax=Medicago	https://www.ebi.ac.uk/QuickGO/annotations?geneProductId=G7KUD9	G7KUD9
CDC_Ca_07271	CDC_Ca3:29668280:29669550:-	UniRef90_A0A1S3E1N5 ABC transporter G family member 15-like isoform	https://www.ebi.ac.uk/QuickGO/annotations?geneProductId=A0A1S3E1N5	A0A1S3E1N5	ABC transporter G family member 15-like isoform X1	LOC101491955	Cicer arietinum (Chickpea) (Garbanzo)	membrane [GO:0016020]; ABC-type transporter activity [GO:0140359]; ATP binding [GO:0005524]; ATP hydrolysis activity [GO:0016887]	GO:0005524; GO:0016020; GO:0016887; GO:0140359	membrane [GO:0016020]	ABC-type transporter activity [GO:0140359]; ATP binding [GO:0005524]; ATP hydrolysis activity [GO:0016887]
CDC_Ca_07272	CDC_Ca3:29675341:29675523:+	UniRef90_A0A371HME8 Uncharacterized protein (Fragment) n=1 Tax=Mucuna	https://www.ebi.ac.uk/QuickGO/annotations?geneProductId=A0A371HME8	A0A371HME8
CDC_Ca_07273	CDC_Ca3:29675922:29680526:-	UniRef90_A0A1S2XRS7 Serine/threonine-protein kinase Nek6 n=1	https://www.ebi.ac.uk/QuickGO/annotations?geneProductId=A0A1S2XRS7	A0A1S2XRS7	Serine/threonine-protein kinase Nek6	LOC101491529	Cicer arietinum (Chickpea) (Garbanzo)	ATP binding [GO:0005524]; protein serine/threonine kinase activity [GO:0004674]; phosphorylation [GO:0016310]	GO:0004674; GO:0005524; GO:0016310	phosphorylation [GO:0016310]	ATP binding [GO:0005524]; protein serine/threonine kinase activity [GO:0004674]
CDC_Ca_07275	CDC_Ca3:29700790:29704017:+	UniRef90_A0A1S2XRT2 Probably inactive leucine-rich repeat receptor-like	https://www.ebi.ac.uk/QuickGO/annotations?geneProductId=A0A1S2XRT2	A0A1S2XRT2	non-specific serine/threonine protein kinase (EC 2.7.11.1)	LOC101493930	Cicer arietinum (Chickpea) (Garbanzo)	membrane [GO:0016020]; ATP binding [GO:0005524]; protein kinase activity [GO:0004672]; phosphorylation [GO:0016310]; plant organ development [GO:0099402]	GO:0004672; GO:0005524; GO:0016020; GO:0016310; GO:0099402	phosphorylation [GO:0016310]; plant organ development [GO:0099402]	membrane [GO:0016020]	ATP binding [GO:0005524]; protein kinase activity [GO:0004672]
CDC_Ca_07277	CDC_Ca3:29711812:29715172:-	UniRef90_A0A1S2XRS1 Uncharacterized protein LOC101494561 isoform	https://www.ebi.ac.uk/QuickGO/annotations?geneProductId=A0A1S2XRS1	A0A1S2XRS1	Uncharacterized protein LOC101494561 isoform X2	LOC101494561	Cicer arietinum (Chickpea) (Garbanzo)	nuclear pore [GO:0005643]	GO:0005643	nuclear pore [GO:0005643]
CDC_Ca_07279	CDC_Ca3:29724107:29727585:-	UniRef90_A0A2Z6NM11 Pectate lyase superfamily protein domain-containing	https://www.ebi.ac.uk/QuickGO/annotations?geneProductId=A0A2Z6NM11	A0A2Z6NM11
CDC_Ca_07281	CDC_Ca3:29736597:29739601:-	UniRef90_A0A2K3PNA6 Transcription factor bHLH48-like protein	https://www.ebi.ac.uk/QuickGO/annotations?geneProductId=A0A2K3PNA6	A0A2K3PNA6
CDC_Ca_07282	CDC_Ca3:29743801:29745024:-	UniRef90_A0A9D4XTS7 BHLH domain-containing protein n=4 Tax=Pisum	https://www.ebi.ac.uk/QuickGO/annotations?geneProductId=A0A9D4XTS7	A0A9D4XTS7
CDC_Ca_07283	CDC_Ca3:29756941:29760556:-	UniRef90_A0A3Q7XP25 Protein cornichon homolog 1 isoform X2 n=1	https://www.ebi.ac.uk/QuickGO/annotations?geneProductId=A0A3Q7XP25	A0A3Q7XP25	Protein cornichon homolog 1 isoform X2	LOC101496074	Cicer arietinum (Chickpea) (Garbanzo)	membrane [GO:0016020]; vesicle-mediated transport [GO:0016192]	GO:0016020; GO:0016192	vesicle-mediated transport [GO:0016192]	membrane [GO:0016020]
CDC_Ca_07284	CDC_Ca3:29764250:29766193:+	UniRef90_A0A1S2XTU7 Transcription factor bHLH130-like isoform	https://www.ebi.ac.uk/QuickGO/annotations?geneProductId=A0A1S2XTU7	A0A1S2XTU7	Transcription factor bHLH130-like isoform X1	LOC101496737	Cicer arietinum (Chickpea) (Garbanzo)	nucleus [GO:0005634]; DNA-binding transcription factor activity [GO:0003700]; protein dimerization activity [GO:0046983]	GO:0003700; GO:0005634; GO:0046983	nucleus [GO:0005634]	DNA-binding transcription factor activity [GO:0003700]; protein dimerization activity [GO:0046983]
CDC_Ca_07285	CDC_Ca3:29776838:29777789:+	UniRef90_A0A1S2XT26 Protein GIGAS CELL1 n=1 Tax=Cicer arietinum	https://www.ebi.ac.uk/QuickGO/annotations?geneProductId=A0A1S2XT26	A0A1S2XT26	Protein GIGAS CELL1	LOC101497267	Cicer arietinum (Chickpea) (Garbanzo)	nucleus [GO:0005634]; regulation of nuclear division [GO:0051783]	GO:0005634; GO:0051783	regulation of nuclear division [GO:0051783]	nucleus [GO:0005634]
CDC_Ca_07286	CDC_Ca3:29794162:29795917:+	UniRef90_A0A1S2XRU2 3,9-dihydroxypterocarpan 6A-monooxygenase	https://www.ebi.ac.uk/QuickGO/annotations?geneProductId=A0A1S2XRU2	A0A1S2XRU2	3,9-dihydroxypterocarpan 6A-monooxygenase	LOC101497927	Cicer arietinum (Chickpea) (Garbanzo)	membrane [GO:0016020]; heme binding [GO:0020037]; iron ion binding [GO:0005506]; monooxygenase activity [GO:0004497]; oxidoreductase activity, acting on paired donors, with incorporation or reduction of molecular oxygen [GO:0016705]	GO:0004497; GO:0005506; GO:0016020; GO:0016705; GO:0020037	membrane [GO:0016020]	heme binding [GO:0020037]; iron ion binding [GO:0005506]; monooxygenase activity [GO:0004497]; oxidoreductase activity, acting on paired donors, with incorporation or reduction of molecular oxygen [GO:0016705]
CDC_Ca_07287	CDC_Ca3:29798054:29800018:+	UniRef90_A0A1S2XRT8 Cytochrome P450 93A3 n=1 Tax=Cicer arietinum	https://www.ebi.ac.uk/QuickGO/annotations?geneProductId=A0A1S2XRT8	A0A1S2XRT8	Cytochrome P450 93A3	LOC101498247	Cicer arietinum (Chickpea) (Garbanzo)	membrane [GO:0016020]; heme binding [GO:0020037]; iron ion binding [GO:0005506]; monooxygenase activity [GO:0004497]; oxidoreductase activity, acting on paired donors, with incorporation or reduction of molecular oxygen [GO:0016705]	GO:0004497; GO:0005506; GO:0016020; GO:0016705; GO:0020037	membrane [GO:0016020]	heme binding [GO:0020037]; iron ion binding [GO:0005506]; monooxygenase activity [GO:0004497]; oxidoreductase activity, acting on paired donors, with incorporation or reduction of molecular oxygen [GO:0016705]
CDC_Ca_07288	CDC_Ca3:29801559:29804547:+	UniRef90_A0A444YHD6 Uncharacterized protein n=3 Tax=Arachis TaxID=3817	https://www.ebi.ac.uk/QuickGO/annotations?geneProductId=A0A444YHD6	A0A444YHD6
CDC_Ca_07290	CDC_Ca3:29820650:29821657:-	UniRef90_A0A1S2XT31 Polygalacturonase inhibitor-like n=1 Tax=Cicer	https://www.ebi.ac.uk/QuickGO/annotations?geneProductId=A0A1S2XT31	A0A1S2XT31	Polygalacturonase inhibitor-like	LOC101499240	Cicer arietinum (Chickpea) (Garbanzo)
CDC_Ca_07291	CDC_Ca3:29834931:29835920:-	UniRef90_A0A1S3E1D3 Polygalacturonase inhibitor n=1 Tax=Cicer	https://www.ebi.ac.uk/QuickGO/annotations?geneProductId=A0A1S3E1D3	A0A1S3E1D3	Polygalacturonase inhibitor	LOC101499557	Cicer arietinum (Chickpea) (Garbanzo)
CDC_Ca_07292	CDC_Ca3:29842383:29845826:-	UniRef90_A0A1S2XRU9 BZIP transcription factor TGA10-like isoform	https://www.ebi.ac.uk/QuickGO/annotations?geneProductId=A0A1S2XRU9	A0A1S2XRU9	BZIP transcription factor TGA10-like isoform X1	LOC101499855	Cicer arietinum (Chickpea) (Garbanzo)	nucleus [GO:0005634]; DNA-binding transcription factor activity [GO:0003700]; transcription cis-regulatory region binding [GO:0000976]; DNA-templated transcription [GO:0006351]	GO:0000976; GO:0003700; GO:0005634; GO:0006351	DNA-templated transcription [GO:0006351]	nucleus [GO:0005634]	DNA-binding transcription factor activity [GO:0003700]; transcription cis-regulatory region binding [GO:0000976]
CDC_Ca_07293	CDC_Ca3:29856342:29858561:-	UniRef90_I1JNI2 C2 domain-containing protein n=6 Tax=Glycine	https://www.ebi.ac.uk/QuickGO/annotations?geneProductId=I1JNI2	I1JNI2
CDC_Ca_07294	CDC_Ca3:29863565:29866095:+	UniRef90_A2Q4U8 Pectinesterase n=6 Tax=IRL clade TaxID=2233839	https://www.ebi.ac.uk/QuickGO/annotations?geneProductId=A2Q4U8	A2Q4U8
CDC_Ca_07295	CDC_Ca3:29868549:29876001:+	UniRef90_A0A1S2XT36 TBCC domain-containing protein 1 n=7 Tax=IRL	https://www.ebi.ac.uk/QuickGO/annotations?geneProductId=A0A1S2XT36	A0A1S2XT36	TBCC domain-containing protein 1	LOC101501033	Cicer arietinum (Chickpea) (Garbanzo)	cytoplasm [GO:0005737]; spindle pole [GO:0000922]	GO:0000922; GO:0005737	cytoplasm [GO:0005737]; spindle pole [GO:0000922]
CDC_Ca_07296	CDC_Ca3:29877323:29879205:-	UniRef90_A0A1S2XRV2 Rhodanese-like domain-containing protein	https://www.ebi.ac.uk/QuickGO/annotations?geneProductId=A0A1S2XRV2	A0A1S2XRV2	Rhodanese-like domain-containing protein 9, chloroplastic	LOC101501352	Cicer arietinum (Chickpea) (Garbanzo)	membrane [GO:0016020]	GO:0016020	membrane [GO:0016020]
CDC_Ca_07297	CDC_Ca3:29881096:29883188:-	UniRef90_A0A1S2XRU7 Outer envelope pore protein 16-3, chloroplastic/mitochondrial	https://www.ebi.ac.uk/QuickGO/annotations?geneProductId=A0A1S2XRU7	A0A1S2XRU7	Outer envelope pore protein 16-3, chloroplastic/mitochondrial	LOC101501882	Cicer arietinum (Chickpea) (Garbanzo)	TIM22 mitochondrial import inner membrane insertion complex [GO:0042721]; protein insertion into mitochondrial inner membrane [GO:0045039]	GO:0042721; GO:0045039	protein insertion into mitochondrial inner membrane [GO:0045039]	TIM22 mitochondrial import inner membrane insertion complex [GO:0042721]
CDC_Ca_07300	CDC_Ca3:29904352:29904768:-	UniRef90_A0A1S2XT41 Myoneurin n=1 Tax=Cicer arietinum TaxID=3827	https://www.ebi.ac.uk/QuickGO/annotations?geneProductId=A0A1S2XT41	A0A1S2XT41	Myoneurin	LOC101502841	Cicer arietinum (Chickpea) (Garbanzo)
CDC_Ca_07301	CDC_Ca3:29908837:29910327:-	UniRef90_A0A1S2XS66 Transcription termination factor MTEF18,	https://www.ebi.ac.uk/QuickGO/annotations?geneProductId=A0A1S2XS66	A0A1S2XS66	Transcription termination factor MTEF18, mitochondrial-like	LOC101493291	Cicer arietinum (Chickpea) (Garbanzo)	cytoplasm [GO:0005737]; intracellular membrane-bounded organelle [GO:0043231]; double-stranded DNA binding [GO:0003690]; DNA-templated transcription termination [GO:0006353]; regulation of DNA-templated transcription [GO:0006355]	GO:0003690; GO:0005737; GO:0006353; GO:0006355; GO:0043231	DNA-templated transcription termination [GO:0006353]; regulation of DNA-templated transcription [GO:0006355]	cytoplasm [GO:0005737]; intracellular membrane-bounded organelle [GO:0043231]	double-stranded DNA binding [GO:0003690]
CDC_Ca_07302	CDC_Ca3:29912272:29916156:-	UniRef90_A0A1S2XRV8 UBP1-associated protein 2C-like n=1 Tax=Cicer	https://www.ebi.ac.uk/QuickGO/annotations?geneProductId=A0A1S2XRV8	A0A1S2XRV8	UBP1-associated protein 2C-like	LOC101503160	Cicer arietinum (Chickpea) (Garbanzo)	RNA binding [GO:0003723]	GO:0003723	RNA binding [GO:0003723]
CDC_Ca_07303	CDC_Ca3:29916672:29918628:-	UniRef90_A0A1S2XTW7 Protein PHOSPHATE STARVATION RESPONSE 1-like	https://www.ebi.ac.uk/QuickGO/annotations?geneProductId=A0A1S2XTW7	A0A1S2XTW7	Protein PHOSPHATE STARVATION RESPONSE 1-like isoform X2	LOC101503480	Cicer arietinum (Chickpea) (Garbanzo)	DNA binding [GO:0003677]; DNA-binding transcription factor activity [GO:0003700]	GO:0003677; GO:0003700	DNA binding [GO:0003677]; DNA-binding transcription factor activity [GO:0003700]
CDC_Ca_08214	CDC_Ca3:26908441:26912310:-	UniRef90_G7L0I7 5-methyltetrahydropteroyltriglutamate--homocysteine	https://www.ebi.ac.uk/QuickGO/annotations?geneProductId=G7L0I7	G7L0I7
CDC_Ca_08216	CDC_Ca3:26895715:26896483:-	UniRef90_A0A1S2XRD1 Mavicyanin-like n=1 Tax=Cicer arietinum TaxID=3827	https://www.ebi.ac.uk/QuickGO/annotations?geneProductId=A0A1S2XRD1	A0A1S2XRD1	Mavicyanin-like	LOC101510448	Cicer arietinum (Chickpea) (Garbanzo)	membrane [GO:0016020]; electron transfer activity [GO:0009055]	GO:0009055; GO:0016020	membrane [GO:0016020]	electron transfer activity [GO:0009055]
CDC_Ca_08217	CDC_Ca3:26891715:26892723:-	UniRef90_A0A1S2XT39 Mavicyanin-like n=1 Tax=Cicer arietinum TaxID=3827	https://www.ebi.ac.uk/QuickGO/annotations?geneProductId=A0A1S2XT39	A0A1S2XT39	Mavicyanin-like	LOC101490138	Cicer arietinum (Chickpea) (Garbanzo)	membrane [GO:0016020]; electron transfer activity [GO:0009055]	GO:0009055; GO:0016020	membrane [GO:0016020]	electron transfer activity [GO:0009055]
CDC_Ca_08218	CDC_Ca3:26888197:26888819:-	UniRef90_A0A1S2XR31 Mavicyanin-like n=1 Tax=Cicer arietinum TaxID=3827	https://www.ebi.ac.uk/QuickGO/annotations?geneProductId=A0A1S2XR31	A0A1S2XR31	Mavicyanin-like	LOC101489815	Cicer arietinum (Chickpea) (Garbanzo)	membrane [GO:0016020]; electron transfer activity [GO:0009055]	GO:0009055; GO:0016020	membrane [GO:0016020]	electron transfer activity [GO:0009055]
CDC_Ca_08219	CDC_Ca3:26886956:26887634:+	UniRef90_A0A1S3E2B7 Inactive protein RESTRICTED TEV MOVEMENT	https://www.ebi.ac.uk/QuickGO/annotations?geneProductId=A0A1S3E2B7	A0A1S3E2B7	Inactive protein RESTRICTED TEV MOVEMENT 2	LOC101489498	Cicer arietinum (Chickpea) (Garbanzo)	plasma membrane [GO:0005886]; defense response [GO:0006952]	GO:0005886; GO:0006952	defense response [GO:0006952]	plasma membrane [GO:0005886]
CDC_Ca_08220	CDC_Ca3:26879612:26882193:-	UniRef90_A0A1S2XR19 ALA-interacting subunit n=1 Tax=Cicer arietinum	https://www.ebi.ac.uk/QuickGO/annotations?geneProductId=A0A1S2XR19	A0A1S2XR19	ALA-interacting subunit	LOC101489166	Cicer arietinum (Chickpea) (Garbanzo)	membrane [GO:0016020]	GO:0016020	membrane [GO:0016020]
CDC_Ca_08221	CDC_Ca3:26877749:26878472:-	UniRef90_A0A1S2XSB6 Mavicyanin-like n=1 Tax=Cicer arietinum TaxID=3827	https://www.ebi.ac.uk/QuickGO/annotations?geneProductId=A0A1S2XSB6	A0A1S2XSB6	Mavicyanin-like	LOC101488844	Cicer arietinum (Chickpea) (Garbanzo)	electron transfer activity [GO:0009055]	GO:0009055	electron transfer activity [GO:0009055]
CDC_Ca_08222	CDC_Ca3:26844188:26851152:-	UniRef90_G7L0G4 Putative regulator of chromosome condensation	https://www.ebi.ac.uk/QuickGO/annotations?geneProductId=G7L0G4	G7L0G4
CDC_Ca_08233	CDC_Ca3:26737749:26740481:+	UniRef90_A2Q5W0 Tubulin alpha chain n=121 Tax=Mesangiospermae	https://www.ebi.ac.uk/QuickGO/annotations?geneProductId=A2Q5W0	A2Q5W0
CDC_Ca_08241	CDC_Ca3:26680912:26682421:-	UniRef90_A0A1S2XT13 H/ACA ribonucleoprotein complex subunit n=2	https://www.ebi.ac.uk/QuickGO/annotations?geneProductId=A0A1S2XT13	A0A1S2XT13	H/ACA ribonucleoprotein complex subunit	LOC101507162	Cicer arietinum (Chickpea) (Garbanzo)	nucleolus [GO:0005730]; ribonucleoprotein complex [GO:1990904]; RNA binding [GO:0003723]; pseudouridine synthesis [GO:0001522]; rRNA processing [GO:0006364]	GO:0001522; GO:0003723; GO:0005730; GO:0006364; GO:1990904	pseudouridine synthesis [GO:0001522]; rRNA processing [GO:0006364]	nucleolus [GO:0005730]; ribonucleoprotein complex [GO:1990904]	RNA binding [GO:0003723]
CDC_Ca_08242	CDC_Ca3:26676554:26679626:+	UniRef90_C6TDZ0 Glutamate dehydrogenase n=29 Tax=Mesangiospermae	https://www.ebi.ac.uk/QuickGO/annotations?geneProductId=C6TDZ0	C6TDZ0
CDC_Ca_09488	CDC_Ca3:21251583:21252794:-	UniRef90_A0A1S3E0Y4 Pentatricopeptide repeat-containing protein	https://www.ebi.ac.uk/QuickGO/annotations?geneProductId=A0A1S3E0Y4	A0A1S3E0Y4	Pentatricopeptide repeat-containing protein At5g41170, mitochondrial-like	LOC101496727	Cicer arietinum (Chickpea) (Garbanzo)
CDC_Ca_09490	CDC_Ca3:21277660:21280888:-	UniRef90_A0A1S2XQW4 Probable LRR receptor-like serine/threonine-protein	https://www.ebi.ac.uk/QuickGO/annotations?geneProductId=A0A1S2XQW4	A0A1S2XQW4	non-specific serine/threonine protein kinase (EC 2.7.11.1)	LOC101497589	Cicer arietinum (Chickpea) (Garbanzo)	plasma membrane [GO:0005886]; ATP binding [GO:0005524]; protein kinase activity [GO:0004672]; phosphorylation [GO:0016310]	GO:0004672; GO:0005524; GO:0005886; GO:0016310	phosphorylation [GO:0016310]	plasma membrane [GO:0005886]	ATP binding [GO:0005524]; protein kinase activity [GO:0004672]
CDC_Ca_09508	CDC_Ca3:21506550:21510062:-	UniRef90_A0A1S2XPM8 Mucin-5AC n=1 Tax=Cicer arietinum TaxID=3827	https://www.ebi.ac.uk/QuickGO/annotations?geneProductId=A0A1S2XPM8	A0A1S2XPM8	Mucin-5AC	LOC101505745	Cicer arietinum (Chickpea) (Garbanzo)
CDC_Ca_12049	CDC_Ca3:33124783:33131668:-	UniRef90_A0A1S3E2V5 White-brown complex homolog protein 30 n=1	https://www.ebi.ac.uk/QuickGO/annotations?geneProductId=A0A1S3E2V5	A0A1S3E2V5	White-brown complex homolog protein 30	LOC101497380	Cicer arietinum (Chickpea) (Garbanzo)	membrane [GO:0016020]; ABC-type transporter activity [GO:0140359]; ATP binding [GO:0005524]; ATP hydrolysis activity [GO:0016887]	GO:0005524; GO:0016020; GO:0016887; GO:0140359	membrane [GO:0016020]	ABC-type transporter activity [GO:0140359]; ATP binding [GO:0005524]; ATP hydrolysis activity [GO:0016887]
CDC_Ca_12230	CDC_Ca3:31312876:31314729:-	UniRef90_A0A1S2XSB9 Legumin A-like n=1 Tax=Cicer arietinum TaxID=3827	https://www.ebi.ac.uk/QuickGO/annotations?geneProductId=A0A1S2XSB9	A0A1S2XSB9	Legumin A-like	LOC101489278	Cicer arietinum (Chickpea) (Garbanzo)	nutrient reservoir activity [GO:0045735]	GO:0045735	nutrient reservoir activity [GO:0045735]
CDC_Ca_12281	CDC_Ca3:31789800:31792396:-	UniRef90_P80572 Alcohol dehydrogenase class-3 n=4 Tax=Pisum sativum	https://www.ebi.ac.uk/QuickGO/annotations?geneProductId=P80572	P80572
CDC_Ca_17022	CDC_Ca3:15263833:15265955:-	UniRef90_A0A1S3DZL5 Cytochrome b561 and DOMON domain-containing	https://www.ebi.ac.uk/QuickGO/annotations?geneProductId=A0A1S3DZL5	A0A1S3DZL5	Cytochrome b561 and DOMON domain-containing protein	LOC101510221	Cicer arietinum (Chickpea) (Garbanzo)	membrane [GO:0016020]; metal ion binding [GO:0046872]	GO:0016020; GO:0046872	membrane [GO:0016020]	metal ion binding [GO:0046872]
CDC_Ca_17060	CDC_Ca3:15999562:16002743:-	UniRef90_A0A1S2XNR2 Furostanol glycoside 26-O-beta-glucosidase-like	https://www.ebi.ac.uk/QuickGO/annotations?geneProductId=A0A1S2XNR2	A0A1S2XNR2	Furostanol glycoside 26-O-beta-glucosidase-like	LOC101501563	Cicer arietinum (Chickpea) (Garbanzo)	hydrolase activity, hydrolyzing O-glycosyl compounds [GO:0004553]; carbohydrate metabolic process [GO:0005975]	GO:0004553; GO:0005975	carbohydrate metabolic process [GO:0005975]	hydrolase activity, hydrolyzing O-glycosyl compounds [GO:0004553]
CDC_Ca_20424	CDC_Ca3:22018396:22022171:+	UniRef90_A0A1S2XRX0 Uncharacterized protein LOC101501774 n=1	https://www.ebi.ac.uk/QuickGO/annotations?geneProductId=A0A1S2XRX0	A0A1S2XRX0	Uncharacterized protein LOC101501774	LOC101501774	Cicer arietinum (Chickpea) (Garbanzo)
CDC_Ca_20426	CDC_Ca3:22002770:22015334:+	UniRef90_A0A1S2XPV0 Brefeldin A-inhibited guanine nucleotide-exchange	https://www.ebi.ac.uk/QuickGO/annotations?geneProductId=A0A1S2XPV0	A0A1S2XPV0	Brefeldin A-inhibited guanine nucleotide-exchange protein 2	LOC101501453	Cicer arietinum (Chickpea) (Garbanzo)	cytosol [GO:0005829]; membrane [GO:0016020]; guanyl-nucleotide exchange factor activity [GO:0005085]; protein transport [GO:0015031]; regulation of ARF protein signal transduction [GO:0032012]	GO:0005085; GO:0005829; GO:0015031; GO:0016020; GO:0032012	protein transport [GO:0015031]; regulation of ARF protein signal transduction [GO:0032012]	cytosol [GO:0005829]; membrane [GO:0016020]	guanyl-nucleotide exchange factor activity [GO:0005085]
CDC_Ca_20886	CDC_Ca3:33910806:33912707:-	UniRef90_A0A1S3E254 Pentatricopeptide repeat-containing protein	https://www.ebi.ac.uk/QuickGO/annotations?geneProductId=A0A1S3E254	A0A1S3E254	Pentatricopeptide repeat-containing protein At3g11460, mitochondrial	LOC101493718	Cicer arietinum (Chickpea) (Garbanzo)	zinc ion binding [GO:0008270]	GO:0008270	zinc ion binding [GO:0008270]
CDC_Ca_21327	CDC_Ca3:3952792:3955302:-	UniRef90_A0A1S2XMZ9 1-aminocyclopropane-1-carboxylate oxidase	https://www.ebi.ac.uk/QuickGO/annotations?geneProductId=A0A1S2XMZ9	A0A1S2XMZ9	1-aminocyclopropane-1-carboxylate oxidase homolog 1-like	LOC101507993	Cicer arietinum (Chickpea) (Garbanzo)	dioxygenase activity [GO:0051213]; metal ion binding [GO:0046872]; secondary metabolite biosynthetic process [GO:0044550]	GO:0044550; GO:0046872; GO:0051213	secondary metabolite biosynthetic process [GO:0044550]	dioxygenase activity [GO:0051213]; metal ion binding [GO:0046872]
CDC_Ca_21333	CDC_Ca3:3854949:3859331:-	UniRef90_Q6KAW0 Aquaporin NIP2-1-like n=1 Tax=Cicer arietinum	https://www.ebi.ac.uk/QuickGO/annotations?geneProductId=Q6KAW0	Q6KAW0	Aquaporin NIP2-1-like (Nod26-like major intrinsic protein)	mip4 LOC101505954	Cicer arietinum (Chickpea) (Garbanzo)	membrane [GO:0016020]; channel activity [GO:0015267]	GO:0015267; GO:0016020	membrane [GO:0016020]	channel activity [GO:0015267]
CDC_Ca_22370	CDC_Ca3:4357864:4359263:+	UniRef90_A0A1S2XN03 NAC domain-containing protein 100 isoform	https://www.ebi.ac.uk/QuickGO/annotations?geneProductId=A0A1S2XN03	A0A1S2XN03	NAC domain-containing protein 100 isoform X1	NAC22	Cicer arietinum (Chickpea) (Garbanzo)	DNA binding [GO:0003677]; regulation of DNA-templated transcription [GO:0006355]	GO:0003677; GO:0006355	regulation of DNA-templated transcription [GO:0006355]	DNA binding [GO:0003677]
CDC_Ca_22383	CDC_Ca3:4174279:4176891:+	UniRef90_A0A1S2XQ51 Cyclic dof factor 2 n=1 Tax=Cicer arietinum	https://www.ebi.ac.uk/QuickGO/annotations?geneProductId=A0A1S2XQ51	A0A1S2XQ51	Cyclic dof factor 2	LOC101512379	Cicer arietinum (Chickpea) (Garbanzo)	nucleus [GO:0005634]; DNA binding [GO:0003677]; DNA-binding transcription factor activity [GO:0003700]	GO:0003677; GO:0003700; GO:0005634	nucleus [GO:0005634]	DNA binding [GO:0003677]; DNA-binding transcription factor activity [GO:0003700]
CDC_Ca_23335	CDC_Ca3:17530808:17533261:-	UniRef90_A0A072UAH2 Male sterility MS5 family protein n=5 Tax=IRL	https://www.ebi.ac.uk/QuickGO/annotations?geneProductId=A0A072UAH2	A0A072UAH2
CDC_Ca_23873	CDC_Ca3:5156098:5158251:-	UniRef90_A0A1S2XQ94 Membrane-anchored ubiquitin-fold protein	https://www.ebi.ac.uk/QuickGO/annotations?geneProductId=A0A1S2XQ94	A0A1S2XQ94	Membrane-anchored ubiquitin-fold protein	LOC101505506	Cicer arietinum (Chickpea) (Garbanzo)	plasma membrane [GO:0005886]	GO:0005886	plasma membrane [GO:0005886]
CDC_Ca_03457	CDC_Ca4:7819599:7824034:+	UniRef90_A0A3Q7XZC9 Hydroxyisourate hydrolase-like isoform X3	https://www.ebi.ac.uk/QuickGO/annotations?geneProductId=A0A3Q7XZC9	A0A3Q7XZC9	Hydroxyisourate hydrolase-like isoform X3	LOC101495320	Cicer arietinum (Chickpea) (Garbanzo)	membrane [GO:0016020]; hydrolase activity, hydrolyzing O-glycosyl compounds [GO:0004553]; carbohydrate metabolic process [GO:0005975]	GO:0004553; GO:0005975; GO:0016020	carbohydrate metabolic process [GO:0005975]	membrane [GO:0016020]	hydrolase activity, hydrolyzing O-glycosyl compounds [GO:0004553]
CDC_Ca_03667	CDC_Ca4:5827206:5830655:+	UniRef90_G7I8P7 26S proteasome regulatory particle triple-A ATPase	https://www.ebi.ac.uk/QuickGO/annotations?geneProductId=G7I8P7	G7I8P7
CDC_Ca_03695	CDC_Ca4:5584453:5587203:+	UniRef90_A0A1S2XWW0 Root phototropism protein 3-like n=1 Tax=Cicer	https://www.ebi.ac.uk/QuickGO/annotations?geneProductId=A0A1S2XWW0	A0A1S2XWW0	Root phototropism protein 3-like	LOC101506399	Cicer arietinum (Chickpea) (Garbanzo)	protein ubiquitination [GO:0016567]	GO:0016567	protein ubiquitination [GO:0016567]
CDC_Ca_03725	CDC_Ca4:5317652:5322860:+	UniRef90_A0A072VN46 Cyclin-dependent kinase n=7 Tax=IRL clade	https://www.ebi.ac.uk/QuickGO/annotations?geneProductId=A0A072VN46	A0A072VN46
CDC_Ca_03798	CDC_Ca4:4593707:4594618:-	UniRef90_A0A1S2XY96 AT-hook motif nuclear-localized protein n=1	https://www.ebi.ac.uk/QuickGO/annotations?geneProductId=A0A1S2XY96	A0A1S2XY96	AT-hook motif nuclear-localized protein	AHL18	Cicer arietinum (Chickpea) (Garbanzo)	nucleus [GO:0005634]; minor groove of adenine-thymine-rich DNA binding [GO:0003680]	GO:0003680; GO:0005634	nucleus [GO:0005634]	minor groove of adenine-thymine-rich DNA binding [GO:0003680]
CDC_Ca_03799	CDC_Ca4:4582894:4586052:+	UniRef90_A0A1S2XWB9 tRNA N(3)-methylcytidine methyltransferase	https://www.ebi.ac.uk/QuickGO/annotations?geneProductId=A0A1S2XWB9	A0A1S2XWB9	tRNA N(3)-methylcytidine methyltransferase (EC 2.1.1.-)	LOC101508966	Cicer arietinum (Chickpea) (Garbanzo)	methyltransferase activity [GO:0008168]; methylation [GO:0032259]	GO:0008168; GO:0032259	methylation [GO:0032259]	methyltransferase activity [GO:0008168]
CDC_Ca_03801	CDC_Ca4:4569610:4574501:+	UniRef90_A0A3Q7X8E6 AT-hook motif nuclear-localized protein n=1	https://www.ebi.ac.uk/QuickGO/annotations?geneProductId=A0A3Q7X8E6	A0A3Q7X8E6	AT-hook motif nuclear-localized protein	LOC101508336	Cicer arietinum (Chickpea) (Garbanzo)	nucleus [GO:0005634]; minor groove of adenine-thymine-rich DNA binding [GO:0003680]	GO:0003680; GO:0005634	nucleus [GO:0005634]	minor groove of adenine-thymine-rich DNA binding [GO:0003680]
CDC_Ca_03802	CDC_Ca4:4556850:4567443:+	UniRef90_G7I669 Vacuolar protein sorting-associated protein n=11	https://www.ebi.ac.uk/QuickGO/annotations?geneProductId=G7I669	G7I669
CDC_Ca_03805	CDC_Ca4:4534945:4536519:-	UniRef90_A0A1S3E3F5 Uncharacterized protein LOC101510142 n=1	https://www.ebi.ac.uk/QuickGO/annotations?geneProductId=A0A1S3E3F5	A0A1S3E3F5	Uncharacterized protein LOC101510142	LOC101510142	Cicer arietinum (Chickpea) (Garbanzo)	cytoplasm [GO:0005737]; exosome (RNase complex) [GO:0000178]; membrane [GO:0016020]; nucleus [GO:0005634]; ammonium transmembrane transporter activity [GO:0008519]; RNA binding [GO:0003723]	GO:0000178; GO:0003723; GO:0005634; GO:0005737; GO:0008519; GO:0016020	cytoplasm [GO:0005737]; exosome (RNase complex) [GO:0000178]; membrane [GO:0016020]; nucleus [GO:0005634]	ammonium transmembrane transporter activity [GO:0008519]; RNA binding [GO:0003723]
CDC_Ca_03806	CDC_Ca4:4528245:4531375:+	UniRef90_A0A1S2XWD0 Uncharacterized protein LOC101507695 n=1	https://www.ebi.ac.uk/QuickGO/annotations?geneProductId=A0A1S2XWD0	A0A1S2XWD0	Uncharacterized protein LOC101507695	LOC101507695	Cicer arietinum (Chickpea) (Garbanzo)
CDC_Ca_03807	CDC_Ca4:4502163:4504890:-	UniRef90_A0A1S2XY91 GDSL esterase/lipase At5g33370-like n=1 Tax=Cicer	https://www.ebi.ac.uk/QuickGO/annotations?geneProductId=A0A1S2XY91	A0A1S2XY91	GDSL esterase/lipase At5g33370-like	LOC101507386	Cicer arietinum (Chickpea) (Garbanzo)	hydrolase activity, acting on ester bonds [GO:0016788]	GO:0016788	hydrolase activity, acting on ester bonds [GO:0016788]
CDC_Ca_03810	CDC_Ca4:4467419:4478144:-	UniRef90_I1NIK8 Probable UDP-N-acetylglucosamine--peptide N-acetylglucosaminyltransferase	https://www.ebi.ac.uk/QuickGO/annotations?geneProductId=I1NIK8	I1NIK8
CDC_Ca_03811	CDC_Ca4:4460306:4463400:-	UniRef90_A0A1S3E3Q1 U11/U12 small nuclear ribonucleoprotein 48	https://www.ebi.ac.uk/QuickGO/annotations?geneProductId=A0A1S3E3Q1	A0A1S3E3Q1	U11/U12 small nuclear ribonucleoprotein 48 kDa protein	LOC101505429	Cicer arietinum (Chickpea) (Garbanzo)	ribonucleoprotein complex [GO:1990904]; metal ion binding [GO:0046872]	GO:0046872; GO:1990904	ribonucleoprotein complex [GO:1990904]	metal ion binding [GO:0046872]
CDC_Ca_03812	CDC_Ca4:4453435:4455038:-	UniRef90_A0A1S2XXN0 RING-type E3 ubiquitin transferase n=2 Tax=Cicer	https://www.ebi.ac.uk/QuickGO/annotations?geneProductId=A0A1S2XXN0	A0A1S2XXN0	RING-type E3 ubiquitin transferase (EC 2.3.2.27)	LOC101505107	Cicer arietinum (Chickpea) (Garbanzo)	ubiquitin-protein transferase activity [GO:0004842]; protein ubiquitination [GO:0016567]	GO:0004842; GO:0016567	protein ubiquitination [GO:0016567]	ubiquitin-protein transferase activity [GO:0004842]
CDC_Ca_03813	CDC_Ca4:4449860:4452327:+	UniRef90_A0A1S2XWC5 Probable serine/threonine-protein kinase	https://www.ebi.ac.uk/QuickGO/annotations?geneProductId=A0A1S2XWC5	A0A1S2XWC5	Probable serine/threonine-protein kinase PBL26	LOC101504791	Cicer arietinum (Chickpea) (Garbanzo)	plasma membrane [GO:0005886]; ATP binding [GO:0005524]; protein kinase activity [GO:0004672]; phosphorylation [GO:0016310]	GO:0004672; GO:0005524; GO:0005886; GO:0016310	phosphorylation [GO:0016310]	plasma membrane [GO:0005886]	ATP binding [GO:0005524]; protein kinase activity [GO:0004672]
CDC_Ca_03839	CDC_Ca4:4177177:4177503:+	UniRef90_A0A1S2XW97 Methionine gamma-lyase-like n=1 Tax=Cicer	https://www.ebi.ac.uk/QuickGO/annotations?geneProductId=A0A1S2XW97	A0A1S2XW97	Methionine gamma-lyase-like	LOC101492525	Cicer arietinum (Chickpea) (Garbanzo)	pyridoxal phosphate binding [GO:0030170]; transsulfuration [GO:0019346]	GO:0019346; GO:0030170	transsulfuration [GO:0019346]	pyridoxal phosphate binding [GO:0030170]
CDC_Ca_03840	CDC_Ca4:4152699:4156066:+	UniRef90_A0A151T2C0 Protein BCCIP homolog n=3 Tax=Cajanus cajan	https://www.ebi.ac.uk/QuickGO/annotations?geneProductId=A0A151T2C0	A0A151T2C0
CDC_Ca_03841	CDC_Ca4:4142556:4149218:-	UniRef90_A0A1S2XY62 Protein HLB1 n=2 Tax=IRL clade TaxID=2233839	https://www.ebi.ac.uk/QuickGO/annotations?geneProductId=A0A1S2XY62	A0A1S2XY62	Protein HLB1	LOC101491850	Cicer arietinum (Chickpea) (Garbanzo)
CDC_Ca_03843	CDC_Ca4:4105701:4114970:-	UniRef90_A0A2Z6NLF5 Protein kinase domain-containing protein	https://www.ebi.ac.uk/QuickGO/annotations?geneProductId=A0A2Z6NLF5	A0A2Z6NLF5
CDC_Ca_03844	CDC_Ca4:4103244:4103975:-	UniRef90_A0A1S2XW93 Mavicyanin n=1 Tax=Cicer arietinum TaxID=3827	https://www.ebi.ac.uk/QuickGO/annotations?geneProductId=A0A1S2XW93	A0A1S2XW93	Mavicyanin	LOC101490702	Cicer arietinum (Chickpea) (Garbanzo)	membrane [GO:0016020]; electron transfer activity [GO:0009055]	GO:0009055; GO:0016020	membrane [GO:0016020]	electron transfer activity [GO:0009055]
CDC_Ca_03845	CDC_Ca4:4101014:4102147:-	UniRef90_A0A1S2XZA5 Protein yippee-like n=1 Tax=Cicer arietinum	https://www.ebi.ac.uk/QuickGO/annotations?geneProductId=A0A1S2XZA5	A0A1S2XZA5	Protein yippee-like	LOC101509506	Cicer arietinum (Chickpea) (Garbanzo)
CDC_Ca_03846	CDC_Ca4:4094247:4098650:+	UniRef90_A0A2Z6NG28 UBX domain-containing protein n=5 Tax=IRL	https://www.ebi.ac.uk/QuickGO/annotations?geneProductId=A0A2Z6NG28	A0A2Z6NG28
CDC_Ca_03849	CDC_Ca4:4028434:4029243:+	UniRef90_A0A1S2XXJ1 Dof zinc finger protein n=1 Tax=Cicer arietinum	https://www.ebi.ac.uk/QuickGO/annotations?geneProductId=A0A1S2XXJ1	A0A1S2XXJ1	Dof zinc finger protein	LOC101489067	Cicer arietinum (Chickpea) (Garbanzo)	nucleus [GO:0005634]; DNA binding [GO:0003677]; DNA-binding transcription factor activity [GO:0003700]; metal ion binding [GO:0046872]	GO:0003677; GO:0003700; GO:0005634; GO:0046872	nucleus [GO:0005634]	DNA binding [GO:0003677]; DNA-binding transcription factor activity [GO:0003700]; metal ion binding [GO:0046872]
CDC_Ca_03850	CDC_Ca4:4001605:4005845:-	UniRef90_A0A9D4W5Q7 BRO1 domain-containing protein n=1 Tax=Pisum	https://www.ebi.ac.uk/QuickGO/annotations?geneProductId=A0A9D4W5Q7	A0A9D4W5Q7
CDC_Ca_03851	CDC_Ca4:3997162:3998997:+	UniRef90_A0A1S2XWA6 Coiled-coil domain-containing protein 12	https://www.ebi.ac.uk/QuickGO/annotations?geneProductId=A0A1S2XWA6	A0A1S2XWA6	Coiled-coil domain-containing protein 12	LOC101514671	Cicer arietinum (Chickpea) (Garbanzo)
CDC_Ca_03852	CDC_Ca4:3995475:3996167:+	UniRef90_A0A1S2XXI6 NDR1/HIN1-like protein 6 n=1 Tax=Cicer arietinum	https://www.ebi.ac.uk/QuickGO/annotations?geneProductId=A0A1S2XXI6	A0A1S2XXI6	NDR1/HIN1-like protein 6	LOC101514344	Cicer arietinum (Chickpea) (Garbanzo)	membrane [GO:0016020]	GO:0016020	membrane [GO:0016020]
CDC_Ca_03853	CDC_Ca4:3992303:3994470:+	UniRef90_A0A1S2XW83 UPF0426 protein At1g28150, chloroplastic	https://www.ebi.ac.uk/QuickGO/annotations?geneProductId=A0A1S2XW83	A0A1S2XW83	UPF0426 protein At1g28150, chloroplastic	LOC101514012	Cicer arietinum (Chickpea) (Garbanzo)
CDC_Ca_03854	CDC_Ca4:3990175:3991038:-	UniRef90_A0A1S2XY47 Probable aquaporin TIP-type alpha n=1 Tax=Cicer	https://www.ebi.ac.uk/QuickGO/annotations?geneProductId=A0A1S2XY47	A0A1S2XY47	Probable aquaporin TIP-type alpha	LOC101513679	Cicer arietinum (Chickpea) (Garbanzo)	membrane [GO:0016020]; channel activity [GO:0015267]	GO:0015267; GO:0016020	membrane [GO:0016020]	channel activity [GO:0015267]
CDC_Ca_04277	CDC_Ca4:10411876:10420435:+	UniRef90_A0A1S2XY20 Uncharacterized protein LOC101504689 isoform	https://www.ebi.ac.uk/QuickGO/annotations?geneProductId=A0A1S2XY20	A0A1S2XY20	Uncharacterized protein LOC101504689 isoform X1	LOC101504689	Cicer arietinum (Chickpea) (Garbanzo)
CDC_Ca_04289	CDC_Ca4:10526277:10528094:-	UniRef90_A0A1S3E556 Pentatricopeptide repeat-containing protein	https://www.ebi.ac.uk/QuickGO/annotations?geneProductId=A0A1S3E556	A0A1S3E556	Pentatricopeptide repeat-containing protein At2g16880	LOC101508971	Cicer arietinum (Chickpea) (Garbanzo)
CDC_Ca_04353	CDC_Ca4:11210216:11214294:+	UniRef90_A0A1S2XYB4 Type IV inositol polyphosphate 5-phosphatase	https://www.ebi.ac.uk/QuickGO/annotations?geneProductId=A0A1S2XYB4	A0A1S2XYB4	Type IV inositol polyphosphate 5-phosphatase 3-like	LOC101508543	Cicer arietinum (Chickpea) (Garbanzo)	inositol-polyphosphate 5-phosphatase activity [GO:0004445]; phosphatidylinositol dephosphorylation [GO:0046856]	GO:0004445; GO:0046856	phosphatidylinositol dephosphorylation [GO:0046856]	inositol-polyphosphate 5-phosphatase activity [GO:0004445]
CDC_Ca_04355	CDC_Ca4:11227522:11231177:+	UniRef90_G7IAK3 Major intrinsic protein (MIP) family transporter	https://www.ebi.ac.uk/QuickGO/annotations?geneProductId=G7IAK3	G7IAK3
CDC_Ca_04356	CDC_Ca4:11232011:11235521:-	UniRef90_A0A2Z6LW35 Choline kinase N-terminal domain-containing	https://www.ebi.ac.uk/QuickGO/annotations?geneProductId=A0A2Z6LW35	A0A2Z6LW35
CDC_Ca_04358	CDC_Ca4:11252352:11258372:-	UniRef90_A0A1S2XYE7 Carboxypeptidase SOL1 isoform X3 n=5 Tax=Cicer	https://www.ebi.ac.uk/QuickGO/annotations?geneProductId=A0A1S2XYE7	A0A1S2XYE7	Carboxypeptidase SOL1 isoform X3	LOC101510794	Cicer arietinum (Chickpea) (Garbanzo)	membrane [GO:0016020]; metallocarboxypeptidase activity [GO:0004181]; zinc ion binding [GO:0008270]; proteolysis [GO:0006508]	GO:0004181; GO:0006508; GO:0008270; GO:0016020	proteolysis [GO:0006508]	membrane [GO:0016020]	metallocarboxypeptidase activity [GO:0004181]; zinc ion binding [GO:0008270]
CDC_Ca_04361	CDC_Ca4:11286878:11289153:-	UniRef90_A0A8B8M6N7 UDP-rhamnose/UDP-galactose transporter 6-like	https://www.ebi.ac.uk/QuickGO/annotations?geneProductId=A0A8B8M6N7	A0A8B8M6N7
CDC_Ca_04362	CDC_Ca4:11302180:11305313:+	UniRef90_A0A1S3E490 LOW QUALITY PROTEIN: uncharacterized protein	https://www.ebi.ac.uk/QuickGO/annotations?geneProductId=A0A1S3E490	A0A1S3E490	LOW QUALITY PROTEIN: uncharacterized protein LOC101512715	LOC101512715	Cicer arietinum (Chickpea) (Garbanzo)
CDC_Ca_04364	CDC_Ca4:11311042:11315625:+	UniRef90_A0A1S3E404 Probable serine/threonine-protein kinase	https://www.ebi.ac.uk/QuickGO/annotations?geneProductId=A0A1S3E404	A0A1S3E404	Probable serine/threonine-protein kinase At1g54610 isoform X1	LOC101513918	Cicer arietinum (Chickpea) (Garbanzo)	ATP binding [GO:0005524]; protein kinase activity [GO:0004672]; phosphorylation [GO:0016310]	GO:0004672; GO:0005524; GO:0016310	phosphorylation [GO:0016310]	ATP binding [GO:0005524]; protein kinase activity [GO:0004672]
CDC_Ca_04365	CDC_Ca4:11325148:11326559:-	UniRef90_A0A1S2XYF3 Peroxidase n=1 Tax=Cicer arietinum TaxID=3827	https://www.ebi.ac.uk/QuickGO/annotations?geneProductId=A0A1S2XYF3	A0A1S2XYF3	Peroxidase (EC 1.11.1.7)	LOC101514256	Cicer arietinum (Chickpea) (Garbanzo)	extracellular region [GO:0005576]; heme binding [GO:0020037]; lactoperoxidase activity [GO:0140825]; metal ion binding [GO:0046872]; hydrogen peroxide catabolic process [GO:0042744]; response to oxidative stress [GO:0006979]	GO:0005576; GO:0006979; GO:0020037; GO:0042744; GO:0046872; GO:0140825	hydrogen peroxide catabolic process [GO:0042744]; response to oxidative stress [GO:0006979]	extracellular region [GO:0005576]	heme binding [GO:0020037]; lactoperoxidase activity [GO:0140825]; metal ion binding [GO:0046872]
CDC_Ca_04366	CDC_Ca4:11329689:11330819:-	UniRef90_A0A1S2XYA3 Serine/threonine-protein kinase n=1 Tax=Cicer	https://www.ebi.ac.uk/QuickGO/annotations?geneProductId=A0A1S2XYA3	A0A1S2XYA3	Serine/threonine-protein kinase	LOC101514570	Cicer arietinum (Chickpea) (Garbanzo)	membrane [GO:0016020]; ATP binding [GO:0005524]; protein serine/threonine kinase activity [GO:0004674]; phosphorylation [GO:0016310]	GO:0004674; GO:0005524; GO:0016020; GO:0016310	phosphorylation [GO:0016310]	membrane [GO:0016020]	ATP binding [GO:0005524]; protein serine/threonine kinase activity [GO:0004674]
CDC_Ca_04367	CDC_Ca4:11332725:11337470:-	UniRef90_A0A1S2Y073 Histone-lysine N-methyltransferase ASHH1	https://www.ebi.ac.uk/QuickGO/annotations?geneProductId=A0A1S2Y073	A0A1S2Y073	Histone-lysine N-methyltransferase ASHH1	LOC101514893	Cicer arietinum (Chickpea) (Garbanzo)	nucleus [GO:0005634]; histone methyltransferase activity [GO:0042054]	GO:0005634; GO:0042054	nucleus [GO:0005634]	histone methyltransferase activity [GO:0042054]
CDC_Ca_04370	CDC_Ca4:11362329:11363902:-	UniRef90_A0A1S2XYF7 Ethylene-responsive transcription factor	https://www.ebi.ac.uk/QuickGO/annotations?geneProductId=A0A1S2XYF7	A0A1S2XYF7	Ethylene-responsive transcription factor ERF110-like isoform X2	LOC101488294	Cicer arietinum (Chickpea) (Garbanzo)	nucleus [GO:0005634]; DNA binding [GO:0003677]; DNA-binding transcription factor activity [GO:0003700]; ethylene-activated signaling pathway [GO:0009873]	GO:0003677; GO:0003700; GO:0005634; GO:0009873	ethylene-activated signaling pathway [GO:0009873]	nucleus [GO:0005634]	DNA binding [GO:0003677]; DNA-binding transcription factor activity [GO:0003700]
CDC_Ca_04373	CDC_Ca4:11396081:11398627:-	UniRef90_A0A371FA01 60S ribosomal protein L3 (Fragment) n=19	https://www.ebi.ac.uk/QuickGO/annotations?geneProductId=A0A371FA01	A0A371FA01
CDC_Ca_04374	CDC_Ca4:11406350:11408195:-	UniRef90_A0A1S2XZP1 Uncharacterized protein LOC101490484 n=1	https://www.ebi.ac.uk/QuickGO/annotations?geneProductId=A0A1S2XZP1	A0A1S2XZP1	Uncharacterized protein LOC101490484	LOC101490484	Cicer arietinum (Chickpea) (Garbanzo)
CDC_Ca_04375	CDC_Ca4:11410910:11414140:-	UniRef90_A0A1S2XYG2 G-box-binding factor 4-like n=1 Tax=Cicer	https://www.ebi.ac.uk/QuickGO/annotations?geneProductId=A0A1S2XYG2	A0A1S2XYG2	G-box-binding factor 4-like	LOC101490808	Cicer arietinum (Chickpea) (Garbanzo)	nucleus [GO:0005634]; DNA-binding transcription factor activity [GO:0003700]; positive regulation of DNA-templated transcription [GO:0045893]	GO:0003700; GO:0005634; GO:0045893	positive regulation of DNA-templated transcription [GO:0045893]	nucleus [GO:0005634]	DNA-binding transcription factor activity [GO:0003700]
CDC_Ca_04376	CDC_Ca4:11418682:11424601:+	UniRef90_A0A1S2Y084 Sterol 3-beta-glucosyltransferase UGT80B1	https://www.ebi.ac.uk/QuickGO/annotations?geneProductId=A0A1S2Y084	A0A1S2Y084	Sterol 3-beta-glucosyltransferase UGT80B1 isoform X1	LOC101491663	Cicer arietinum (Chickpea) (Garbanzo)	sterol 3-beta-glucosyltransferase activity [GO:0016906]; carbohydrate metabolic process [GO:0005975]; lipid glycosylation [GO:0030259]	GO:0005975; GO:0016906; GO:0030259	carbohydrate metabolic process [GO:0005975]; lipid glycosylation [GO:0030259]	sterol 3-beta-glucosyltransferase activity [GO:0016906]
CDC_Ca_04378	CDC_Ca4:11433350:11435770:+	UniRef90_A0A1S2XZP6 Uncharacterized protein LOC101492422 n=1	https://www.ebi.ac.uk/QuickGO/annotations?geneProductId=A0A1S2XZP6	A0A1S2XZP6	Uncharacterized protein LOC101492422	LOC101492422	Cicer arietinum (Chickpea) (Garbanzo)	membrane [GO:0016020]; phosphotransferase activity, for other substituted phosphate groups [GO:0016780]; sphingolipid metabolic process [GO:0006665]	GO:0006665; GO:0016020; GO:0016780	sphingolipid metabolic process [GO:0006665]	membrane [GO:0016020]	phosphotransferase activity, for other substituted phosphate groups [GO:0016780]
CDC_Ca_04379	CDC_Ca4:11437196:11439491:+	UniRef90_A0A1S2XYG5 Uncharacterized protein LOC101492753 n=1	https://www.ebi.ac.uk/QuickGO/annotations?geneProductId=A0A1S2XYG5	A0A1S2XYG5	Uncharacterized protein LOC101492753	LOC101492753	Cicer arietinum (Chickpea) (Garbanzo)	enzyme activator activity [GO:0008047]; protein-disulfide reductase activity [GO:0015035]	GO:0008047; GO:0015035	enzyme activator activity [GO:0008047]; protein-disulfide reductase activity [GO:0015035]
CDC_Ca_04380	CDC_Ca4:11441086:11442555:-	UniRef90_A0A9D4WEI7 Ribosomal 40S subunit protein S18A n=1 Tax=Pisum	https://www.ebi.ac.uk/QuickGO/annotations?geneProductId=A0A9D4WEI7	A0A9D4WEI7
CDC_Ca_04382	CDC_Ca4:11461320:11461739:+	UniRef90_A0A1S2XYE5 18.1 kDa class I heat shock protein n=1 Tax=Cicer	https://www.ebi.ac.uk/QuickGO/annotations?geneProductId=A0A1S2XYE5	A0A1S2XYE5	18.1 kDa class I heat shock protein	LOC101493944	Cicer arietinum (Chickpea) (Garbanzo)	plasma membrane [GO:0005886]; defense response [GO:0006952]	GO:0005886; GO:0006952	defense response [GO:0006952]	plasma membrane [GO:0005886]
CDC_Ca_04383	CDC_Ca4:11464631:11465833:-	UniRef90_A0A1S2XZQ1 Uncharacterized protein LOC101494271 n=1	https://www.ebi.ac.uk/QuickGO/annotations?geneProductId=A0A1S2XZQ1	A0A1S2XZQ1	Uncharacterized protein LOC101494271	LOC101494271	Cicer arietinum (Chickpea) (Garbanzo)	membrane [GO:0016020]	GO:0016020	membrane [GO:0016020]
CDC_Ca_04424	CDC_Ca4:12004042:12004857:-	UniRef90_A0A1S2XYL0 Protein SAR DEFICIENT 4 n=1 Tax=Cicer arietinum	https://www.ebi.ac.uk/QuickGO/annotations?geneProductId=A0A1S2XYL0	A0A1S2XYL0	Protein SAR DEFICIENT 4	LOC101509512	Cicer arietinum (Chickpea) (Garbanzo)
CDC_Ca_04433	CDC_Ca4:12092943:12095107:+	UniRef90_A0A1S2XYJ4 beta-carotene 3-hydroxylase n=1 Tax=Cicer	https://www.ebi.ac.uk/QuickGO/annotations?geneProductId=A0A1S2XYJ4	A0A1S2XYJ4	beta-carotene 3-hydroxylase (EC 1.14.15.24)	LOC101511972	Cicer arietinum (Chickpea) (Garbanzo)	chloroplast membrane [GO:0031969]; iron ion binding [GO:0005506]; oxidoreductase activity [GO:0016491]; carotenoid biosynthetic process [GO:0016117]	GO:0005506; GO:0016117; GO:0016491; GO:0031969	carotenoid biosynthetic process [GO:0016117]	chloroplast membrane [GO:0031969]	iron ion binding [GO:0005506]; oxidoreductase activity [GO:0016491]
CDC_Ca_04449	CDC_Ca4:12254697:12258395:-	UniRef90_Q6RVV4 Short-chain dehydrogenase TIC 32, chloroplastic	https://www.ebi.ac.uk/QuickGO/annotations?geneProductId=Q6RVV4	Q6RVV4
CDC_Ca_04454	CDC_Ca4:12302270:12305702:-	UniRef90_A0A445BG61 Fungal lipase-like domain-containing protein	https://www.ebi.ac.uk/QuickGO/annotations?geneProductId=A0A445BG61	A0A445BG61
CDC_Ca_04456	CDC_Ca4:12315473:12319737:-	UniRef90_A0A1S2XYJ3 Protein NLP6 isoform X1 n=2 Tax=Cicer arietinum	https://www.ebi.ac.uk/QuickGO/annotations?geneProductId=A0A1S2XYJ3	A0A1S2XYJ3	Protein NLP6 isoform X1	LOC101493414	Cicer arietinum (Chickpea) (Garbanzo)	DNA-binding transcription factor activity [GO:0003700]	GO:0003700	DNA-binding transcription factor activity [GO:0003700]
CDC_Ca_04457	CDC_Ca4:12324990:12329358:-	UniRef90_A0A8T0KR54 Signal peptide peptidase-like 1 n=1 Tax=Phaseolus	https://www.ebi.ac.uk/QuickGO/annotations?geneProductId=A0A8T0KR54	A0A8T0KR54
CDC_Ca_04471	CDC_Ca4:12486803:12487465:+	UniRef90_A0A1S3E4Z6 LOW QUALITY PROTEIN: receptor-like protein	https://www.ebi.ac.uk/QuickGO/annotations?geneProductId=A0A1S3E4Z6	A0A1S3E4Z6	LOW QUALITY PROTEIN: receptor-like protein EIX1	LOC101498390	Cicer arietinum (Chickpea) (Garbanzo)	membrane [GO:0016020]	GO:0016020	membrane [GO:0016020]
CDC_Ca_04472	CDC_Ca4:12491321:12493037:-	UniRef90_A0A1S3E365 Pentatricopeptide repeat-containing protein	https://www.ebi.ac.uk/QuickGO/annotations?geneProductId=A0A1S3E365	A0A1S3E365	Pentatricopeptide repeat-containing protein At1g55630-like	LOC101499257	Cicer arietinum (Chickpea) (Garbanzo)
CDC_Ca_04473	CDC_Ca4:12494948:12499457:-	UniRef90_A0A1S3E3Z2 Low-temperature-induced 65 kDa protein-like	https://www.ebi.ac.uk/QuickGO/annotations?geneProductId=A0A1S3E3Z2	A0A1S3E3Z2	Low-temperature-induced 65 kDa protein-like isoform X1 (Low-temperature-induced 65 kDa protein-like isoform X2)	LOC101500742	Cicer arietinum (Chickpea) (Garbanzo)	response to abscisic acid [GO:0009737]	GO:0009737	response to abscisic acid [GO:0009737]
CDC_Ca_04474	CDC_Ca4:12500669:12504894:-	UniRef90_A0A1S3E335 LOW QUALITY PROTEIN: golgin subfamily A member	https://www.ebi.ac.uk/QuickGO/annotations?geneProductId=A0A1S3E335	A0A1S3E335	LOW QUALITY PROTEIN: golgin subfamily A member 6-like protein 22	LOC101499984	Cicer arietinum (Chickpea) (Garbanzo)
CDC_Ca_04476	CDC_Ca4:12530698:12533201:+	UniRef90_A0A1S2XZZ3 Remorin-like n=1 Tax=Cicer arietinum TaxID=3827	https://www.ebi.ac.uk/QuickGO/annotations?geneProductId=A0A1S2XZZ3	A0A1S2XZZ3	Remorin-like	LOC101501168	Cicer arietinum (Chickpea) (Garbanzo)	response to oxygen-containing compound [GO:1901700]	GO:1901700	response to oxygen-containing compound [GO:1901700]
CDC_Ca_04477	CDC_Ca4:12533823:12535480:-	UniRef90_A0A1S2XYN9 Transcription factor MYB41-like isoform X1	https://www.ebi.ac.uk/QuickGO/annotations?geneProductId=A0A1S2XYN9	A0A1S2XYN9	Transcription factor MYB41-like isoform X1	LOC101500843	Cicer arietinum (Chickpea) (Garbanzo)	nucleus [GO:0005634]	GO:0005634	nucleus [GO:0005634]
CDC_Ca_04478	CDC_Ca4:12556352:12560153:-	UniRef90_I3SXB4 Pre-mRNA cleavage factor Im 25 kDa subunit n=34	https://www.ebi.ac.uk/QuickGO/annotations?geneProductId=I3SXB4	I3SXB4
CDC_Ca_04479	CDC_Ca4:12568141:12569262:+	UniRef90_A0A1S2XYL7 Homoserine kinase n=1 Tax=Cicer arietinum	https://www.ebi.ac.uk/QuickGO/annotations?geneProductId=A0A1S2XYL7	A0A1S2XYL7	homoserine kinase (EC 2.7.1.39)	LOC101501799	Cicer arietinum (Chickpea) (Garbanzo)	ATP binding [GO:0005524]; homoserine kinase activity [GO:0004413]; phosphorylation [GO:0016310]; threonine biosynthetic process [GO:0009088]	GO:0004413; GO:0005524; GO:0009088; GO:0016310	phosphorylation [GO:0016310]; threonine biosynthetic process [GO:0009088]	ATP binding [GO:0005524]; homoserine kinase activity [GO:0004413]
CDC_Ca_04480	CDC_Ca4:12574148:12583660:+	UniRef90_A0A2K3NUL4 DNA mismatch repair protein n=3 Tax=IRL clade	https://www.ebi.ac.uk/QuickGO/annotations?geneProductId=A0A2K3NUL4	A0A2K3NUL4
CDC_Ca_04481	CDC_Ca4:12589488:12591048:+	UniRef90_A0A1S3E3Z4 F-box/LRR-repeat protein At3g48880 n=1 Tax=Cicer	https://www.ebi.ac.uk/QuickGO/annotations?geneProductId=A0A1S3E3Z4	A0A1S3E3Z4	F-box/LRR-repeat protein At3g48880	LOC101502550	Cicer arietinum (Chickpea) (Garbanzo)
CDC_Ca_04482	CDC_Ca4:12594249:12595736:+	UniRef90_A0A3Q7K7D1 Membrane steroid-binding protein 2-like n=1	https://www.ebi.ac.uk/QuickGO/annotations?geneProductId=A0A3Q7K7D1	A0A3Q7K7D1	Membrane steroid-binding protein 2-like	LOC101502864	Cicer arietinum (Chickpea) (Garbanzo)	membrane [GO:0016020]	GO:0016020	membrane [GO:0016020]
CDC_Ca_04492	CDC_Ca4:12727172:12729286:+	UniRef90_A0A1S2Y007 RHOMBOID-like protein n=1 Tax=Cicer arietinum	https://www.ebi.ac.uk/QuickGO/annotations?geneProductId=A0A1S2Y007	A0A1S2Y007	RHOMBOID-like protein (EC 3.4.21.105)	LOC101506405	Cicer arietinum (Chickpea) (Garbanzo)	membrane [GO:0016020]; serine-type endopeptidase activity [GO:0004252]; proteolysis [GO:0006508]	GO:0004252; GO:0006508; GO:0016020	proteolysis [GO:0006508]	membrane [GO:0016020]	serine-type endopeptidase activity [GO:0004252]
CDC_Ca_04493	CDC_Ca4:12734864:12740482:-	UniRef90_A0A1S2XYN1 Protein IQ-DOMAIN 14-like n=1 Tax=Cicer arietinum	https://www.ebi.ac.uk/QuickGO/annotations?geneProductId=A0A1S2XYN1	A0A1S2XYN1	Protein IQ-DOMAIN 14-like	LOC101506956	Cicer arietinum (Chickpea) (Garbanzo)	calmodulin binding [GO:0005516]	GO:0005516	calmodulin binding [GO:0005516]
CDC_Ca_04514	CDC_Ca4:12923993:12925104:+	UniRef90_A0A072U254 F-box protein SKIP2 n=3 Tax=Medicago truncatula	https://www.ebi.ac.uk/QuickGO/annotations?geneProductId=A0A072U254	A0A072U254
CDC_Ca_04546	CDC_Ca4:13238649:13241556:-	UniRef90_I3SPD1 Aluminum induced protein with YGL and LRDR motif	https://www.ebi.ac.uk/QuickGO/annotations?geneProductId=I3SPD1	I3SPD1
CDC_Ca_04564	CDC_Ca4:13420617:13421717:+	UniRef90_A0A1S2Y0T3 Leucine-rich repeat extensin-like protein	https://www.ebi.ac.uk/QuickGO/annotations?geneProductId=A0A1S2Y0T3	A0A1S2Y0T3	Cell wall hydroxyproline-rich glycoprotein	LOC101506846	Cicer arietinum (Chickpea) (Garbanzo)	cell wall organization [GO:0071555]	GO:0071555	cell wall organization [GO:0071555]
CDC_Ca_04566	CDC_Ca4:13439987:13445918:-	UniRef90_A0A1S2Y077 Protein NETWORKED 1A-like n=1 Tax=Cicer arietinum	https://www.ebi.ac.uk/QuickGO/annotations?geneProductId=A0A1S2Y077	A0A1S2Y077	Protein NETWORKED 1A-like	LOC101507498	Cicer arietinum (Chickpea) (Garbanzo)	actin binding [GO:0003779]	GO:0003779	actin binding [GO:0003779]
CDC_Ca_04575	CDC_Ca4:13574264:13575549:+	UniRef90_A0A1S2Y0U5 Non-specific lipid-transfer protein-like	https://www.ebi.ac.uk/QuickGO/annotations?geneProductId=A0A1S2Y0U5	A0A1S2Y0U5	Non-specific lipid-transfer protein-like protein At2g13820	LOC101512190	Cicer arietinum (Chickpea) (Garbanzo)	plasma membrane [GO:0005886]; side of membrane [GO:0098552]; lipid binding [GO:0008289]; lipid transport [GO:0006869]	GO:0005886; GO:0006869; GO:0008289; GO:0098552	lipid transport [GO:0006869]	plasma membrane [GO:0005886]; side of membrane [GO:0098552]	lipid binding [GO:0008289]
CDC_Ca_04576	CDC_Ca4:13583657:13585060:+	UniRef90_A0A1S2XYZ4 FCS-Like Zinc finger 8-like isoform X1 n=2	https://www.ebi.ac.uk/QuickGO/annotations?geneProductId=A0A1S2XYZ4	A0A1S2XYZ4	FCS-Like Zinc finger 8-like isoform X1	LOC101512717	Cicer arietinum (Chickpea) (Garbanzo)
CDC_Ca_04577	CDC_Ca4:13587038:13593008:+	UniRef90_A0A8B8M9A9 Folate-biopterin transporter 1, chloroplastic	https://www.ebi.ac.uk/QuickGO/annotations?geneProductId=A0A8B8M9A9	A0A8B8M9A9
CDC_Ca_04579	CDC_Ca4:13616616:13616987:+	UniRef90_A0A2Z6P262 DUF1677 family protein n=6 Tax=IRL clade	https://www.ebi.ac.uk/QuickGO/annotations?geneProductId=A0A2Z6P262	A0A2Z6P262
CDC_Ca_04580	CDC_Ca4:13621619:13623181:+	UniRef90_A0A1S2XYZ9 Uncharacterized protein LOC101514350 n=1	https://www.ebi.ac.uk/QuickGO/annotations?geneProductId=A0A1S2XYZ9	A0A1S2XYZ9	Uncharacterized protein LOC101514350	LOC101514350	Cicer arietinum (Chickpea) (Garbanzo)	endoplasmic reticulum [GO:0005783]; membrane [GO:0016020]	GO:0005783; GO:0016020	endoplasmic reticulum [GO:0005783]; membrane [GO:0016020]
CDC_Ca_04582	CDC_Ca4:13640742:13643349:-	UniRef90_A0A1S2XZ28 OBERON-like protein isoform X2 n=2 Tax=Cicer	https://www.ebi.ac.uk/QuickGO/annotations?geneProductId=A0A1S2XZ28	A0A1S2XZ28	OBERON-like protein isoform X2	LOC101515003	Cicer arietinum (Chickpea) (Garbanzo)	nucleus [GO:0005634]	GO:0005634	nucleus [GO:0005634]
CDC_Ca_04583	CDC_Ca4:13645639:13646844:+	UniRef90_A0A1S2XYX3 Late embryogenesis abundant protein D-34-like	https://www.ebi.ac.uk/QuickGO/annotations?geneProductId=A0A1S2XYX3	A0A1S2XYX3	Late embryogenesis abundant protein D-34-like	LOC101515330	Cicer arietinum (Chickpea) (Garbanzo)
CDC_Ca_04584	CDC_Ca4:13652019:13652684:+	UniRef90_A0A1S2Y0V5 Transcription repressor n=1 Tax=Cicer arietinum	https://www.ebi.ac.uk/QuickGO/annotations?geneProductId=A0A1S2Y0V5	A0A1S2Y0V5	Transcription repressor (Ovate family protein)	LOC101515654	Cicer arietinum (Chickpea) (Garbanzo)	nucleus [GO:0005634]; negative regulation of DNA-templated transcription [GO:0045892]	GO:0005634; GO:0045892	negative regulation of DNA-templated transcription [GO:0045892]	nucleus [GO:0005634]
CDC_Ca_04585	CDC_Ca4:13659669:13661910:+	UniRef90_A0A1S2XZ04 Pentatricopeptide repeat-containing protein	https://www.ebi.ac.uk/QuickGO/annotations?geneProductId=A0A1S2XZ04	A0A1S2XZ04	Pentatricopeptide repeat-containing protein At4g14850	LOC101488409	Cicer arietinum (Chickpea) (Garbanzo)	RNA binding [GO:0003723]; zinc ion binding [GO:0008270]; RNA modification [GO:0009451]	GO:0003723; GO:0008270; GO:0009451	RNA modification [GO:0009451]	RNA binding [GO:0003723]; zinc ion binding [GO:0008270]
CDC_Ca_04586	CDC_Ca4:13665369:13667161:+	UniRef90_A0A1S2XZC1 Geraniol 8-hydroxylase-like n=1 Tax=Cicer	https://www.ebi.ac.uk/QuickGO/annotations?geneProductId=A0A1S2XZC1	A0A1S2XZC1	Geraniol 8-hydroxylase-like	LOC101506188	Cicer arietinum (Chickpea) (Garbanzo)	heme binding [GO:0020037]; iron ion binding [GO:0005506]; monooxygenase activity [GO:0004497]; oxidoreductase activity, acting on paired donors, with incorporation or reduction of molecular oxygen [GO:0016705]	GO:0004497; GO:0005506; GO:0016705; GO:0020037	heme binding [GO:0020037]; iron ion binding [GO:0005506]; monooxygenase activity [GO:0004497]; oxidoreductase activity, acting on paired donors, with incorporation or reduction of molecular oxygen [GO:0016705]
CDC_Ca_04587	CDC_Ca4:13672368:13673985:+	UniRef90_A0A1S2Y0A3 Geraniol 8-hydroxylase-like n=1 Tax=Cicer	https://www.ebi.ac.uk/QuickGO/annotations?geneProductId=A0A1S2Y0A3	A0A1S2Y0A3	Geraniol 8-hydroxylase-like	LOC101488740	Cicer arietinum (Chickpea) (Garbanzo)	membrane [GO:0016020]; heme binding [GO:0020037]; iron ion binding [GO:0005506]; monooxygenase activity [GO:0004497]; oxidoreductase activity, acting on paired donors, with incorporation or reduction of molecular oxygen [GO:0016705]	GO:0004497; GO:0005506; GO:0016020; GO:0016705; GO:0020037	membrane [GO:0016020]	heme binding [GO:0020037]; iron ion binding [GO:0005506]; monooxygenase activity [GO:0004497]; oxidoreductase activity, acting on paired donors, with incorporation or reduction of molecular oxygen [GO:0016705]
CDC_Ca_04588	CDC_Ca4:13678525:13681183:-	UniRef90_A0A1S2XZ32 Cysteine synthase n=7 Tax=NPAAA clade TaxID=2231382	https://www.ebi.ac.uk/QuickGO/annotations?geneProductId=A0A1S2XZ32	A0A1S2XZ32	Cysteine synthase (EC 2.5.1.47)	LOC101489076	Cicer arietinum (Chickpea) (Garbanzo)	cysteine synthase activity [GO:0004124]; cysteine biosynthetic process from serine [GO:0006535]	GO:0004124; GO:0006535	cysteine biosynthetic process from serine [GO:0006535]	cysteine synthase activity [GO:0004124]
CDC_Ca_04589	CDC_Ca4:13686685:13688970:-	UniRef90_A0A072VQ21 FRIGIDA-like protein n=8 Tax=IRL clade TaxID=2233839	https://www.ebi.ac.uk/QuickGO/annotations?geneProductId=A0A072VQ21	A0A072VQ21
CDC_Ca_04592	CDC_Ca4:13705890:13709787:-	UniRef90_A0A1S2XZ72 Thiamine thiazole synthase, chloroplastic-like	https://www.ebi.ac.uk/QuickGO/annotations?geneProductId=A0A1S2XZ72	A0A1S2XZ72	Thiamine thiazole synthase, chloroplastic-like	LOC101511321	Cicer arietinum (Chickpea) (Garbanzo)	metal ion binding [GO:0046872]; thiamine biosynthetic process [GO:0009228]	GO:0009228; GO:0046872	thiamine biosynthetic process [GO:0009228]	metal ion binding [GO:0046872]
CDC_Ca_04594	CDC_Ca4:13713405:13714786:+	UniRef90_A0A1S2Y0W0 Photosystem II D1 precursor processing protein	https://www.ebi.ac.uk/QuickGO/annotations?geneProductId=A0A1S2Y0W0	A0A1S2Y0W0	Photosystem II D1 precursor processing protein PSB27-H2, chloroplastic	LOC101490043	Cicer arietinum (Chickpea) (Garbanzo)	photosystem II [GO:0009523]; photosystem II assembly [GO:0010207]; photosystem II repair [GO:0010206]	GO:0009523; GO:0010206; GO:0010207	photosystem II assembly [GO:0010207]; photosystem II repair [GO:0010206]	photosystem II [GO:0009523]
CDC_Ca_04595	CDC_Ca4:13715832:13718870:-	UniRef90_A0A1S2XZ09 Imidazoleglycerol-phosphate dehydratase n=1	https://www.ebi.ac.uk/QuickGO/annotations?geneProductId=A0A1S2XZ09	A0A1S2XZ09	Imidazoleglycerol-phosphate dehydratase (EC 4.2.1.19)	LOC101490383	Cicer arietinum (Chickpea) (Garbanzo)	imidazoleglycerol-phosphate dehydratase activity [GO:0004424]; histidine biosynthetic process [GO:0000105]	GO:0000105; GO:0004424	histidine biosynthetic process [GO:0000105]	imidazoleglycerol-phosphate dehydratase activity [GO:0004424]
CDC_Ca_04596	CDC_Ca4:13721713:13728118:-	UniRef90_A0A1S3E3W8 Increased DNA methylation 1 n=1 Tax=Cicer	https://www.ebi.ac.uk/QuickGO/annotations?geneProductId=A0A1S3E3W8	A0A1S3E3W8	Increased DNA methylation 1	LOC101490910	Cicer arietinum (Chickpea) (Garbanzo)	nucleus [GO:0005634]; metal ion binding [GO:0046872]	GO:0005634; GO:0046872	nucleus [GO:0005634]	metal ion binding [GO:0046872]
CDC_Ca_04597	CDC_Ca4:13733160:13734765:+	UniRef90_A0A3Q7XRI4 LOW QUALITY PROTEIN: endoribonuclease YBEY,	https://www.ebi.ac.uk/QuickGO/annotations?geneProductId=A0A3Q7XRI4	A0A3Q7XRI4	LOW QUALITY PROTEIN: endoribonuclease YBEY, chloroplastic-like	LOC101490793	Cicer arietinum (Chickpea) (Garbanzo)	endonuclease activity [GO:0004519]; metalloendopeptidase activity [GO:0004222]; zinc ion binding [GO:0008270]; rRNA processing [GO:0006364]	GO:0004222; GO:0004519; GO:0006364; GO:0008270	rRNA processing [GO:0006364]	endonuclease activity [GO:0004519]; metalloendopeptidase activity [GO:0004222]; zinc ion binding [GO:0008270]
CDC_Ca_04599	CDC_Ca4:13746873:13750215:-	UniRef90_A0A1S2XZ37 Probable serine/threonine-protein kinase	https://www.ebi.ac.uk/QuickGO/annotations?geneProductId=A0A1S2XZ37	A0A1S2XZ37	non-specific serine/threonine protein kinase (EC 2.7.11.1)	LOC101492423	Cicer arietinum (Chickpea) (Garbanzo)	ATP binding [GO:0005524]; protein kinase activity [GO:0004672]; phosphorylation [GO:0016310]	GO:0004672; GO:0005524; GO:0016310	phosphorylation [GO:0016310]	ATP binding [GO:0005524]; protein kinase activity [GO:0004672]
CDC_Ca_04600	CDC_Ca4:13757169:13761688:-	UniRef90_A0A1S2XYY2 Uncharacterized protein LOC101493195 isoform	https://www.ebi.ac.uk/QuickGO/annotations?geneProductId=A0A1S2XYY2	A0A1S2XYY2	Uncharacterized protein LOC101493195 isoform X1	LOC101493195	Cicer arietinum (Chickpea) (Garbanzo)	catalytic activity [GO:0003824]	GO:0003824	catalytic activity [GO:0003824]
CDC_Ca_04602	CDC_Ca4:13779241:13782591:+	UniRef90_A0A2K3P5D5 CRAL-TRIO domain-containing protein n=4 Tax=IRL	https://www.ebi.ac.uk/QuickGO/annotations?geneProductId=A0A2K3P5D5	A0A2K3P5D5
CDC_Ca_04603	CDC_Ca4:13785968:13788344:+	UniRef90_A0A1S2Y0B3 Amine oxidase n=1 Tax=Cicer arietinum TaxID=3827	https://www.ebi.ac.uk/QuickGO/annotations?geneProductId=A0A1S2Y0B3	A0A1S2Y0B3	Amine oxidase (EC 1.4.3.-)	LOC101494680	Cicer arietinum (Chickpea) (Garbanzo)	aminoacetone:oxygen oxidoreductase(deaminating) activity [GO:0052594]; copper ion binding [GO:0005507]; phenethylamine:oxygen oxidoreductase (deaminating) activity [GO:0052596]; quinone binding [GO:0048038]; tryptamine:oxygen oxidoreductase (deaminating) activity [GO:0052593]; amine metabolic process [GO:0009308]; response to chemical [GO:0042221]	GO:0005507; GO:0009308; GO:0042221; GO:0048038; GO:0052593; GO:0052594; GO:0052596	amine metabolic process [GO:0009308]; response to chemical [GO:0042221]	aminoacetone:oxygen oxidoreductase(deaminating) activity [GO:0052594]; copper ion binding [GO:0005507]; phenethylamine:oxygen oxidoreductase (deaminating) activity [GO:0052596]; quinone binding [GO:0048038]; tryptamine:oxygen oxidoreductase (deaminating) activity [GO:0052593]
CDC_Ca_04604	CDC_Ca4:13788853:13793399:-	UniRef90_A0A1S3E546 Amine oxidase n=1 Tax=Cicer arietinum TaxID=3827	https://www.ebi.ac.uk/QuickGO/annotations?geneProductId=A0A1S3E546	A0A1S3E546	Amine oxidase (EC 1.4.3.-)	LOC101494998	Cicer arietinum (Chickpea) (Garbanzo)	aminoacetone:oxygen oxidoreductase(deaminating) activity [GO:0052594]; copper ion binding [GO:0005507]; phenethylamine:oxygen oxidoreductase (deaminating) activity [GO:0052596]; quinone binding [GO:0048038]; tryptamine:oxygen oxidoreductase (deaminating) activity [GO:0052593]; amine metabolic process [GO:0009308]; response to chemical [GO:0042221]	GO:0005507; GO:0009308; GO:0042221; GO:0048038; GO:0052593; GO:0052594; GO:0052596	amine metabolic process [GO:0009308]; response to chemical [GO:0042221]	aminoacetone:oxygen oxidoreductase(deaminating) activity [GO:0052594]; copper ion binding [GO:0005507]; phenethylamine:oxygen oxidoreductase (deaminating) activity [GO:0052596]; quinone binding [GO:0048038]; tryptamine:oxygen oxidoreductase (deaminating) activity [GO:0052593]
CDC_Ca_04605	CDC_Ca4:13797229:13798496:+	UniRef90_A0A3Q7K7D8 Haloacid dehalogenase superfamily protein	https://www.ebi.ac.uk/QuickGO/annotations?geneProductId=A0A3Q7K7D8	A0A3Q7K7D8	Haloacid dehalogenase superfamily protein	LOC101495327	Cicer arietinum (Chickpea) (Garbanzo)
CDC_Ca_04606	CDC_Ca4:13801191:13806785:-	UniRef90_A0A1S2XZ20 Lipoxygenase n=1 Tax=Cicer arietinum TaxID=3827	https://www.ebi.ac.uk/QuickGO/annotations?geneProductId=A0A1S2XZ20	A0A1S2XZ20	Lipoxygenase (EC 1.13.11.-)	LOC101495975	Cicer arietinum (Chickpea) (Garbanzo)	cytoplasm [GO:0005737]; metal ion binding [GO:0046872]; oxidoreductase activity, acting on single donors with incorporation of molecular oxygen, incorporation of two atoms of oxygen [GO:0016702]; fatty acid biosynthetic process [GO:0006633]; lipid oxidation [GO:0034440]; oxylipin biosynthetic process [GO:0031408]	GO:0005737; GO:0006633; GO:0016702; GO:0031408; GO:0034440; GO:0046872	fatty acid biosynthetic process [GO:0006633]; lipid oxidation [GO:0034440]; oxylipin biosynthetic process [GO:0031408]	cytoplasm [GO:0005737]	metal ion binding [GO:0046872]; oxidoreductase activity, acting on single donors with incorporation of molecular oxygen, incorporation of two atoms of oxygen [GO:0016702]
CDC_Ca_04607	CDC_Ca4:13817710:13822932:+	UniRef90_A0A1S2XYY8 Vacuole membrane protein KMS1-like n=1 Tax=Cicer	https://www.ebi.ac.uk/QuickGO/annotations?geneProductId=A0A1S2XYY8	A0A1S2XYY8	Vacuole membrane protein KMS1-like	LOC101495652	Cicer arietinum (Chickpea) (Garbanzo)	membrane [GO:0016020]	GO:0016020	membrane [GO:0016020]
CDC_Ca_04608	CDC_Ca4:13837965:13843664:-	UniRef90_A0A3Q7YF33 Protein TIME FOR COFFEE isoform X1 n=2 Tax=Cicer	https://www.ebi.ac.uk/QuickGO/annotations?geneProductId=A0A3Q7YF33	A0A3Q7YF33	Protein TIME FOR COFFEE isoform X1	LOC101496754	Cicer arietinum (Chickpea) (Garbanzo)	regulation of circadian rhythm [GO:0042752]	GO:0042752	regulation of circadian rhythm [GO:0042752]
CDC_Ca_04609	CDC_Ca4:13858628:13860496:+	UniRef90_A0A1S2XYZ3 Sugar transport protein 13-like n=1 Tax=Cicer	https://www.ebi.ac.uk/QuickGO/annotations?geneProductId=A0A1S2XYZ3	A0A1S2XYZ3	Sugar transport protein 13-like	LOC101497730	Cicer arietinum (Chickpea) (Garbanzo)	membrane [GO:0016020]; monosaccharide transmembrane transporter activity [GO:0015145]; symporter activity [GO:0015293]	GO:0015145; GO:0015293; GO:0016020	membrane [GO:0016020]	monosaccharide transmembrane transporter activity [GO:0015145]; symporter activity [GO:0015293]
CDC_Ca_04624	CDC_Ca4:14003025:14004020:+	UniRef90_A0A1S2XZ08 Protein FANTASTIC FOUR 3 n=1 Tax=Cicer arietinum	https://www.ebi.ac.uk/QuickGO/annotations?geneProductId=A0A1S2XZ08	A0A1S2XZ08	Protein FANTASTIC FOUR 3	LOC101503509	Cicer arietinum (Chickpea) (Garbanzo)
CDC_Ca_04626	CDC_Ca4:14021686:14025936:-	UniRef90_A0A1S2Y0Y9 Mitogen-activated protein kinase kinase kinase	https://www.ebi.ac.uk/QuickGO/annotations?geneProductId=A0A1S2Y0Y9	A0A1S2Y0Y9	mitogen-activated protein kinase kinase kinase (EC 2.7.11.25)	LOC101503845	Cicer arietinum (Chickpea) (Garbanzo)	ATP binding [GO:0005524]; protein kinase activity [GO:0004672]; phosphorylation [GO:0016310]	GO:0004672; GO:0005524; GO:0016310	phosphorylation [GO:0016310]	ATP binding [GO:0005524]; protein kinase activity [GO:0004672]
CDC_Ca_04628	CDC_Ca4:14032502:14033488:-	UniRef90_A0A072VQ56 Glycoprotein membrane GPI-anchored protein	https://www.ebi.ac.uk/QuickGO/annotations?geneProductId=A0A072VQ56	A0A072VQ56
CDC_Ca_04629	CDC_Ca4:14035924:14040693:-	UniRef90_A0A1S2XZ98 Homeobox-leucine zipper protein MERISTEM	https://www.ebi.ac.uk/QuickGO/annotations?geneProductId=A0A1S2XZ98	A0A1S2XZ98	Homeobox-leucine zipper protein MERISTEM L1-like	LOC101508445	Cicer arietinum (Chickpea) (Garbanzo)	nucleus [GO:0005634]; DNA binding [GO:0003677]; lipid binding [GO:0008289]	GO:0003677; GO:0005634; GO:0008289	nucleus [GO:0005634]	DNA binding [GO:0003677]; lipid binding [GO:0008289]
CDC_Ca_04631	CDC_Ca4:14053926:14055649:+	UniRef90_A0A1S2XZ66 Probable E3 ubiquitin-protein ligase RNF144A	https://www.ebi.ac.uk/QuickGO/annotations?geneProductId=A0A1S2XZ66	A0A1S2XZ66	Probable E3 ubiquitin-protein ligase RNF144A	LOC101504799	Cicer arietinum (Chickpea) (Garbanzo)	ubiquitin-protein transferase activity [GO:0004842]; zinc ion binding [GO:0008270]; protein ubiquitination [GO:0016567]	GO:0004842; GO:0008270; GO:0016567	protein ubiquitination [GO:0016567]	ubiquitin-protein transferase activity [GO:0004842]; zinc ion binding [GO:0008270]
CDC_Ca_04632	CDC_Ca4:14059452:14060483:-	UniRef90_A0A1S2XZ12 Probable dolichyl-diphosphooligosaccharide--protein	https://www.ebi.ac.uk/QuickGO/annotations?geneProductId=A0A1S2XZ12	A0A1S2XZ12	Probable dolichyl-diphosphooligosaccharide--protein glycosyltransferase subunit 3B	LOC101505112	Cicer arietinum (Chickpea) (Garbanzo)	endoplasmic reticulum membrane [GO:0005789]	GO:0005789	endoplasmic reticulum membrane [GO:0005789]
CDC_Ca_04633	CDC_Ca4:14068733:14070480:-	UniRef90_A0A072W0W5 Thiamine thiazole synthase, chloroplastic	https://www.ebi.ac.uk/QuickGO/annotations?geneProductId=A0A072W0W5	A0A072W0W5
CDC_Ca_04634	CDC_Ca4:14072786:14074710:+	UniRef90_A0A1S2Y0D1 Xyloglucan endotransglucosylase/hydrolase	https://www.ebi.ac.uk/QuickGO/annotations?geneProductId=A0A1S2Y0D1	A0A1S2Y0D1	Xyloglucan endotransglucosylase/hydrolase (EC 2.4.1.207)	LOC101506734	Cicer arietinum (Chickpea) (Garbanzo)	apoplast [GO:0048046]; membrane [GO:0016020]; hydrolase activity, hydrolyzing O-glycosyl compounds [GO:0004553]; xyloglucan:xyloglucosyl transferase activity [GO:0016762]; cell wall biogenesis [GO:0042546]; cell wall organization [GO:0071555]; xyloglucan metabolic process [GO:0010411]	GO:0004553; GO:0010411; GO:0016020; GO:0016762; GO:0042546; GO:0048046; GO:0071555	cell wall biogenesis [GO:0042546]; cell wall organization [GO:0071555]; xyloglucan metabolic process [GO:0010411]	apoplast [GO:0048046]; membrane [GO:0016020]	hydrolase activity, hydrolyzing O-glycosyl compounds [GO:0004553]; xyloglucan:xyloglucosyl transferase activity [GO:0016762]
CDC_Ca_04635	CDC_Ca4:14080367:14082277:+	UniRef90_A0A5A7R9G4 Cysteine-rich PDZ-binding protein (Fragment)	https://www.ebi.ac.uk/QuickGO/annotations?geneProductId=A0A5A7R9G4	A0A5A7R9G4
CDC_Ca_04638	CDC_Ca4:14103102:14103521:-	UniRef90_A0A072VR90 Ubiquitin family protein n=1 Tax=Medicago	https://www.ebi.ac.uk/QuickGO/annotations?geneProductId=A0A072VR90	A0A072VR90
CDC_Ca_04639	CDC_Ca4:14106203:14107007:-	UniRef90_A0A1S3E3V1 Uncharacterized protein LOC101509069 n=1	https://www.ebi.ac.uk/QuickGO/annotations?geneProductId=A0A1S3E3V1	A0A1S3E3V1	Uncharacterized protein LOC101509069	LOC101509069	Cicer arietinum (Chickpea) (Garbanzo)
CDC_Ca_04640	CDC_Ca4:14110976:14111761:-	UniRef90_A0A1S3E3V1 Uncharacterized protein LOC101509069 n=1	https://www.ebi.ac.uk/QuickGO/annotations?geneProductId=A0A1S3E3V1	A0A1S3E3V1	Uncharacterized protein LOC101509069	LOC101509069	Cicer arietinum (Chickpea) (Garbanzo)
CDC_Ca_04642	CDC_Ca4:14119973:14122433:+	UniRef90_A0A1S2Y0Z9 Pyruvate, phosphate dikinase regulatory protein	https://www.ebi.ac.uk/QuickGO/annotations?geneProductId=A0A1S2Y0Z9	A0A1S2Y0Z9	Pyruvate, phosphate dikinase regulatory protein 1, chloroplastic	LOC101507702	Cicer arietinum (Chickpea) (Garbanzo)	ATP binding [GO:0005524]; protein serine/threonine kinase activity [GO:0004674]; phosphorylation [GO:0016310]	GO:0004674; GO:0005524; GO:0016310	phosphorylation [GO:0016310]	ATP binding [GO:0005524]; protein serine/threonine kinase activity [GO:0004674]
CDC_Ca_04643	CDC_Ca4:14138790:14139473:+	UniRef90_A0A1S2XZ76 NDR1/HIN1-like protein 26 n=1 Tax=Cicer arietinum	https://www.ebi.ac.uk/QuickGO/annotations?geneProductId=A0A1S2XZ76	A0A1S2XZ76	NDR1/HIN1-like protein 26	LOC101508545	Cicer arietinum (Chickpea) (Garbanzo)	membrane [GO:0016020]; defense response to other organism [GO:0098542]	GO:0016020; GO:0098542	defense response to other organism [GO:0098542]	membrane [GO:0016020]
CDC_Ca_04645	CDC_Ca4:14148931:14152393:+	UniRef90_A0A1S2XZ22 Cysteine-rich receptor-like protein kinase	https://www.ebi.ac.uk/QuickGO/annotations?geneProductId=A0A1S2XZ22	A0A1S2XZ22	Cysteine-rich receptor-like protein kinase 25	LOC101508862	Cicer arietinum (Chickpea) (Garbanzo)	membrane [GO:0016020]; ATP binding [GO:0005524]; protein serine/threonine kinase activity [GO:0004674]; phosphorylation [GO:0016310]	GO:0004674; GO:0005524; GO:0016020; GO:0016310	phosphorylation [GO:0016310]	membrane [GO:0016020]	ATP binding [GO:0005524]; protein serine/threonine kinase activity [GO:0004674]
CDC_Ca_04646	CDC_Ca4:14155412:14158681:+	UniRef90_G8A125 Cysteine-rich receptor-kinase-like protein n=2	https://www.ebi.ac.uk/QuickGO/annotations?geneProductId=G8A125	G8A125
CDC_Ca_05352	CDC_Ca4:17721944:17730125:-	UniRef90_A0A1S2Y237 Helicase-like transcription factor CHR28	https://www.ebi.ac.uk/QuickGO/annotations?geneProductId=A0A1S2Y237	A0A1S2Y237	Helicase-like transcription factor CHR28	LOC101495115	Cicer arietinum (Chickpea) (Garbanzo)	nucleus [GO:0005634]; ATP binding [GO:0005524]; ATP-dependent chromatin remodeler activity [GO:0140658]; helicase activity [GO:0004386]; metal ion binding [GO:0046872]	GO:0004386; GO:0005524; GO:0005634; GO:0046872; GO:0140658	nucleus [GO:0005634]	ATP binding [GO:0005524]; ATP-dependent chromatin remodeler activity [GO:0140658]; helicase activity [GO:0004386]; metal ion binding [GO:0046872]
CDC_Ca_05353	CDC_Ca4:17718265:17719725:+	UniRef90_A0A1S2Y057 Protein ASPARTIC PROTEASE IN GUARD CELL 2	https://www.ebi.ac.uk/QuickGO/annotations?geneProductId=A0A1S2Y057	A0A1S2Y057	Protein ASPARTIC PROTEASE IN GUARD CELL 2	LOC101494784	Cicer arietinum (Chickpea) (Garbanzo)	aspartic-type endopeptidase activity [GO:0004190]; proteolysis [GO:0006508]	GO:0004190; GO:0006508	proteolysis [GO:0006508]	aspartic-type endopeptidase activity [GO:0004190]
CDC_Ca_05358	CDC_Ca4:17682958:17684288:+	UniRef90_A0A1S2Y052 GEM-like protein 8 n=2 Tax=Cicer arietinum	https://www.ebi.ac.uk/QuickGO/annotations?geneProductId=A0A1S2Y052	A0A1S2Y052	GEM-like protein 8	LOC101493199	Cicer arietinum (Chickpea) (Garbanzo)
CDC_Ca_05360	CDC_Ca4:17673875:17674938:-	UniRef90_A0A1S2Y1F9 GEM-like protein 4 n=1 Tax=Cicer arietinum	https://www.ebi.ac.uk/QuickGO/annotations?geneProductId=A0A1S2Y1F9	A0A1S2Y1F9	GEM-like protein 4	LOC101492537	Cicer arietinum (Chickpea) (Garbanzo)
CDC_Ca_05361	CDC_Ca4:17667387:17668735:-	UniRef90_A0A1S2Y078 GEM-like protein 8 n=1 Tax=Cicer arietinum	https://www.ebi.ac.uk/QuickGO/annotations?geneProductId=A0A1S2Y078	A0A1S2Y078	GEM-like protein 8	LOC101492201	Cicer arietinum (Chickpea) (Garbanzo)
CDC_Ca_05362	CDC_Ca4:17662603:17663625:+	UniRef90_A0A1S2Y226 RING-type E3 ubiquitin transferase n=1 Tax=Cicer	https://www.ebi.ac.uk/QuickGO/annotations?geneProductId=A0A1S2Y226	A0A1S2Y226	RING-type E3 ubiquitin transferase (EC 2.3.2.27)	LOC101491865	Cicer arietinum (Chickpea) (Garbanzo)	metal ion binding [GO:0046872]; ubiquitin protein ligase activity [GO:0061630]	GO:0046872; GO:0061630	metal ion binding [GO:0046872]; ubiquitin protein ligase activity [GO:0061630]
CDC_Ca_05364	CDC_Ca4:17651134:17653520:+	UniRef90_A0A1S2Y099 Transmembrane protein 53 n=1 Tax=Cicer arietinum	https://www.ebi.ac.uk/QuickGO/annotations?geneProductId=A0A1S2Y099	A0A1S2Y099	Transmembrane protein 53	LOC101491234	Cicer arietinum (Chickpea) (Garbanzo)	nuclear outer membrane [GO:0005640]	GO:0005640	nuclear outer membrane [GO:0005640]
CDC_Ca_05370	CDC_Ca4:17606852:17607855:+	UniRef90_G7IE99 Prefoldin subunit 5 n=5 Tax=IRL clade TaxID=2233839	https://www.ebi.ac.uk/QuickGO/annotations?geneProductId=G7IE99	G7IE99
CDC_Ca_05371	CDC_Ca4:17602650:17605573:+	UniRef90_A0A2Z6LZS8 E2F-associated phosphoprotein n=3 Tax=IRL	https://www.ebi.ac.uk/QuickGO/annotations?geneProductId=A0A2Z6LZS8	A0A2Z6LZS8
CDC_Ca_05372	CDC_Ca4:17536418:17537167:+	UniRef90_A0A2K3PHC3 Phosphate carrier protein mitochondrial-like	https://www.ebi.ac.uk/QuickGO/annotations?geneProductId=A0A2K3PHC3	A0A2K3PHC3
CDC_Ca_05374	CDC_Ca4:17524792:17528747:-	UniRef90_G7IE86 PPR containing plant-like protein n=3 Tax=IRL	https://www.ebi.ac.uk/QuickGO/annotations?geneProductId=G7IE86	G7IE86
CDC_Ca_05380	CDC_Ca4:17472442:17474259:-	UniRef90_A0A2Z6LKE1 SKI-interacting protein SKIP SNW domain-containing	https://www.ebi.ac.uk/QuickGO/annotations?geneProductId=A0A2Z6LKE1	A0A2Z6LKE1
CDC_Ca_05387	CDC_Ca4:17377885:17380643:-	UniRef90_G7ZXC0 F-box/LRR protein n=8 Tax=IRL clade TaxID=2233839	https://www.ebi.ac.uk/QuickGO/annotations?geneProductId=G7ZXC0	G7ZXC0
CDC_Ca_05390	CDC_Ca4:17316352:17320855:-	UniRef90_A0A1S2Y1D2 Mechanosensitive ion channel protein n=1	https://www.ebi.ac.uk/QuickGO/annotations?geneProductId=A0A1S2Y1D2	A0A1S2Y1D2	Mechanosensitive ion channel protein	LOC101508226	Cicer arietinum (Chickpea) (Garbanzo)	plasma membrane [GO:0005886]; monoatomic ion transmembrane transport [GO:0034220]	GO:0005886; GO:0034220	monoatomic ion transmembrane transport [GO:0034220]	plasma membrane [GO:0005886]
CDC_Ca_05399	CDC_Ca4:17239037:17239939:-	UniRef90_A0A1S2Y1C2 Serine/threonine protein phosphatase 2A regulatory	https://www.ebi.ac.uk/QuickGO/annotations?geneProductId=A0A1S2Y1C2	A0A1S2Y1C2	Serine/threonine protein phosphatase 2A regulatory subunit	LOC101504593	Cicer arietinum (Chickpea) (Garbanzo)	protein phosphatase type 2A complex [GO:0000159]; protein phosphatase regulator activity [GO:0019888]; signal transduction [GO:0007165]	GO:0000159; GO:0007165; GO:0019888	signal transduction [GO:0007165]	protein phosphatase type 2A complex [GO:0000159]	protein phosphatase regulator activity [GO:0019888]
CDC_Ca_05401	CDC_Ca4:17218852:17221940:+	UniRef90_A0A1S2Y010 DnaJ homolog subfamily C member 17 n=1 Tax=Cicer	https://www.ebi.ac.uk/QuickGO/annotations?geneProductId=A0A1S2Y010	A0A1S2Y010	DnaJ homolog subfamily C member 17	LOC101503848	Cicer arietinum (Chickpea) (Garbanzo)	RNA binding [GO:0003723]	GO:0003723	RNA binding [GO:0003723]
CDC_Ca_05409	CDC_Ca4:17147937:17152545:-	UniRef90_A0A3Q7XYS6 RNA-binding protein 39 isoform X2 n=2 Tax=Cicer	https://www.ebi.ac.uk/QuickGO/annotations?geneProductId=A0A3Q7XYS6	A0A3Q7XYS6	RNA-binding protein 39 isoform X2	LOC101501488	Cicer arietinum (Chickpea) (Garbanzo)	nucleus [GO:0005634]; RNA binding [GO:0003723]; mRNA processing [GO:0006397]	GO:0003723; GO:0005634; GO:0006397	mRNA processing [GO:0006397]	nucleus [GO:0005634]	RNA binding [GO:0003723]
CDC_Ca_05410	CDC_Ca4:17142596:17146062:-	UniRef90_A0A1S2Y1X1 Monooxygenase 2-like n=1 Tax=Cicer arietinum	https://www.ebi.ac.uk/QuickGO/annotations?geneProductId=A0A1S2Y1X1	A0A1S2Y1X1	Monooxygenase 2-like	LOC101500845	Cicer arietinum (Chickpea) (Garbanzo)	FAD binding [GO:0071949]; monooxygenase activity [GO:0004497]	GO:0004497; GO:0071949	FAD binding [GO:0071949]; monooxygenase activity [GO:0004497]
CDC_Ca_05412	CDC_Ca4:17116534:17127194:-	UniRef90_A0A1S2Y045 Monooxygenase 2-like n=1 Tax=Cicer arietinum	https://www.ebi.ac.uk/QuickGO/annotations?geneProductId=A0A1S2Y045	A0A1S2Y045	Monooxygenase 2-like	LOC101500216	Cicer arietinum (Chickpea) (Garbanzo)	FAD binding [GO:0071949]; monooxygenase activity [GO:0004497]	GO:0004497; GO:0071949	FAD binding [GO:0071949]; monooxygenase activity [GO:0004497]
CDC_Ca_05414	CDC_Ca4:17103099:17103915:-	UniRef90_A0A1S2Y1W6 Mavicyanin-like n=1 Tax=Cicer arietinum TaxID=3827	https://www.ebi.ac.uk/QuickGO/annotations?geneProductId=A0A1S2Y1W6	A0A1S2Y1W6	Mavicyanin-like	LOC101499161	Cicer arietinum (Chickpea) (Garbanzo)	electron transfer activity [GO:0009055]	GO:0009055	electron transfer activity [GO:0009055]
CDC_Ca_05421	CDC_Ca4:17029194:17029502:-	UniRef90_A0A1S2XZY4 NADH dehydrogenase [ubiquinone] 1 beta subcomplex	https://www.ebi.ac.uk/QuickGO/annotations?geneProductId=A0A1S2XZY4	A0A1S2XZY4	NADH dehydrogenase [ubiquinone] 1 beta subcomplex subunit 7	LOC101496530	Cicer arietinum (Chickpea) (Garbanzo)	mitochondrial inner membrane [GO:0005743]; mitochondrial intermembrane space [GO:0005758]	GO:0005743; GO:0005758	mitochondrial inner membrane [GO:0005743]; mitochondrial intermembrane space [GO:0005758]
CDC_Ca_05424	CDC_Ca4:17003409:17004275:+	UniRef90_I3TAN1 Mitochondrial pyruvate carrier n=4 Tax=IRL clade	https://www.ebi.ac.uk/QuickGO/annotations?geneProductId=I3TAN1	I3TAN1
CDC_Ca_05425	CDC_Ca4:16999177:17001112:-	UniRef90_A0A1S2Y011 Uncharacterized protein LOC101495543 n=1	https://www.ebi.ac.uk/QuickGO/annotations?geneProductId=A0A1S2Y011	A0A1S2Y011	Uncharacterized protein LOC101495543	LOC101495543	Cicer arietinum (Chickpea) (Garbanzo)
CDC_Ca_05498	CDC_Ca4:16127580:16128515:-	UniRef90_A0A1S3E397 Adenylate isopentenyltransferase n=1 Tax=Cicer	https://www.ebi.ac.uk/QuickGO/annotations?geneProductId=A0A1S3E397	A0A1S3E397	Adenylate isopentenyltransferase	LOC101496203	Cicer arietinum (Chickpea) (Garbanzo)	cytokinin biosynthetic process [GO:0009691]	GO:0009691	cytokinin biosynthetic process [GO:0009691]
CDC_Ca_05504	CDC_Ca4:16045187:16053896:+	UniRef90_G7ICA2 glutamine--tRNA ligase n=6 Tax=IRL clade TaxID=2233839	https://www.ebi.ac.uk/QuickGO/annotations?geneProductId=G7ICA2	G7ICA2
CDC_Ca_05506	CDC_Ca4:16032169:16032729:-	UniRef90_A0A1S2Y1I6 Uncharacterized protein LOC101506517 n=1	https://www.ebi.ac.uk/QuickGO/annotations?geneProductId=A0A1S2Y1I6	A0A1S2Y1I6	Uncharacterized protein LOC101506517	LOC101506517	Cicer arietinum (Chickpea) (Garbanzo)
CDC_Ca_05510	CDC_Ca4:15969647:15974052:-	UniRef90_A0A1S2XZP3 cysteine--tRNA ligase n=1 Tax=Cicer arietinum	https://www.ebi.ac.uk/QuickGO/annotations?geneProductId=A0A1S2XZP3	A0A1S2XZP3	cysteine--tRNA ligase (EC 6.1.1.16) (Cysteinyl-tRNA synthetase)	LOC101492312	Cicer arietinum (Chickpea) (Garbanzo)	ATP binding [GO:0005524]; cysteine-tRNA ligase activity [GO:0004817]; metal ion binding [GO:0046872]; cysteinyl-tRNA aminoacylation [GO:0006423]	GO:0004817; GO:0005524; GO:0006423; GO:0046872	cysteinyl-tRNA aminoacylation [GO:0006423]	ATP binding [GO:0005524]; cysteine-tRNA ligase activity [GO:0004817]; metal ion binding [GO:0046872]
CDC_Ca_05539	CDC_Ca4:15649504:15653898:-	UniRef90_A0A072W1K2 Amino-acid permease BAT1-like protein n=13	https://www.ebi.ac.uk/QuickGO/annotations?geneProductId=A0A072W1K2	A0A072W1K2
CDC_Ca_05598	CDC_Ca4:15021720:15024688:+	UniRef90_A0A072VR00 D-3-phosphoglycerate dehydrogenase n=9 Tax=NPAAA	https://www.ebi.ac.uk/QuickGO/annotations?geneProductId=A0A072VR00	A0A072VR00
CDC_Ca_07780	CDC_Ca4:1524601:1527831:+	UniRef90_A0A072VL89 Putative amino acid transporter, transmembrane	https://www.ebi.ac.uk/QuickGO/annotations?geneProductId=A0A072VL89	A0A072VL89
CDC_Ca_07788	CDC_Ca4:1607232:1608340:+	UniRef90_A0A1S2XXD5 Auxin-induced protein n=2 Tax=Cicer arietinum	https://www.ebi.ac.uk/QuickGO/annotations?geneProductId=A0A1S2XXD5	A0A1S2XXD5	Auxin-induced protein	LOC101514996	Cicer arietinum (Chickpea) (Garbanzo)	nucleus [GO:0005634]; auxin-activated signaling pathway [GO:0009734]; regulation of DNA-templated transcription [GO:0006355]	GO:0005634; GO:0006355; GO:0009734	auxin-activated signaling pathway [GO:0009734]; regulation of DNA-templated transcription [GO:0006355]	nucleus [GO:0005634]
CDC_Ca_07790	CDC_Ca4:1620030:1623058:-	UniRef90_G7ICN0 Basic helix loop helix protein BHLH4 n=9 Tax=NPAAA	https://www.ebi.ac.uk/QuickGO/annotations?geneProductId=G7ICN0	G7ICN0
CDC_Ca_07800	CDC_Ca4:1776477:1778438:-	UniRef90_A0A1S3E1Y1 Heat stress transcription factor A-6b n=1	https://www.ebi.ac.uk/QuickGO/annotations?geneProductId=A0A1S3E1Y1	A0A1S3E1Y1	Heat stress transcription factor A-6b	HSFA6A	Cicer arietinum (Chickpea) (Garbanzo)	nucleus [GO:0005634]; DNA-binding transcription factor activity [GO:0003700]; S-adenosylmethionine-dependent methyltransferase activity [GO:0008757]; sequence-specific DNA binding [GO:0043565]	GO:0003700; GO:0005634; GO:0008757; GO:0043565	nucleus [GO:0005634]	DNA-binding transcription factor activity [GO:0003700]; S-adenosylmethionine-dependent methyltransferase activity [GO:0008757]; sequence-specific DNA binding [GO:0043565]
CDC_Ca_07802	CDC_Ca4:1813798:1817892:-	UniRef90_A0A2Z6NGR3 BTB domain-containing protein n=10 Tax=IRL	https://www.ebi.ac.uk/QuickGO/annotations?geneProductId=A0A2Z6NGR3	A0A2Z6NGR3
CDC_Ca_07803	CDC_Ca4:1828162:1829954:+	UniRef90_A0A2Z6N0Q4 BI1-like protein n=7 Tax=IRL clade TaxID=2233839	https://www.ebi.ac.uk/QuickGO/annotations?geneProductId=A0A2Z6N0Q4	A0A2Z6N0Q4
CDC_Ca_07804	CDC_Ca4:1832687:1836259:-	UniRef90_A0A1S3E1R9 VAN3-binding protein n=1 Tax=Cicer arietinum	https://www.ebi.ac.uk/QuickGO/annotations?geneProductId=A0A1S3E1R9	A0A1S3E1R9	VAN3-binding protein	LOC101496186	Cicer arietinum (Chickpea) (Garbanzo)
CDC_Ca_07805	CDC_Ca4:1841650:1842937:-	UniRef90_A0A1S2XWU7 Uncharacterized protein LOC101496515 n=1	https://www.ebi.ac.uk/QuickGO/annotations?geneProductId=A0A1S2XWU7	A0A1S2XWU7	Uncharacterized protein LOC101496515	LOC101496515	Cicer arietinum (Chickpea) (Garbanzo)
CDC_Ca_07806	CDC_Ca4:1843789:1848074:-	UniRef90_G7IDK6 Serine/Threonine-kinase Nek4 n=6 Tax=IRL clade	https://www.ebi.ac.uk/QuickGO/annotations?geneProductId=G7IDK6	G7IDK6
CDC_Ca_07808	CDC_Ca4:1869150:1875643:-	UniRef90_A0A1S2XXG2 Protein NETWORKED 1D n=1 Tax=Cicer arietinum	https://www.ebi.ac.uk/QuickGO/annotations?geneProductId=A0A1S2XXG2	A0A1S2XXG2	Protein NETWORKED 1D	LOC101497505	Cicer arietinum (Chickpea) (Garbanzo)	actin binding [GO:0003779]	GO:0003779	actin binding [GO:0003779]
CDC_Ca_07836	CDC_Ca4:2149255:2153505:-	UniRef90_A0A3Q7XR06 Basic helix-loop-helix protein A isoform	https://www.ebi.ac.uk/QuickGO/annotations?geneProductId=A0A3Q7XR06	A0A3Q7XR06	Basic helix-loop-helix protein A isoform X3	LOC101506726	Cicer arietinum (Chickpea) (Garbanzo)	nucleus [GO:0005634]; protein dimerization activity [GO:0046983]	GO:0005634; GO:0046983	nucleus [GO:0005634]	protein dimerization activity [GO:0046983]
CDC_Ca_07845	CDC_Ca4:2216822:2217685:-	UniRef90_A0A1S2XVK9 Adenylate isopentenyltransferase 3, chloroplastic	https://www.ebi.ac.uk/QuickGO/annotations?geneProductId=A0A1S2XVK9	A0A1S2XVK9	Adenylate isopentenyltransferase 3, chloroplastic	LOC101511214	Cicer arietinum (Chickpea) (Garbanzo)	cytokinin biosynthetic process [GO:0009691]	GO:0009691	cytokinin biosynthetic process [GO:0009691]
CDC_Ca_07859	CDC_Ca4:2376042:2378483:+	UniRef90_A0A1S3E417 Uncharacterized protein LOC101489065 n=1	https://www.ebi.ac.uk/QuickGO/annotations?geneProductId=A0A1S3E417	A0A1S3E417	Uncharacterized protein LOC101489065	LOC101489065	Cicer arietinum (Chickpea) (Garbanzo)	nucleic acid binding [GO:0003676]	GO:0003676	nucleic acid binding [GO:0003676]
CDC_Ca_07864	CDC_Ca4:2448563:2451978:-	UniRef90_A0A1S2XX03 Uncharacterized protein LOC101490378 n=1	https://www.ebi.ac.uk/QuickGO/annotations?geneProductId=A0A1S2XX03	A0A1S2XX03	Uncharacterized protein LOC101490378	LOC101490378	Cicer arietinum (Chickpea) (Garbanzo)
CDC_Ca_07866	CDC_Ca4:2490403:2500205:+	UniRef90_A0A1S2XVN0 RRP12-like protein n=1 Tax=Cicer arietinum	https://www.ebi.ac.uk/QuickGO/annotations?geneProductId=A0A1S2XVN0	A0A1S2XVN0	RRP12-like protein	LOC101491222	Cicer arietinum (Chickpea) (Garbanzo)
CDC_Ca_08305	CDC_Ca4:8164137:8165857:+	UniRef90_G7I2T6 Gibberellin receptor GID1c-like protein n=3 Tax=Fabaceae	https://www.ebi.ac.uk/QuickGO/annotations?geneProductId=G7I2T6	G7I2T6
CDC_Ca_08307	CDC_Ca4:8179794:8180972:-	UniRef90_A0A1S2XYU0 LRR receptor-like serine/threonine-protein	https://www.ebi.ac.uk/QuickGO/annotations?geneProductId=A0A1S2XYU0	A0A1S2XYU0	LRR receptor-like serine/threonine-protein kinase ERL1	LOC101502440	Cicer arietinum (Chickpea) (Garbanzo)	kinase activity [GO:0016301]; phosphorylation [GO:0016310]	GO:0016301; GO:0016310	phosphorylation [GO:0016310]	kinase activity [GO:0016301]
CDC_Ca_08309	CDC_Ca4:8194075:8199329:-	UniRef90_A0A1S2XXF8 Autophagy-related protein 18g-like n=1 Tax=Cicer	https://www.ebi.ac.uk/QuickGO/annotations?geneProductId=A0A1S2XXF8	A0A1S2XXF8	Autophagy-related protein 18g-like	LOC101503055	Cicer arietinum (Chickpea) (Garbanzo)	autophagy [GO:0006914]	GO:0006914	autophagy [GO:0006914]
CDC_Ca_08310	CDC_Ca4:8203593:8206147:-	UniRef90_A0A1S2XZD5 Receptor-like cytosolic serine/threonine-protein	https://www.ebi.ac.uk/QuickGO/annotations?geneProductId=A0A1S2XZD5	A0A1S2XZD5	Receptor-like cytosolic serine/threonine-protein kinase RBK2	LOC101503610	Cicer arietinum (Chickpea) (Garbanzo)	ATP binding [GO:0005524]; protein serine/threonine kinase activity [GO:0004674]; phosphorylation [GO:0016310]	GO:0004674; GO:0005524; GO:0016310	phosphorylation [GO:0016310]	ATP binding [GO:0005524]; protein serine/threonine kinase activity [GO:0004674]
CDC_Ca_08311	CDC_Ca4:8217785:8219689:+	UniRef90_A0A1S2XXH8 Probable LRR receptor-like serine/threonine-protein	https://www.ebi.ac.uk/QuickGO/annotations?geneProductId=A0A1S2XXH8	A0A1S2XXH8	Probable LRR receptor-like serine/threonine-protein kinase RKF3	LOC101503935	Cicer arietinum (Chickpea) (Garbanzo)	membrane [GO:0016020]; ATP binding [GO:0005524]; protein serine/threonine kinase activity [GO:0004674]; phosphorylation [GO:0016310]	GO:0004674; GO:0005524; GO:0016020; GO:0016310	phosphorylation [GO:0016310]	membrane [GO:0016020]	ATP binding [GO:0005524]; protein serine/threonine kinase activity [GO:0004674]
CDC_Ca_08313	CDC_Ca4:8234798:8237720:-	UniRef90_A0A1S2XXM0 E3 ubiquitin-protein ligase RF4 n=1 Tax=Cicer	https://www.ebi.ac.uk/QuickGO/annotations?geneProductId=A0A1S2XXM0	A0A1S2XXM0	E3 ubiquitin-protein ligase RF4	LOC101504588	Cicer arietinum (Chickpea) (Garbanzo)
CDC_Ca_08314	CDC_Ca4:8242886:8244189:+	UniRef90_A0A1S2XXG4 Methyl-CpG-binding domain-containing protein	https://www.ebi.ac.uk/QuickGO/annotations?geneProductId=A0A1S2XXG4	A0A1S2XXG4	Methyl-CpG-binding domain-containing protein 4-like	LOC101504905	Cicer arietinum (Chickpea) (Garbanzo)	nucleus [GO:0005634]; ATP binding [GO:0005524]; DNA binding [GO:0003677]; thymidine kinase activity [GO:0004797]; zinc ion binding [GO:0008270]	GO:0003677; GO:0004797; GO:0005524; GO:0005634; GO:0008270	nucleus [GO:0005634]	ATP binding [GO:0005524]; DNA binding [GO:0003677]; thymidine kinase activity [GO:0004797]; zinc ion binding [GO:0008270]
CDC_Ca_08317	CDC_Ca4:8290149:8291222:+	UniRef90_A0A151TWX6 Hexosyltransferase n=1 Tax=Cajanus cajan	https://www.ebi.ac.uk/QuickGO/annotations?geneProductId=A0A151TWX6	A0A151TWX6
CDC_Ca_08320	CDC_Ca4:8331662:8332360:-	UniRef90_A0A1S2XZE4 Uncharacterized protein LOC101507072 n=1	https://www.ebi.ac.uk/QuickGO/annotations?geneProductId=A0A1S2XZE4	A0A1S2XZE4	Uncharacterized protein LOC101507072	LOC101507072	Cicer arietinum (Chickpea) (Garbanzo)
CDC_Ca_08321	CDC_Ca4:8336609:8344147:-	UniRef90_A0A1S2XXI8 RING-type E3 ubiquitin transferase n=1 Tax=Cicer	https://www.ebi.ac.uk/QuickGO/annotations?geneProductId=A0A1S2XXI8	A0A1S2XXI8	RING-type E3 ubiquitin transferase (EC 2.3.2.27)	LOC101507390	Cicer arietinum (Chickpea) (Garbanzo)	membrane [GO:0016020]; metal ion binding [GO:0046872]; ubiquitin-protein transferase activity [GO:0004842]; organelle organization [GO:0006996]; protein ubiquitination [GO:0016567]	GO:0004842; GO:0006996; GO:0016020; GO:0016567; GO:0046872	organelle organization [GO:0006996]; protein ubiquitination [GO:0016567]	membrane [GO:0016020]	metal ion binding [GO:0046872]; ubiquitin-protein transferase activity [GO:0004842]
CDC_Ca_08322	CDC_Ca4:8346484:8350080:-	UniRef90_A0A1S2XYV5 Uncharacterized protein LOC101507698 n=1	https://www.ebi.ac.uk/QuickGO/annotations?geneProductId=A0A1S2XYV5	A0A1S2XYV5	Uncharacterized protein LOC101507698	LOC101507698	Cicer arietinum (Chickpea) (Garbanzo)
CDC_Ca_08323	CDC_Ca4:8351920:8354194:-	UniRef90_A0A1S3E4Q0 Uncharacterized protein LOC105851878 n=1	https://www.ebi.ac.uk/QuickGO/annotations?geneProductId=A0A1S3E4Q0	A0A1S3E4Q0	Uncharacterized protein LOC105851878	LOC105851878	Cicer arietinum (Chickpea) (Garbanzo)
CDC_Ca_08324	CDC_Ca4:8356091:8361530:-	UniRef90_A0A1S3E2P5 Uncharacterized protein LOC101508027 n=1	https://www.ebi.ac.uk/QuickGO/annotations?geneProductId=A0A1S3E2P5	A0A1S3E2P5	Uncharacterized protein LOC101508027	LOC101508027	Cicer arietinum (Chickpea) (Garbanzo)	ATP binding [GO:0005524]; protein serine/threonine kinase activity [GO:0004674]; phosphorylation [GO:0016310]	GO:0004674; GO:0005524; GO:0016310	phosphorylation [GO:0016310]	ATP binding [GO:0005524]; protein serine/threonine kinase activity [GO:0004674]
CDC_Ca_08326	CDC_Ca4:8371073:8371886:-	UniRef90_A0A1S3E4V3 glutathione transferase n=2 Tax=Cicer arietinum	https://www.ebi.ac.uk/QuickGO/annotations?geneProductId=A0A1S3E4V3	A0A1S3E4V3	glutathione transferase (EC 2.5.1.18)	LOC101508652	Cicer arietinum (Chickpea) (Garbanzo)	cytoplasm [GO:0005737]; glutathione dehydrogenase (ascorbate) activity [GO:0045174]; glutathione transferase activity [GO:0004364]; glutathione metabolic process [GO:0006749]	GO:0004364; GO:0005737; GO:0006749; GO:0045174	glutathione metabolic process [GO:0006749]	cytoplasm [GO:0005737]	glutathione dehydrogenase (ascorbate) activity [GO:0045174]; glutathione transferase activity [GO:0004364]
CDC_Ca_08328	CDC_Ca4:8392265:8395198:+	UniRef90_A0A1S2XZE9 Pentatricopeptide repeat-containing protein	https://www.ebi.ac.uk/QuickGO/annotations?geneProductId=A0A1S2XZE9	A0A1S2XZE9	Pentatricopeptide repeat-containing protein At3g23020-like	LOC101509597	Cicer arietinum (Chickpea) (Garbanzo)
CDC_Ca_08329	CDC_Ca4:8396716:8401170:-	UniRef90_I1NHW4 Chaperonin CPN60-2, mitochondrial n=137 Tax=Mesangiospermae	https://www.ebi.ac.uk/QuickGO/annotations?geneProductId=I1NHW4	I1NHW4
CDC_Ca_08330	CDC_Ca4:8403971:8408235:-	UniRef90_I1NHW4 Chaperonin CPN60-2, mitochondrial n=137 Tax=Mesangiospermae	https://www.ebi.ac.uk/QuickGO/annotations?geneProductId=I1NHW4	I1NHW4
CDC_Ca_08331	CDC_Ca4:8416797:8417387:+	UniRef90_A0A1S2XYW0 Ethylene-responsive transcription factor	https://www.ebi.ac.uk/QuickGO/annotations?geneProductId=A0A1S2XYW0	A0A1S2XYW0	Ethylene-responsive transcription factor ERF062	LOC101510582	Cicer arietinum (Chickpea) (Garbanzo)	nucleus [GO:0005634]; DNA-binding transcription factor activity [GO:0003700]; transcription cis-regulatory region binding [GO:0000976]	GO:0000976; GO:0003700; GO:0005634	nucleus [GO:0005634]	DNA-binding transcription factor activity [GO:0003700]; transcription cis-regulatory region binding [GO:0000976]
CDC_Ca_08332	CDC_Ca4:8417831:8418580:-	UniRef90_A0A1S2XXN4 Stellacyanin n=1 Tax=Cicer arietinum TaxID=3827	https://www.ebi.ac.uk/QuickGO/annotations?geneProductId=A0A1S2XXN4	A0A1S2XXN4	Stellacyanin	LOC101510909	Cicer arietinum (Chickpea) (Garbanzo)	electron transfer activity [GO:0009055]	GO:0009055	electron transfer activity [GO:0009055]
CDC_Ca_08334	CDC_Ca4:8428675:8429986:+	UniRef90_A0A1S3E2S0 Polycomb group protein EMF2B-like n=1 Tax=Cicer	https://www.ebi.ac.uk/QuickGO/annotations?geneProductId=A0A1S3E2S0	A0A1S3E2S0	Polycomb group protein EMF2B-like	LOC101511538	Cicer arietinum (Chickpea) (Garbanzo)	nucleus [GO:0005634]; metal ion binding [GO:0046872]	GO:0005634; GO:0046872	nucleus [GO:0005634]	metal ion binding [GO:0046872]
CDC_Ca_08335	CDC_Ca4:8431316:8447593:+	UniRef90_A0A1S3E2S0 Polycomb group protein EMF2B-like n=1 Tax=Cicer	https://www.ebi.ac.uk/QuickGO/annotations?geneProductId=A0A1S3E2S0	A0A1S3E2S0	Polycomb group protein EMF2B-like	LOC101511538	Cicer arietinum (Chickpea) (Garbanzo)	nucleus [GO:0005634]; metal ion binding [GO:0046872]	GO:0005634; GO:0046872	nucleus [GO:0005634]	metal ion binding [GO:0046872]
CDC_Ca_08338	CDC_Ca4:8462226:8463614:+	UniRef90_A0A067XVE1 Glycosyltransferase n=1 Tax=Cicer arietinum	https://www.ebi.ac.uk/QuickGO/annotations?geneProductId=A0A067XVE1	A0A067XVE1	Glycosyltransferase (EC 2.4.1.-)	UGT79A5	Cicer arietinum (Chickpea) (Garbanzo)	membrane [GO:0016020]; UDP-glycosyltransferase activity [GO:0008194]	GO:0008194; GO:0016020	membrane [GO:0016020]	UDP-glycosyltransferase activity [GO:0008194]
CDC_Ca_08340	CDC_Ca4:8483362:8487896:-	UniRef90_G7I305 Putative transcription factor WD40-like family	https://www.ebi.ac.uk/QuickGO/annotations?geneProductId=G7I305	G7I305
CDC_Ca_08341	CDC_Ca4:8492371:8500602:+	UniRef90_A0A6A5MWB7 RING-type E3 ubiquitin transferase n=6 Tax=Lupinus	https://www.ebi.ac.uk/QuickGO/annotations?geneProductId=A0A6A5MWB7	A0A6A5MWB7
CDC_Ca_08342	CDC_Ca4:8501414:8502540:-	UniRef90_A0A2Z6MFV8 Uncoupling protein 3 n=8 Tax=IRL clade TaxID=2233839	https://www.ebi.ac.uk/QuickGO/annotations?geneProductId=A0A2Z6MFV8	A0A2Z6MFV8
CDC_Ca_08343	CDC_Ca4:8505856:8513596:+	UniRef90_A0A1S2XXP4 Nuclear pore complex protein NUP1 n=1 Tax=Cicer	https://www.ebi.ac.uk/QuickGO/annotations?geneProductId=A0A1S2XXP4	A0A1S2XXP4	Nuclear pore complex protein NUP1	LOC101514568	Cicer arietinum (Chickpea) (Garbanzo)
CDC_Ca_08345	CDC_Ca4:8523674:8525213:+	UniRef90_A0A1S2XXJ0 TGACG-sequence-specific DNA-binding protein	https://www.ebi.ac.uk/QuickGO/annotations?geneProductId=A0A1S2XXJ0	A0A1S2XXJ0	TGACG-sequence-specific DNA-binding protein TGA-1A-like	LOC101488293	Cicer arietinum (Chickpea) (Garbanzo)	nucleus [GO:0005634]; sequence-specific DNA binding [GO:0043565]; DNA-templated transcription [GO:0006351]	GO:0005634; GO:0006351; GO:0043565	DNA-templated transcription [GO:0006351]	nucleus [GO:0005634]	sequence-specific DNA binding [GO:0043565]
CDC_Ca_08346	CDC_Ca4:8528283:8531202:+	UniRef90_I1LCJ9 C2 NT-type domain-containing protein n=3 Tax=Glycine	https://www.ebi.ac.uk/QuickGO/annotations?geneProductId=I1LCJ9	I1LCJ9
CDC_Ca_08470	CDC_Ca4:9958920:9963086:+	UniRef90_A0A1S2XZ85 S-acyltransferase n=1 Tax=Cicer arietinum	https://www.ebi.ac.uk/QuickGO/annotations?geneProductId=A0A1S2XZ85	A0A1S2XZ85	S-acyltransferase (EC 2.3.1.225) (Palmitoyltransferase)	LOC101505431	Cicer arietinum (Chickpea) (Garbanzo)	membrane [GO:0016020]; protein-cysteine S-palmitoyltransferase activity [GO:0019706]	GO:0016020; GO:0019706	membrane [GO:0016020]	protein-cysteine S-palmitoyltransferase activity [GO:0019706]
CDC_Ca_09181	CDC_Ca4:45188971:45193534:-	UniRef90_A0A1S2Y510 Protein NDL2 n=18 Tax=NPAAA clade TaxID=2231382	https://www.ebi.ac.uk/QuickGO/annotations?geneProductId=A0A1S2Y510	A0A1S2Y510	Protein NDL2	LOC101511661	Cicer arietinum (Chickpea) (Garbanzo)	membrane [GO:0016020]	GO:0016020	membrane [GO:0016020]
CDC_Ca_09183	CDC_Ca4:45206210:45209253:+	UniRef90_C6T763 PCI domain-containing protein n=32 Tax=Magnoliopsida	https://www.ebi.ac.uk/QuickGO/annotations?geneProductId=C6T763	C6T763
CDC_Ca_09184	CDC_Ca4:45215745:45221059:+	UniRef90_A0A1S2Y5N0 Far upstream element-binding protein 1-like	https://www.ebi.ac.uk/QuickGO/annotations?geneProductId=A0A1S2Y5N0	A0A1S2Y5N0	Far upstream element-binding protein 1-like	LOC101512639	Cicer arietinum (Chickpea) (Garbanzo)	RNA binding [GO:0003723]	GO:0003723	RNA binding [GO:0003723]
CDC_Ca_09186	CDC_Ca4:45229696:45231906:+	UniRef90_A0A1S2Y3U6 Probable protein phosphatase 2C 72 n=1 Tax=Cicer	https://www.ebi.ac.uk/QuickGO/annotations?geneProductId=A0A1S2Y3U6	A0A1S2Y3U6	Probable protein phosphatase 2C 72	LOC101513274	Cicer arietinum (Chickpea) (Garbanzo)	protein serine/threonine phosphatase activity [GO:0004722]	GO:0004722	protein serine/threonine phosphatase activity [GO:0004722]
CDC_Ca_09190	CDC_Ca4:45264154:45269077:+	UniRef90_A0A1S2Y5N6 SWI5-dependent HO expression protein 3-like	https://www.ebi.ac.uk/QuickGO/annotations?geneProductId=A0A1S2Y5N6	A0A1S2Y5N6	SWI5-dependent HO expression protein 3-like	LOC101513930	Cicer arietinum (Chickpea) (Garbanzo)
CDC_Ca_09192	CDC_Ca4:45292718:45292906:-	https://www.ebi.ac.uk/QuickGO/annotations?geneProductId=	https://www.ebi.ac.uk/QuickGO/annotations?geneProductId=
CDC_Ca_09197	CDC_Ca4:45323924:45328707:-	UniRef90_A0A1S2Y3T9 ELF3-like protein 2 n=1 Tax=Cicer arietinum	https://www.ebi.ac.uk/QuickGO/annotations?geneProductId=A0A1S2Y3T9	A0A1S2Y3T9	ELF3-like protein 2	CAELF3B	Cicer arietinum (Chickpea) (Garbanzo)	regulation of photoperiodism, flowering [GO:2000028]	GO:2000028	regulation of photoperiodism, flowering [GO:2000028]
CDC_Ca_09198	CDC_Ca4:45335299:45340499:+	UniRef90_A0A1S2Y3V5 PiRNA biogenesis protein EXD1 n=1 Tax=Cicer	https://www.ebi.ac.uk/QuickGO/annotations?geneProductId=A0A1S2Y3V5	A0A1S2Y3V5	PiRNA biogenesis protein EXD1	LOC101489628	Cicer arietinum (Chickpea) (Garbanzo)	3'-5' exonuclease activity [GO:0008408]; RNA binding [GO:0003723]; nucleobase-containing compound metabolic process [GO:0006139]	GO:0003723; GO:0006139; GO:0008408	nucleobase-containing compound metabolic process [GO:0006139]	3'-5' exonuclease activity [GO:0008408]; RNA binding [GO:0003723]
CDC_Ca_10783	CDC_Ca4:48050776:48054207:+	UniRef90_A0A1S2Y4D9 Inositol-pentakisphosphate 2-kinase n=3 Tax=Cicer	https://www.ebi.ac.uk/QuickGO/annotations?geneProductId=A0A1S2Y4D9	A0A1S2Y4D9	Inositol-pentakisphosphate 2-kinase (EC 2.7.1.158)	LOC101494480	Cicer arietinum (Chickpea) (Garbanzo)	ATP binding [GO:0005524]; inositol pentakisphosphate 2-kinase activity [GO:0035299]; phosphorylation [GO:0016310]	GO:0005524; GO:0016310; GO:0035299	phosphorylation [GO:0016310]	ATP binding [GO:0005524]; inositol pentakisphosphate 2-kinase activity [GO:0035299]
CDC_Ca_10816	CDC_Ca4:47782269:47784254:-	UniRef90_A0A1S2Y5J9 Uncharacterized protein At1g01500-like n=1	https://www.ebi.ac.uk/QuickGO/annotations?geneProductId=A0A1S2Y5J9	A0A1S2Y5J9	Uncharacterized protein At1g01500-like	LOC101510706	Cicer arietinum (Chickpea) (Garbanzo)	membrane [GO:0016020]	GO:0016020	membrane [GO:0016020]
CDC_Ca_12091	CDC_Ca4:2933234:2935933:+	UniRef90_A0A1S2XXS9 Protein SIEVE ELEMENT OCCLUSION B-like isoform	https://www.ebi.ac.uk/QuickGO/annotations?geneProductId=A0A1S2XXS9	A0A1S2XXS9	Protein SIEVE ELEMENT OCCLUSION B-like isoform X1	LOC101493185	Cicer arietinum (Chickpea) (Garbanzo)	phloem development [GO:0010088]	GO:0010088	phloem development [GO:0010088]
CDC_Ca_12106	CDC_Ca4:3073224:3074582:-	UniRef90_A0A1S2XVX7 Peroxisomal membrane protein PMP22 n=1 Tax=Cicer	https://www.ebi.ac.uk/QuickGO/annotations?geneProductId=A0A1S2XVX7	A0A1S2XVX7	Peroxisomal membrane protein PMP22	LOC101500423	Cicer arietinum (Chickpea) (Garbanzo)	membrane [GO:0016020]	GO:0016020	membrane [GO:0016020]
CDC_Ca_12150	CDC_Ca4:3518891:3527917:-	UniRef90_A0A072VLB0 Pyruvate kinase n=9 Tax=NPAAA clade TaxID=2231382	https://www.ebi.ac.uk/QuickGO/annotations?geneProductId=A0A072VLB0	A0A072VLB0
CDC_Ca_12153	CDC_Ca4:3542008:3543931:-	UniRef90_A0A072VMH0 2-methyl-6-phytylbenzoquinone methyltransferase	https://www.ebi.ac.uk/QuickGO/annotations?geneProductId=A0A072VMH0	A0A072VMH0
CDC_Ca_12161	CDC_Ca4:3619011:3622730:+	UniRef90_A0A1S2XW13 Uncharacterized protein At2g17340-like n=1	https://www.ebi.ac.uk/QuickGO/annotations?geneProductId=A0A1S2XW13	A0A1S2XW13	Uncharacterized protein At2g17340-like	LOC101494363	Cicer arietinum (Chickpea) (Garbanzo)	ATP binding [GO:0005524]; pantothenate kinase activity [GO:0004594]; coenzyme A biosynthetic process [GO:0015937]	GO:0004594; GO:0005524; GO:0015937	coenzyme A biosynthetic process [GO:0015937]	ATP binding [GO:0005524]; pantothenate kinase activity [GO:0004594]
CDC_Ca_14019	CDC_Ca4:19194912:19207685:-	UniRef90_A0A4D6MYB2 5-methylthioadenosine/S-adenosylhomocysteine	https://www.ebi.ac.uk/QuickGO/annotations?geneProductId=A0A4D6MYB2	A0A4D6MYB2
CDC_Ca_14037	CDC_Ca4:19469552:19471700:+	UniRef90_A0A1S2Y0R0 Glutathione S-transferase L3-like n=1 Tax=Cicer	https://www.ebi.ac.uk/QuickGO/annotations?geneProductId=A0A1S2Y0R0	A0A1S2Y0R0	Glutathione S-transferase L3-like	LOC101511327	Cicer arietinum (Chickpea) (Garbanzo)	glutathione transferase activity [GO:0004364]	GO:0004364	glutathione transferase activity [GO:0004364]
CDC_Ca_14041	CDC_Ca4:19511215:19515520:-	UniRef90_A0A1S3E4E4 Two-component response regulator-like APRR7	https://www.ebi.ac.uk/QuickGO/annotations?geneProductId=A0A1S3E4E4	A0A1S3E4E4	Two-component response regulator-like APRR7 isoform X1	PRR37B	Cicer arietinum (Chickpea) (Garbanzo)	nucleus [GO:0005634]; cytokinin-activated signaling pathway [GO:0009736]; phosphorelay signal transduction system [GO:0000160]; rhythmic process [GO:0048511]	GO:0000160; GO:0005634; GO:0009736; GO:0048511	cytokinin-activated signaling pathway [GO:0009736]; phosphorelay signal transduction system [GO:0000160]; rhythmic process [GO:0048511]	nucleus [GO:0005634]
CDC_Ca_14062	CDC_Ca4:19738271:19741125:-	UniRef90_A0A1S2Y0P7 Protein IQ-DOMAIN 1 n=1 Tax=Cicer arietinum	https://www.ebi.ac.uk/QuickGO/annotations?geneProductId=A0A1S2Y0P7	A0A1S2Y0P7	Protein IQ-DOMAIN 1	LOC101491870	Cicer arietinum (Chickpea) (Garbanzo)	calmodulin binding [GO:0005516]	GO:0005516	calmodulin binding [GO:0005516]
CDC_Ca_14211	CDC_Ca4:30756830:30759154:+	UniRef90_I1JNI2 C2 domain-containing protein n=6 Tax=Glycine	https://www.ebi.ac.uk/QuickGO/annotations?geneProductId=I1JNI2	I1JNI2
CDC_Ca_14796	CDC_Ca4:36974778:36977128:-	UniRef90_A0A0L9UUA0 Helicase C-terminal domain-containing protein	https://www.ebi.ac.uk/QuickGO/annotations?geneProductId=A0A0L9UUA0	A0A0L9UUA0
CDC_Ca_15459	CDC_Ca4:32039538:32045441:+	UniRef90_A0A072VHY8 Auxin canalization protein n=9 Tax=IRL clade	https://www.ebi.ac.uk/QuickGO/annotations?geneProductId=A0A072VHY8	A0A072VHY8
CDC_Ca_15469	CDC_Ca4:32248943:32252525:-	UniRef90_A0A1S2Y1V9 Uncharacterized protein LOC101501809 isoform	https://www.ebi.ac.uk/QuickGO/annotations?geneProductId=A0A1S2Y1V9	A0A1S2Y1V9	Uncharacterized protein LOC101501809 isoform X1	LOC101501809	Cicer arietinum (Chickpea) (Garbanzo)	chloroplast [GO:0009507]	GO:0009507	chloroplast [GO:0009507]
CDC_Ca_18623	CDC_Ca4:17860860:17863045:+	UniRef90_A0A1S2Y091 WUSCHEL-related homeobox 8-like n=1 Tax=Cicer	https://www.ebi.ac.uk/QuickGO/annotations?geneProductId=A0A1S2Y091	A0A1S2Y091	WUSCHEL-related homeobox 8-like	LOC101491559	Cicer arietinum (Chickpea) (Garbanzo)	nucleus [GO:0005634]; DNA binding [GO:0003677]; DNA-binding transcription factor activity [GO:0003700]	GO:0003677; GO:0003700; GO:0005634	nucleus [GO:0005634]	DNA binding [GO:0003677]; DNA-binding transcription factor activity [GO:0003700]
CDC_Ca_20149	CDC_Ca4:21856202:21862020:-	UniRef90_Q1SN32 Pyruvate kinase n=22 Tax=Magnoliopsida TaxID=3398	https://www.ebi.ac.uk/QuickGO/annotations?geneProductId=Q1SN32	Q1SN32
CDC_Ca_20773	CDC_Ca4:49029729:49035291:-	UniRef90_A0A072VEM5 tRNA pseudouridine(55) synthase n=1 Tax=Medicago	https://www.ebi.ac.uk/QuickGO/annotations?geneProductId=A0A072VEM5	A0A072VEM5
CDC_Ca_21621	CDC_Ca4:18492148:18495132:+	UniRef90_G7IF28 transketolase n=7 Tax=IRL clade TaxID=2233839	https://www.ebi.ac.uk/QuickGO/annotations?geneProductId=G7IF28	G7IF28
CDC_Ca_26231	CDC_Ca4:28515450:28517279:+	UniRef90_A0A1S2Y1G5 Uncharacterized protein LOC101502450 n=1	https://www.ebi.ac.uk/QuickGO/annotations?geneProductId=A0A1S2Y1G5	A0A1S2Y1G5	Uncharacterized protein LOC101502450	LOC101502450	Cicer arietinum (Chickpea) (Garbanzo)	positive regulation of growth [GO:0045927]	GO:0045927	positive regulation of growth [GO:0045927]
CDC_Ca_01395	CDC_Ca5:38278011:38280307:+	UniRef90_A0A1S2YBT9 Cation/H(+) antiporter 4-like n=1 Tax=Cicer	https://www.ebi.ac.uk/QuickGO/annotations?geneProductId=A0A1S2YBT9	A0A1S2YBT9	Cation/H(+) antiporter 4-like	LOC101490502	Cicer arietinum (Chickpea) (Garbanzo)	membrane [GO:0016020]; antiporter activity [GO:0015297]; proton transmembrane transport [GO:1902600]	GO:0015297; GO:0016020; GO:1902600	proton transmembrane transport [GO:1902600]	membrane [GO:0016020]	antiporter activity [GO:0015297]
CDC_Ca_01452	CDC_Ca5:37721294:37724401:+	UniRef90_A0A1S2YBJ1 Uncharacterized protein LOC101495890 n=1	https://www.ebi.ac.uk/QuickGO/annotations?geneProductId=A0A1S2YBJ1	A0A1S2YBJ1	Uncharacterized protein LOC101495890	LOC101495890	Cicer arietinum (Chickpea) (Garbanzo)
CDC_Ca_01486	CDC_Ca5:37323121:37332234:+	UniRef90_A0A1S2Y9T8 Kinesin-like protein KIN-4C isoform X1 n=2	https://www.ebi.ac.uk/QuickGO/annotations?geneProductId=A0A1S2Y9T8	A0A1S2Y9T8	Kinesin-like protein KIN-4C isoform X1	LOC101511893	Cicer arietinum (Chickpea) (Garbanzo)	microtubule [GO:0005874]; ATP binding [GO:0005524]; microtubule binding [GO:0008017]; microtubule motor activity [GO:0003777]; microtubule-based movement [GO:0007018]	GO:0003777; GO:0005524; GO:0005874; GO:0007018; GO:0008017	microtubule-based movement [GO:0007018]	microtubule [GO:0005874]	ATP binding [GO:0005524]; microtubule binding [GO:0008017]; microtubule motor activity [GO:0003777]
CDC_Ca_01667	CDC_Ca5:35647289:35650256:-	UniRef90_A0A1S2Y9B9 Myosin-15-like n=1 Tax=Cicer arietinum TaxID=3827	https://www.ebi.ac.uk/QuickGO/annotations?geneProductId=A0A1S2Y9B9	A0A1S2Y9B9	Myosin-15-like	LOC101500005	Cicer arietinum (Chickpea) (Garbanzo)	myosin complex [GO:0016459]; actin binding [GO:0003779]; ATP binding [GO:0005524]; calmodulin binding [GO:0005516]; cytoskeletal motor activity [GO:0003774]; actin filament organization [GO:0007015]; actin filament-based movement [GO:0030048]	GO:0003774; GO:0003779; GO:0005516; GO:0005524; GO:0007015; GO:0016459; GO:0030048	actin filament organization [GO:0007015]; actin filament-based movement [GO:0030048]	myosin complex [GO:0016459]	actin binding [GO:0003779]; ATP binding [GO:0005524]; calmodulin binding [GO:0005516]; cytoskeletal motor activity [GO:0003774]
CDC_Ca_01691	CDC_Ca5:35437939:35439682:-	UniRef90_A0A1S2YAV8 EKC/KEOPS complex subunit Tprkb n=1 Tax=Cicer	https://www.ebi.ac.uk/QuickGO/annotations?geneProductId=A0A1S2YAV8	A0A1S2YAV8	EKC/KEOPS complex subunit Tprkb	LOC101491460	Cicer arietinum (Chickpea) (Garbanzo)	nucleus [GO:0005634]; tRNA processing [GO:0008033]	GO:0005634; GO:0008033	tRNA processing [GO:0008033]	nucleus [GO:0005634]
CDC_Ca_01726	CDC_Ca5:35115596:35119732:+	UniRef90_A0A1S3E790 Two-component response regulator n=1 Tax=Cicer	https://www.ebi.ac.uk/QuickGO/annotations?geneProductId=A0A1S3E790	A0A1S3E790	Two-component response regulator	LOC101508241	Cicer arietinum (Chickpea) (Garbanzo)	nucleus [GO:0005634]; DNA binding [GO:0003677]; DNA-binding transcription factor activity [GO:0003700]; cytokinin-activated signaling pathway [GO:0009736]; phosphorelay signal transduction system [GO:0000160]	GO:0000160; GO:0003677; GO:0003700; GO:0005634; GO:0009736	cytokinin-activated signaling pathway [GO:0009736]; phosphorelay signal transduction system [GO:0000160]	nucleus [GO:0005634]	DNA binding [GO:0003677]; DNA-binding transcription factor activity [GO:0003700]
CDC_Ca_01791	CDC_Ca5:34501294:34502719:-	UniRef90_A0A1S2Z1N4 Probable 2-oxoglutarate-dependent dioxygenase	https://www.ebi.ac.uk/QuickGO/annotations?geneProductId=A0A1S2Z1N4	A0A1S2Z1N4	Probable 2-oxoglutarate-dependent dioxygenase AOP1	LOC101511408	Cicer arietinum (Chickpea) (Garbanzo)	dioxygenase activity [GO:0051213]; metal ion binding [GO:0046872]	GO:0046872; GO:0051213	dioxygenase activity [GO:0051213]; metal ion binding [GO:0046872]
CDC_Ca_01797	CDC_Ca5:34458433:34463364:-	UniRef90_A0A1S3E815 B-like cyclin n=1 Tax=Cicer arietinum TaxID=3827	https://www.ebi.ac.uk/QuickGO/annotations?geneProductId=A0A1S3E815	A0A1S3E815	B-like cyclin	LOC101509086	Cicer arietinum (Chickpea) (Garbanzo)	cyclin-dependent protein serine/threonine kinase regulator activity [GO:0016538]; cell division [GO:0051301]; mitotic cell cycle phase transition [GO:0044772]	GO:0016538; GO:0044772; GO:0051301	cell division [GO:0051301]; mitotic cell cycle phase transition [GO:0044772]	cyclin-dependent protein serine/threonine kinase regulator activity [GO:0016538]
CDC_Ca_01818	CDC_Ca5:34273136:34295417:+	UniRef90_A0A1S2Y8Z3 Uncharacterized protein LOC101502765 isoform	https://www.ebi.ac.uk/QuickGO/annotations?geneProductId=A0A1S2Y8Z3	A0A1S2Y8Z3	Uncharacterized protein LOC101502765 isoform X1 (Uncharacterized protein LOC101502765 isoform X2)	LOC101502765	Cicer arietinum (Chickpea) (Garbanzo)
CDC_Ca_01845	CDC_Ca5:34044933:34046108:+	UniRef90_A0A1S2YAI4 Probable sarcosine oxidase n=1 Tax=Cicer	https://www.ebi.ac.uk/QuickGO/annotations?geneProductId=A0A1S2YAI4	A0A1S2YAI4	Probable sarcosine oxidase	LOC101494074	Cicer arietinum (Chickpea) (Garbanzo)	flavin adenine dinucleotide binding [GO:0050660]; oxidoreductase activity [GO:0016491]	GO:0016491; GO:0050660	flavin adenine dinucleotide binding [GO:0050660]; oxidoreductase activity [GO:0016491]
CDC_Ca_03876	CDC_Ca5:44298029:44300034:+	UniRef90_A0A072VAY4 Transmembrane amino acid transporter family	https://www.ebi.ac.uk/QuickGO/annotations?geneProductId=A0A072VAY4	A0A072VAY4
CDC_Ca_03923	CDC_Ca5:44784653:44785221:+	UniRef90_A0A1S2YBZ1 Uncharacterized protein LOC101514596 n=1	https://www.ebi.ac.uk/QuickGO/annotations?geneProductId=A0A1S2YBZ1	A0A1S2YBZ1	Uncharacterized protein LOC101514596	LOC101514596	Cicer arietinum (Chickpea) (Garbanzo)
CDC_Ca_03926	CDC_Ca5:44830831:44833813:+	UniRef90_A0A9D5AEY7 Alcohol dehydrogenase n=2 Tax=IRL clade TaxID=2233839	https://www.ebi.ac.uk/QuickGO/annotations?geneProductId=A0A9D5AEY7	A0A9D5AEY7
CDC_Ca_03930	CDC_Ca5:44859971:44864382:-	UniRef90_A0A1S2YBZ4 Carboxypeptidase n=1 Tax=Cicer arietinum	https://www.ebi.ac.uk/QuickGO/annotations?geneProductId=A0A1S2YBZ4	A0A1S2YBZ4	Carboxypeptidase (EC 3.4.16.-)	LOC101489529	Cicer arietinum (Chickpea) (Garbanzo)	extracellular region [GO:0005576]; serine-type carboxypeptidase activity [GO:0004185]; proteolysis [GO:0006508]	GO:0004185; GO:0005576; GO:0006508	proteolysis [GO:0006508]	extracellular region [GO:0005576]	serine-type carboxypeptidase activity [GO:0004185]
CDC_Ca_03932	CDC_Ca5:44882689:44888961:+	UniRef90_I1JYX2 Vacuolar protein sorting-associated protein 45	https://www.ebi.ac.uk/QuickGO/annotations?geneProductId=I1JYX2	I1JYX2
CDC_Ca_03933	CDC_Ca5:44892487:44896088:+	UniRef90_UPI000809C9B3 protein LAZ1 homolog 1 isoform X2 n=1	https://www.ebi.ac.uk/QuickGO/annotations?geneProductId=UPI000809C9B3	UPI000809C9B3
CDC_Ca_03934	CDC_Ca5:44897085:44899387:-	UniRef90_A0A1S2YC01 WAT1-related protein n=1 Tax=Cicer arietinum	https://www.ebi.ac.uk/QuickGO/annotations?geneProductId=A0A1S2YC01	A0A1S2YC01	WAT1-related protein	LOC101491579	Cicer arietinum (Chickpea) (Garbanzo)	membrane [GO:0016020]; transmembrane transporter activity [GO:0022857]	GO:0016020; GO:0022857	membrane [GO:0016020]	transmembrane transporter activity [GO:0022857]
CDC_Ca_03935	CDC_Ca5:44902389:44905881:-	UniRef90_A0A1S2YC13 WAT1-related protein n=2 Tax=Cicer arietinum	https://www.ebi.ac.uk/QuickGO/annotations?geneProductId=A0A1S2YC13	A0A1S2YC13	WAT1-related protein	LOC101491888	Cicer arietinum (Chickpea) (Garbanzo)	membrane [GO:0016020]; transmembrane transporter activity [GO:0022857]	GO:0016020; GO:0022857	membrane [GO:0016020]	transmembrane transporter activity [GO:0022857]
CDC_Ca_03936	CDC_Ca5:44916924:44919440:+	UniRef90_A0A1S2YD38 Endoglucanase n=1 Tax=Cicer arietinum TaxID=3827	https://www.ebi.ac.uk/QuickGO/annotations?geneProductId=A0A1S2YD38	A0A1S2YD38	Endoglucanase (EC 3.2.1.4)	LOC101492774	Cicer arietinum (Chickpea) (Garbanzo)	membrane [GO:0016020]; cellulase activity [GO:0008810]; cellulose catabolic process [GO:0030245]	GO:0008810; GO:0016020; GO:0030245	cellulose catabolic process [GO:0030245]	membrane [GO:0016020]	cellulase activity [GO:0008810]
CDC_Ca_03937	CDC_Ca5:44920098:44921549:-	UniRef90_G7J670 Glycolipid transfer protein (GLTP) family protein	https://www.ebi.ac.uk/QuickGO/annotations?geneProductId=G7J670	G7J670
CDC_Ca_03938	CDC_Ca5:44927521:44930875:+	UniRef90_A0A1S2YC17 PsbP domain-containing protein 4, chloroplastic	https://www.ebi.ac.uk/QuickGO/annotations?geneProductId=A0A1S2YC17	A0A1S2YC17	PsbP domain-containing protein 4, chloroplastic isoform X1	LOC101493431	Cicer arietinum (Chickpea) (Garbanzo)	extrinsic component of membrane [GO:0019898]; photosystem II oxygen evolving complex [GO:0009654]; calcium ion binding [GO:0005509]; photosynthesis [GO:0015979]	GO:0005509; GO:0009654; GO:0015979; GO:0019898	photosynthesis [GO:0015979]	extrinsic component of membrane [GO:0019898]; photosystem II oxygen evolving complex [GO:0009654]	calcium ion binding [GO:0005509]
CDC_Ca_03939	CDC_Ca5:44933855:44936077:+	UniRef90_A0A1S2YD43 glutaredoxin-dependent peroxiredoxin n=2	https://www.ebi.ac.uk/QuickGO/annotations?geneProductId=A0A1S2YD43	A0A1S2YD43	Uncharacterized protein LOC101494289 isoform X1	LOC101494289	Cicer arietinum (Chickpea) (Garbanzo)	antioxidant activity [GO:0016209]; oxidoreductase activity [GO:0016491]	GO:0016209; GO:0016491	antioxidant activity [GO:0016209]; oxidoreductase activity [GO:0016491]
CDC_Ca_03945	CDC_Ca5:44977602:44980107:-	UniRef90_A0A1S2YC14 Uncharacterized protein LOC101496118 n=1	https://www.ebi.ac.uk/QuickGO/annotations?geneProductId=A0A1S2YC14	A0A1S2YC14	Uncharacterized protein LOC101496118	LOC101496118	Cicer arietinum (Chickpea) (Garbanzo)	ESCRT I complex [GO:0000813]; ubiquitin binding [GO:0043130]; ubiquitin-dependent protein catabolic process via the multivesicular body sorting pathway [GO:0043162]	GO:0000813; GO:0043130; GO:0043162	ubiquitin-dependent protein catabolic process via the multivesicular body sorting pathway [GO:0043162]	ESCRT I complex [GO:0000813]	ubiquitin binding [GO:0043130]
CDC_Ca_03947	CDC_Ca5:44994865:44998150:-	UniRef90_A0A1S2YD51 Myosin IB heavy chain n=1 Tax=Cicer arietinum	https://www.ebi.ac.uk/QuickGO/annotations?geneProductId=A0A1S2YD51	A0A1S2YD51	Myosin IB heavy chain	LOC101497538	Cicer arietinum (Chickpea) (Garbanzo)	myosin complex [GO:0016459]; cytoskeletal motor activity [GO:0003774]	GO:0003774; GO:0016459	myosin complex [GO:0016459]	cytoskeletal motor activity [GO:0003774]
CDC_Ca_03949	CDC_Ca5:45042088:45045928:+	UniRef90_A0A2Z6MUW4 Mitochondrial carrier protein n=3 Tax=Trifolium	https://www.ebi.ac.uk/QuickGO/annotations?geneProductId=A0A2Z6MUW4	A0A2Z6MUW4
CDC_Ca_03989	CDC_Ca5:45439192:45446239:+	UniRef90_G7J7F3 PP2A regulatory subunit TAP46-like protein n=7	https://www.ebi.ac.uk/QuickGO/annotations?geneProductId=G7J7F3	G7J7F3
CDC_Ca_04035	CDC_Ca5:45882791:45885383:+	UniRef90_A0A1S2YD26 Growth-regulating factor n=1 Tax=Cicer arietinum	https://www.ebi.ac.uk/QuickGO/annotations?geneProductId=A0A1S2YD26	A0A1S2YD26	Growth-regulating factor	LOC101497429	Cicer arietinum (Chickpea) (Garbanzo)	nucleus [GO:0005634]; ATP binding [GO:0005524]; DNA-templated transcription [GO:0006351]; plant organ development [GO:0099402]; regulation of DNA-templated transcription [GO:0006355]	GO:0005524; GO:0005634; GO:0006351; GO:0006355; GO:0099402	DNA-templated transcription [GO:0006351]; plant organ development [GO:0099402]; regulation of DNA-templated transcription [GO:0006355]	nucleus [GO:0005634]	ATP binding [GO:0005524]
CDC_Ca_04046	CDC_Ca5:45994575:46001473:-	UniRef90_A0A1S2YCB5 O-fucosyltransferase family protein n=1 Tax=Cicer	https://www.ebi.ac.uk/QuickGO/annotations?geneProductId=A0A1S2YCB5	A0A1S2YCB5	O-fucosyltransferase family protein	LOC101510938	Cicer arietinum (Chickpea) (Garbanzo)	transferase activity [GO:0016740]; fucose metabolic process [GO:0006004]	GO:0006004; GO:0016740	fucose metabolic process [GO:0006004]	transferase activity [GO:0016740]
CDC_Ca_04093	CDC_Ca5:46368635:46372412:+	UniRef90_A0A9D4WPM6 Import inner membrane translocase subunit	https://www.ebi.ac.uk/QuickGO/annotations?geneProductId=A0A9D4WPM6	A0A9D4WPM6
CDC_Ca_04160	CDC_Ca5:47048248:47052812:+	UniRef90_A0A1S2YCN9 Uncharacterized protein LOC101501928 isoform	https://www.ebi.ac.uk/QuickGO/annotations?geneProductId=A0A1S2YCN9	A0A1S2YCN9	Uncharacterized protein LOC101501928 isoform X1	LOC101501928	Cicer arietinum (Chickpea) (Garbanzo)
CDC_Ca_04175	CDC_Ca5:47180556:47184277:+	UniRef90_A0A1S2YE58 Probable Histone-lysine N-methyltransferase	https://www.ebi.ac.uk/QuickGO/annotations?geneProductId=A0A1S2YE58	A0A1S2YE58	Probable Histone-lysine N-methyltransferase ATXR5 isoform X1	LOC101507618	Cicer arietinum (Chickpea) (Garbanzo)	nucleus [GO:0005634]; metal ion binding [GO:0046872]; methyltransferase activity [GO:0008168]; chromatin organization [GO:0006325]; methylation [GO:0032259]; regulation of macromolecule metabolic process [GO:0060255]; regulation of nitrogen compound metabolic process [GO:0051171]	GO:0005634; GO:0006325; GO:0008168; GO:0032259; GO:0046872; GO:0051171; GO:0060255	chromatin organization [GO:0006325]; methylation [GO:0032259]; regulation of macromolecule metabolic process [GO:0060255]; regulation of nitrogen compound metabolic process [GO:0051171]	nucleus [GO:0005634]	metal ion binding [GO:0046872]; methyltransferase activity [GO:0008168]
CDC_Ca_04207	CDC_Ca5:47439996:47442867:-	UniRef90_A0A1S2YCS4 Protein trichome birefringence-like 14 isoform	https://www.ebi.ac.uk/QuickGO/annotations?geneProductId=A0A1S2YCS4	A0A1S2YCS4	Protein trichome birefringence-like 14 isoform X1	LOC101490729	Cicer arietinum (Chickpea) (Garbanzo)	Golgi apparatus [GO:0005794]; membrane [GO:0016020]; transferase activity [GO:0016740]; xylan biosynthetic process [GO:0045492]	GO:0005794; GO:0016020; GO:0016740; GO:0045492	xylan biosynthetic process [GO:0045492]	Golgi apparatus [GO:0005794]; membrane [GO:0016020]	transferase activity [GO:0016740]
CDC_Ca_04211	CDC_Ca5:47516787:47520072:+	UniRef90_A0A1S2YCV7 E3 ubiquitin-protein ligase RGLG3 isoform	https://www.ebi.ac.uk/QuickGO/annotations?geneProductId=A0A1S2YCV7	A0A1S2YCV7	E3 ubiquitin-protein ligase RGLG3 isoform X1	LOC101493104	Cicer arietinum (Chickpea) (Garbanzo)
CDC_Ca_04231	CDC_Ca5:47703033:47710854:-	UniRef90_A0A1S3E9C2 Beta-galactosidase n=6 Tax=IRL clade TaxID=2233839	https://www.ebi.ac.uk/QuickGO/annotations?geneProductId=A0A1S3E9C2	A0A1S3E9C2	Beta-galactosidase (EC 3.2.1.23)	LOC101501613	Cicer arietinum (Chickpea) (Garbanzo)	beta-galactosidase activity [GO:0004565]; carbohydrate binding [GO:0030246]; carbohydrate metabolic process [GO:0005975]	GO:0004565; GO:0005975; GO:0030246	carbohydrate metabolic process [GO:0005975]	beta-galactosidase activity [GO:0004565]; carbohydrate binding [GO:0030246]
CDC_Ca_04232	CDC_Ca5:47712197:47719081:-	UniRef90_A0A1S2YCY2 Beta-galactosidase n=3 Tax=Cicer arietinum	https://www.ebi.ac.uk/QuickGO/annotations?geneProductId=A0A1S2YCY2	A0A1S2YCY2	Beta-galactosidase (EC 3.2.1.23)	LOC101501079	Cicer arietinum (Chickpea) (Garbanzo)	beta-galactosidase activity [GO:0004565]; carbohydrate metabolic process [GO:0005975]	GO:0004565; GO:0005975	carbohydrate metabolic process [GO:0005975]	beta-galactosidase activity [GO:0004565]
CDC_Ca_04251	CDC_Ca5:47892100:47902341:-	UniRef90_A0A835CIB1 Translation factor GUF1 homolog, chloroplastic	https://www.ebi.ac.uk/QuickGO/annotations?geneProductId=A0A835CIB1	A0A835CIB1
CDC_Ca_04699	CDC_Ca5:30238284:30239756:-	UniRef90_A0A1S2Y8W5 Histone chaperone ASF1B-like n=1 Tax=Cicer	https://www.ebi.ac.uk/QuickGO/annotations?geneProductId=A0A1S2Y8W5	A0A1S2Y8W5	Histone chaperone ASF1B-like	LOC101491774	Cicer arietinum (Chickpea) (Garbanzo)	nucleus [GO:0005634]; chromatin organization [GO:0006325]	GO:0005634; GO:0006325	chromatin organization [GO:0006325]	nucleus [GO:0005634]
CDC_Ca_04749	CDC_Ca5:30564826:30569739:-	UniRef90_A0A2K3PBU8 Endoglucanase n=3 Tax=Trifolium pratense	https://www.ebi.ac.uk/QuickGO/annotations?geneProductId=A0A2K3PBU8	A0A2K3PBU8
CDC_Ca_04751	CDC_Ca5:30590883:30593693:-	UniRef90_A0A1S3E7U0 Codeine O-demethylase-like n=1 Tax=Cicer	https://www.ebi.ac.uk/QuickGO/annotations?geneProductId=A0A1S3E7U0	A0A1S3E7U0	Codeine O-demethylase-like	LOC105852186	Cicer arietinum (Chickpea) (Garbanzo)	metal ion binding [GO:0046872]; oxidoreductase activity [GO:0016491]	GO:0016491; GO:0046872	metal ion binding [GO:0046872]; oxidoreductase activity [GO:0016491]
CDC_Ca_04757	CDC_Ca5:30646451:30657731:+	UniRef90_G7J7R5 Kinesin motor catalytic domain protein n=7 Tax=IRL	https://www.ebi.ac.uk/QuickGO/annotations?geneProductId=G7J7R5	G7J7R5
CDC_Ca_04762	CDC_Ca5:30690895:30693925:+	UniRef90_A0A059BPB9 AAA+ ATPase domain-containing protein n=47	https://www.ebi.ac.uk/QuickGO/annotations?geneProductId=A0A059BPB9	A0A059BPB9
CDC_Ca_04763	CDC_Ca5:30694365:30695043:-	UniRef90_A0A1S2Y7R8 Late embryogenesis abundant protein-like	https://www.ebi.ac.uk/QuickGO/annotations?geneProductId=A0A1S2Y7R8	A0A1S2Y7R8	Late embryogenesis abundant protein-like	LOC101513498	Cicer arietinum (Chickpea) (Garbanzo)	metal ion binding [GO:0046872]; response to abscisic acid [GO:0009737]; response to cold [GO:0009409]; response to water deprivation [GO:0009414]	GO:0009409; GO:0009414; GO:0009737; GO:0046872	response to abscisic acid [GO:0009737]; response to cold [GO:0009409]; response to water deprivation [GO:0009414]	metal ion binding [GO:0046872]
CDC_Ca_04764	CDC_Ca5:30697227:30700025:-	UniRef90_A0A1S2Y7W1 Uncharacterized protein LOC101513801 n=1	https://www.ebi.ac.uk/QuickGO/annotations?geneProductId=A0A1S2Y7W1	A0A1S2Y7W1	Uncharacterized protein LOC101513801	LOC101513801	Cicer arietinum (Chickpea) (Garbanzo)
CDC_Ca_04765	CDC_Ca5:30707855:30708392:+	UniRef90_G7J7Q0 Gamma-thionin family protein n=2 Tax=Medicago	https://www.ebi.ac.uk/QuickGO/annotations?geneProductId=G7J7Q0	G7J7Q0
CDC_Ca_04766	CDC_Ca5:30712384:30714731:+	UniRef90_A0A1S2Y918 Pentatricopeptide repeat-containing protein	https://www.ebi.ac.uk/QuickGO/annotations?geneProductId=A0A1S2Y918	A0A1S2Y918	Pentatricopeptide repeat-containing protein At4g21065-like	LOC101515569	Cicer arietinum (Chickpea) (Garbanzo)	RNA binding [GO:0003723]; zinc ion binding [GO:0008270]; RNA modification [GO:0009451]	GO:0003723; GO:0008270; GO:0009451	RNA modification [GO:0009451]	RNA binding [GO:0003723]; zinc ion binding [GO:0008270]
[truncated: 7,456 more rows]

## Sheet: STable8
Supplementary Table 8: Chickpea pangenome genes annotations
[truncated: 29,871 more rows]
